# Supplementary material for: Prognostic Implications and Immune Infiltration Characteristics of Chromosomal Instability-Related Dysregulated CeRNA in Lung Adenocarcinoma
Source: Front Mol Biosci. 2022 Mar 28;9:843640. doi: 10.3389/fmolb.2022.843640 (PMC8995899; doi:10.3389/fmolb.2022.843640)
Supplement: Supplementary file 2 [file DataSheet2.xlsx]

## Sheet: Sheet 1
Table S2
Dys_ceRNA_m_lnc	CIN_Low_mRNA	CIN_Low_lncRNA	CIN_Low_Co_Regu_P	CIN_Low_Co_Regu_FDR	CIN_Low_Co_Expre_P	CIN_Low_Co_Expre_Corr	CIN_Low_Co_Expre_FDR	CIN_High_mRNA	CIN_High_lncRNA	CIN_High_Co_Regu_P	CIN_High_Co_Regu_FDR	CIN_High_Co_Expre_P	CIN_High_Co_Expre_Corr	CIN_High_Co_Expre_FDR	CIN_High_vs_CIN_Low_Co_Expre_Corr_Alter	Dys_ce_type	Common_miRNAs
A1CF_CTD-2377D24.6						0		A1CF	CTD-2377D24.6	3.87242e-12	2.08787e-09	0.00399897	0.155731	0.0278113	0.155731	Gain	hsa-miR-93-5p,hsa-miR-519d-3p,hsa-miR-20b-5p,hsa-miR-20a-5p,hsa-miR-17-5p,hsa-miR-106b-5p,hsa-miR-106a-5p
ABCA12_SBF2-AS1	ABCA12	SBF2-AS1	0.000229373	0.0183782	9.85928e-05	0.246263	0.00116687						0		-0.246263	Loss	hsa-miR-329-3p,hsa-miR-362-3p
ABCA3_RP3-508I15.9						0		ABCA3	RP3-508I15.9	5.2683e-05	0.00493951	0.00237328	0.165672	0.0184944	0.165672	Gain	hsa-miR-92b-3p,hsa-miR-92a-3p
ABCA3_TBX5-AS1	ABCA3	TBX5-AS1	3.76575e-05	0.003637	0.000935193	0.206708	0.00744532	ABCA3	TBX5-AS1	3.76575e-05	0.003637	3.84097e-05	0.230455	0.000639975	0.0237469	Gain	hsa-miR-92b-3p,hsa-miR-92a-3p
ABCB1_RP11-276H19.1	ABCB1	RP11-276H19.1	0.00047433	0.0347451	1.65476e-19	0.551263	6.96339e-17	ABCB1	RP11-276H19.1	0.00047433	0.0347451	0.00669067	0.145354	0.0417454	-0.405909	Loss	hsa-miR-129-5p,hsa-miR-186-5p
ABCG1_AF131215.9	ABCG1	AF131215.9	0.000709471	0.0490898	0.000667755	0.213084	0.00568675	ABCG1	AF131215.9	0.000709471	0.0490898	0.00140233	0.175185	0.0122204	-0.0378997	Loss	hsa-miR-129-5p
ABCG2_MAGI2-AS3	ABCG2	MAGI2-AS3	7.87009e-05	0.00710587	4.22393e-19	0.545938	1.53398e-16	ABCG2	MAGI2-AS3	7.87009e-05	0.00710587	5.49861e-06	0.255426	0.000125235	-0.290512	Loss	hsa-miR-142-3p,hsa-miR-374b-5p,hsa-miR-374a-5p
ACP6_KCNQ1OT1	ACP6	KCNQ1OT1	5.41325e-10	1.55343e-07	1.20754e-05	0.278104	0.000198962	ACP6	KCNQ1OT1	5.41325e-10	1.55343e-07	1.57558e-05	0.242232	0.000302463	-0.0358717	Loss	hsa-miR-124-3p,hsa-miR-24-3p,hsa-miR-183-5p,hsa-miR-454-3p,hsa-miR-4295,hsa-miR-3666,hsa-miR-301b-3p,hsa-miR-301a-3p,hsa-miR-130b-3p,hsa-miR-130a-3p
ACSS3_LINC00173						0		ACSS3	LINC00173	4.86418e-07	6.99071e-05	0.00662303	0.145565	0.0414111	0.145565	Gain	hsa-miR-23c,hsa-miR-23a-3p,hsa-miR-23b-3p
ACSS3_LINC00472	ACSS3	LINC00472	0.000176779	0.0145669	2.12547e-10	0.401765	1.35779e-08	ACSS3	LINC00472	0.000176779	0.0145669	0.00253723	0.164429	0.0194687	-0.237336	Loss	hsa-miR-23c,hsa-miR-23a-3p,hsa-miR-23b-3p
ACSS3_LINC00473						0		ACSS3	LINC00473	1.43149e-05	0.00151704	0.00452351	0.153301	0.0307174	0.153301	Gain	hsa-miR-23c,hsa-miR-23a-3p,hsa-miR-23b-3p
ACSS3_RP11-115D19.1	ACSS3	RP11-115D19.1	4.21547e-06	0.000498418	0.000333283	0.225693	0.00325319	ACSS3	RP11-115D19.1	4.21547e-06	0.000498418	1.71408e-06	0.269244	4.68473e-05	0.0435515	Gain	hsa-miR-23c,hsa-miR-23a-3p,hsa-miR-23b-3p
ACTBL2_RP11-588K22.2	ACTBL2	RP11-588K22.2	6.05249e-08	1.05067e-05	7.52446e-05	0.250597	0.0009339	ACTBL2	RP11-588K22.2	6.05249e-08	1.05067e-05	0.00216801	0.167342	0.0172394	-0.083255	Loss	hsa-miR-4429,hsa-miR-320d,hsa-miR-320c,hsa-miR-320b,hsa-miR-320a
ADAM12_LINC00511	ADAM12	LINC00511	8.56135e-05	0.0076414	9.86844e-09	0.364196	4.01878e-07						0		-0.364196	Loss	hsa-miR-29b-3p,hsa-miR-29a-3p,hsa-miR-29c-3p
ADAM12_MIAT	ADAM12	MIAT	2.15855e-06	0.000270693	8.35783e-14	0.46648	1.0969e-11	ADAM12	MIAT	2.15855e-06	0.000270693	3.06658e-07	0.288347	1.06971e-05	-0.178133	Loss	hsa-miR-29b-3p,hsa-miR-29a-3p,hsa-miR-29c-3p
ADAM12_RP11-276H19.1	ADAM12	RP11-276H19.1	1.85723e-05	0.00192469	3.03401e-08	0.352229	1.08549e-06	ADAM12	RP11-276H19.1	1.85723e-05	0.00192469	3.11269e-23	0.536403	4.12603e-20	0.184174	Gain	hsa-miR-129-5p,hsa-miR-33a-5p,hsa-miR-33b-5p
ADAM28_LINC00472	ADAM28	LINC00472	6.542e-05	0.00600713	2.94338e-05	0.265083	0.000429052	ADAM28	LINC00472	6.542e-05	0.00600713	0.000885523	0.183128	0.00840233	-0.081955	Loss	hsa-miR-23c,hsa-miR-23b-3p,hsa-miR-23a-3p
ADAM28_RP11-115D19.1	ADAM28	RP11-115D19.1	1.53523e-06	0.000198157	0.009992	0.15538	0.0489645	ADAM28	RP11-115D19.1	1.53523e-06	0.000198157	2.3595e-05	0.236969	0.000422938	0.0815896	Gain	hsa-miR-23c,hsa-miR-23b-3p,hsa-miR-23a-3p
ADARB1_CTD-2020K17.1	ADARB1	CTD-2020K17.1	0.000612578	0.0434531	4.74778e-06	0.291078	9.00347e-05	ADARB1	CTD-2020K17.1	0.000612578	0.0434531	0.00176729	0.171061	0.0146277	-0.120017	Loss	hsa-miR-34a-5p,hsa-miR-193b-3p
ADARB1_H19	ADARB1	H19	1.06477e-07	1.7535e-05	3.91554e-05	0.260767	0.000542913	ADARB1	H19	1.06477e-07	1.7535e-05	0.00214427	0.167544	0.017066	-0.0932227	Loss	hsa-miR-130b-3p,hsa-miR-148a-3p,hsa-miR-93-5p,hsa-miR-193b-3p,hsa-miR-17-5p
ADARB1_KCNQ1OT1	ADARB1	KCNQ1OT1	0.000176216	0.014528	8.77472e-08	0.340439	2.72396e-06	ADARB1	KCNQ1OT1	0.000176216	0.014528	1.42326e-13	0.412052	2.60222e-11	0.0716134	Gain	hsa-miR-130b-3p,hsa-miR-124-3p,hsa-miR-34a-5p,hsa-miR-148a-3p
ADARB1_LINC00087	ADARB1	LINC00087	0.000235673	0.0188034	0.00167497	0.195216	0.0120339	ADARB1	LINC00087	0.000235673	0.0188034	0.00460416	0.15295	0.0311142	-0.042266	Loss	hsa-miR-93-5p,hsa-miR-17-5p
ADARB1_RP11-175K6.1	ADARB1	RP11-175K6.1	0.000235673	0.0188034	2.26237e-08	0.355404	8.44942e-07	ADARB1	RP11-175K6.1	0.000235673	0.0188034	2.936e-05	0.23407	0.000511408	-0.121334	Loss	hsa-miR-93-5p,hsa-miR-17-5p
ADARB2_H19	ADARB2	H19	1.07398e-07	1.76758e-05	0.00145031	0.198114	0.0107045	ADARB2	H19	1.07398e-07	1.76758e-05	0.000111771	0.215484	0.00154816	0.0173707	Gain	hsa-miR-454-3p,hsa-miR-301b-3p,hsa-miR-130b-3p,hsa-miR-130a-3p,hsa-miR-4295,hsa-miR-301a-3p,hsa-miR-3666
ADARB2_SLC26A4-AS1						0		ADARB2	SLC26A4-AS1	2.42514e-09	5.88607e-07	0.00801967	0.141548	0.0481562	0.141548	Gain	hsa-miR-454-3p,hsa-miR-130b-3p,hsa-miR-130a-3p,hsa-miR-4295,hsa-miR-301a-3p,hsa-miR-3666
ADCY9_AC006262.5	ADCY9	AC006262.5	3.20537e-07	4.78733e-05	0.00214985	0.190098	0.0146253						0		-0.190098	Loss	hsa-miR-181b-5p,hsa-miR-181a-5p,hsa-miR-181c-5p,hsa-miR-181d-5p,hsa-miR-4262
ADCY9_RP11-415J8.7	ADCY9	RP11-415J8.7	1.22412e-07	1.98566e-05	3.03478e-06	0.297079	6.13224e-05	ADCY9	RP11-415J8.7	1.22412e-07	1.98566e-05	0.000188449	0.207775	0.00237903	-0.0893039	Loss	hsa-miR-181b-5p,hsa-miR-181a-5p,hsa-miR-181c-5p,hsa-miR-181d-5p,hsa-miR-4262
ADCYAP1R1_LINC00163	ADCYAP1R1	LINC00163	0.000498858	0.0362609	1.60944e-06	0.30536	3.57951e-05	ADCYAP1R1	LINC00163	0.000498858	0.0362609	1.6824e-05	0.241385	0.000319759	-0.0639744	Loss	hsa-miR-362-3p,hsa-miR-329-3p
ADM2_RP11-396C23.2						0		ADM2	RP11-396C23.2	8.06933e-08	1.36323e-05	0.000796937	0.184905	0.00769396	0.184905	Gain	hsa-miR-4465,hsa-miR-26b-5p,hsa-miR-26a-5p,hsa-miR-1297
ADM2_RP11-492E3.2						0		ADM2	RP11-492E3.2	8.06933e-08	1.36323e-05	0.00121133	0.17775	0.0108528	0.17775	Gain	hsa-miR-4465,hsa-miR-26b-5p,hsa-miR-26a-5p,hsa-miR-1297
ADM2_RP11-588K22.2						0		ADM2	RP11-588K22.2	7.07343e-06	0.000797166	0.00530006	0.150128	0.0347539	0.150128	Gain	hsa-miR-454-3p,hsa-miR-4295,hsa-miR-3666,hsa-miR-301a-3p,hsa-miR-130b-3p,hsa-miR-130a-3p
ADM2_WASIR2	ADM2	WASIR2	2.71732e-06	0.000333651	0.000418867	0.221623	0.00390297	ADM2	WASIR2	2.71732e-06	0.000333651	0.00525124	0.150315	0.0345106	-0.0713077	Loss	hsa-miR-4465,hsa-miR-26b-5p,hsa-miR-26a-5p,hsa-miR-1297
ADPRHL1_LINC00707	ADPRHL1	LINC00707	1.25542e-07	2.02959e-05	0.00256648	0.186389	0.0169231						0		-0.186389	Loss	hsa-miR-30e-5p,hsa-miR-30d-5p,hsa-miR-30c-5p,hsa-miR-30b-5p,hsa-miR-30a-5p
AGER_FENDRR	AGER	FENDRR	0.000142894	0.0120664	3.34656e-39	0.73225	8.87206e-35	AGER	FENDRR	0.000142894	0.0120664	1.516e-40	0.677955	2.00953e-36	-0.0542958	Loss	hsa-miR-195-5p,hsa-miR-16-5p
AGER_MIR497HG	AGER	MIR497HG	2.11182e-05	0.00215728	0.00017407	0.236884	0.00188975	AGER	MIR497HG	2.11182e-05	0.00215728	0.00479336	0.152147	0.0321063	-0.0847372	Loss	hsa-miR-195-5p,hsa-miR-16-5p
AGER_RP11-218M22.1	AGER	RP11-218M22.1	4.97313e-05	0.00469101	0.000313101	0.226793	0.00309494						0		-0.226793	Loss	hsa-miR-195-5p,hsa-miR-16-5p
AGER_RP11-54O7.1						0		AGER	RP11-54O7.1	0.000142894	0.0120664	0.00114092	0.178789	0.0103303	0.178789	Gain	hsa-miR-195-5p,hsa-miR-16-5p
AGER_RP11-588K22.2						0		AGER	RP11-588K22.2	0.000304689	0.0235883	2.0358e-05	0.238906	0.000374036	0.238906	Gain	hsa-miR-195-5p,hsa-miR-16-5p
AGER_RP11-677M14.3	AGER	RP11-677M14.3	2.11182e-05	0.00215728	6.6025e-10	0.391154	3.7562e-08	AGER	RP11-677M14.3	2.11182e-05	0.00215728	4.22952e-09	0.330626	2.70307e-07	-0.0605286	Loss	hsa-miR-195-5p,hsa-miR-16-5p
AGER_SNHG12						0		AGER	SNHG12	0.000173647	0.0143475	0.00685055	0.144863	0.0425751	0.144863	Gain	hsa-miR-195-5p,hsa-miR-16-5p
AGMAT_CTD-2377D24.6	AGMAT	CTD-2377D24.6	6.45912e-12	3.21513e-09	6.31391e-06	0.287184	0.000114728	AGMAT	CTD-2377D24.6	6.45912e-12	3.21513e-09	0.000448001	0.194347	0.00480431	-0.0928371	Loss	hsa-miR-93-5p,hsa-miR-519d-3p,hsa-miR-20b-5p,hsa-miR-20a-5p,hsa-miR-17-5p,hsa-miR-106b-5p,hsa-miR-106a-5p
AGMAT_PVT1	AGMAT	PVT1	1.56268e-06	0.000201356	0.00327737	0.181156	0.0205211						0		-0.181156	Loss	hsa-miR-93-5p,hsa-miR-519d-3p,hsa-miR-20b-5p,hsa-miR-20a-5p,hsa-miR-17-5p,hsa-miR-106b-5p,hsa-miR-106a-5p
AGMAT_RP11-175K6.1	AGMAT	RP11-175K6.1	6.45912e-12	3.21513e-09	0.00303449	0.182818	0.0193058						0		-0.182818	Loss	hsa-miR-93-5p,hsa-miR-519d-3p,hsa-miR-20b-5p,hsa-miR-20a-5p,hsa-miR-17-5p,hsa-miR-106b-5p,hsa-miR-106a-5p
AGMAT_RP3-523K23.2	AGMAT	RP3-523K23.2	5.16046e-08	9.08629e-06	0.00825759	0.16004	0.0423102	AGMAT	RP3-523K23.2	5.16046e-08	9.08629e-06	0.00103733	0.18043	0.00953635	0.0203905	Gain	hsa-miR-92b-3p,hsa-miR-92a-3p,hsa-miR-367-3p,hsa-miR-363-3p,hsa-miR-32-5p,hsa-miR-25-3p
AGPAT4_TINCR	AGPAT4	TINCR	0.000563998	0.040446	0.000344372	0.225114	0.00333808						0		-0.225114	Loss	hsa-miR-335-5p,hsa-miR-544a
AHNAK2_LINC00511	AHNAK2	LINC00511	8.10966e-12	3.95735e-09	9.57062e-06	0.281396	0.0001638						0		-0.281396	Loss	hsa-miR-16-5p,hsa-miR-195-5p,hsa-miR-424-5p,hsa-miR-15a-5p,hsa-miR-497-5p,hsa-miR-15b-5p
AHNAK2_LINC00707						0		AHNAK2	LINC00707	4.32707e-11	1.70208e-08	3.0762e-05	0.233446	0.000528817	0.233446	Gain	hsa-miR-16-5p,hsa-miR-195-5p,hsa-miR-424-5p,hsa-miR-15a-5p,hsa-miR-497-5p,hsa-miR-15b-5p,hsa-miR-1
AHNAK2_MEG8	AHNAK2	MEG8	1.78507e-14	2.18777e-11	0.00408319	0.176334	0.0243093						0		-0.176334	Loss	hsa-miR-16-5p,hsa-miR-195-5p,hsa-miR-424-5p,hsa-miR-15a-5p,hsa-miR-497-5p,hsa-miR-15b-5p
AHNAK2_RP5-1028K7.2						0		AHNAK2	RP5-1028K7.2	4.96474e-13	3.69707e-10	0.00710332	0.144106	0.0438277	0.144106	Gain	hsa-miR-16-5p,hsa-miR-195-5p,hsa-miR-424-5p,hsa-miR-15a-5p,hsa-miR-497-5p,hsa-miR-15b-5p
AHNAK_KCNQ1OT1	AHNAK	KCNQ1OT1	0.000300568	0.0232965	4.46663e-08	0.347991	1.50655e-06	AHNAK	KCNQ1OT1	0.000300568	0.0232965	1.37974e-09	0.340683	1.01889e-07	-0.00730852	Loss	hsa-miR-335-5p,hsa-miR-34a-5p,hsa-miR-421
AK4_RP11-277P12.20	AK4	RP11-277P12.20	1.62795e-18	6.06994e-15	1.45202e-06	0.30668	3.27892e-05	AK4	RP11-277P12.20	1.62795e-18	6.06994e-15	0.00201881	0.168648	0.0162826	-0.138033	Loss	hsa-miR-98-5p,hsa-miR-4500,hsa-miR-4458,hsa-let-7i-5p,hsa-let-7g-5p,hsa-let-7f-5p,hsa-let-7e-5p,hsa-let-7d-5p,hsa-let-7c-5p,hsa-let-7b-5p,hsa-let-7a-5p
AK4_RP11-834C11.4	AK4	RP11-834C11.4	5.04185e-14	5.29652e-11	0.00434111	0.174969	0.0255438						0		-0.174969	Loss	hsa-miR-98-5p,hsa-miR-4500,hsa-miR-4458,hsa-let-7i-5p,hsa-let-7g-5p,hsa-let-7f-5p,hsa-let-7e-5p,hsa-let-7d-5p,hsa-let-7c-5p,hsa-let-7b-5p,hsa-let-7a-5p
AKAP13_KCNQ1OT1	AKAP13	KCNQ1OT1	0.000314848	0.0242541	1.77552e-06	0.304094	3.86143e-05	AKAP13	KCNQ1OT1	0.000314848	0.0242541	8.62719e-15	0.430818	2.00627e-12	0.126723	Gain	hsa-miR-335-5p,hsa-miR-149-5p,hsa-miR-211-5p,hsa-miR-204-5p,hsa-miR-183-5p
AKAP7_RP11-276H19.2	AKAP7	RP11-276H19.2	3.76575e-05	0.003637	0.0016377	0.195671	0.011827						0		-0.195671	Loss	hsa-miR-215-5p,hsa-miR-192-5p
AKAP7_RP5-1028K7.2	AKAP7	RP5-1028K7.2	7.01941e-05	0.00638132	0.000456936	0.220054	0.00415712	AKAP7	RP5-1028K7.2	7.01941e-05	0.00638132	1.14194e-05	0.246345	0.000231984	0.0262907	Gain	hsa-miR-215-5p,hsa-miR-192-5p
AKR1B10_DLX6-AS1						0		AKR1B10	DLX6-AS1	3.90678e-08	7.04762e-06	0.00524593	0.150335	0.0344928	0.150335	Gain	hsa-miR-497-5p,hsa-miR-424-5p,hsa-miR-195-5p,hsa-miR-16-5p,hsa-miR-15b-5p,hsa-miR-15a-5p
AKR1B10_LINC00473	AKR1B10	LINC00473	4.74497e-10	1.37432e-07	0.0017133	0.194757	0.0122265						0		-0.194757	Loss	hsa-miR-497-5p,hsa-miR-424-5p,hsa-miR-195-5p,hsa-miR-16-5p,hsa-miR-15b-5p,hsa-miR-15a-5p
AKR1B10_LINC00707	AKR1B10	LINC00707	1.34411e-08	2.70899e-06	8.42364e-06	0.283186	0.000146631	AKR1B10	LINC00707	1.34411e-08	2.70899e-06	6.83337e-08	0.303934	2.88012e-06	0.0207483	Gain	hsa-miR-145-5p,hsa-miR-497-5p,hsa-miR-424-5p,hsa-miR-195-5p,hsa-miR-16-5p,hsa-miR-15b-5p,hsa-miR-15a-5p
AKR1B10_RP11-16E12.2	AKR1B10	RP11-16E12.2	5.65938e-08	9.8826e-06	0.00856929	0.159143	0.0435712						0		-0.159143	Loss	hsa-miR-497-5p,hsa-miR-424-5p,hsa-miR-195-5p,hsa-miR-16-5p,hsa-miR-15b-5p,hsa-miR-15a-5p
AKT3_AC005537.2	AKT3	AC005537.2	1.7934e-10	5.81463e-08	0.00870945	0.158749	0.0441385						0		-0.158749	Loss	hsa-miR-16-5p,hsa-miR-15a-5p,hsa-miR-497-5p,hsa-miR-195-5p,hsa-miR-424-5p,hsa-miR-15b-5p
AKT3_AC011893.3	AKT3	AC011893.3	1.7934e-10	5.81463e-08	5.58463e-05	0.25529	0.000725756						0		-0.25529	Loss	hsa-miR-16-5p,hsa-miR-15a-5p,hsa-miR-497-5p,hsa-miR-195-5p,hsa-miR-424-5p,hsa-miR-15b-5p
AKT3_DLX6-AS1	AKT3	DLX6-AS1	4.08588e-07	5.96279e-05	0.00971969	0.156062	0.0479492						0		-0.156062	Loss	hsa-miR-16-5p,hsa-miR-15a-5p,hsa-miR-497-5p,hsa-miR-195-5p,hsa-miR-424-5p,hsa-miR-15b-5p
AKT3_FENDRR	AKT3	FENDRR	8.29857e-07	0.000113299	3.40945e-08	0.350957	1.20037e-06						0		-0.350957	Loss	hsa-miR-16-5p,hsa-miR-15a-5p,hsa-miR-497-5p,hsa-miR-195-5p,hsa-miR-424-5p,hsa-miR-15b-5p
AKT3_H19	AKT3	H19	0.000647547	0.0456462	7.83866e-08	0.341714	2.47689e-06	AKT3	H19	0.000647547	0.0456462	1.26385e-06	0.272733	3.66585e-05	-0.0689812	Loss	hsa-miR-519d-3p,hsa-miR-29c-3p,hsa-miR-29a-3p,hsa-miR-29b-3p,hsa-miR-20b-5p
AKT3_LINC00473						0		AKT3	LINC00473	5.16189e-09	1.14832e-06	0.00618127	0.146991	0.0392038	0.146991	Gain	hsa-miR-16-5p,hsa-miR-15a-5p,hsa-miR-497-5p,hsa-miR-195-5p,hsa-miR-424-5p,hsa-miR-15b-5p
AKT3_MEG8	AKT3	MEG8	2.59762e-11	1.08636e-08	0.000115431	0.243698	0.00133284	AKT3	MEG8	2.59762e-11	1.08636e-08	8.54772e-06	0.249985	0.000180421	0.00628755	Gain	hsa-miR-16-5p,hsa-miR-15a-5p,hsa-miR-497-5p,hsa-miR-195-5p,hsa-miR-424-5p,hsa-miR-15b-5p
AKT3_MIAT	AKT3	MIAT	2.20488e-05	0.00224715	3.28199e-12	0.437883	3.14111e-10	AKT3	MIAT	2.20488e-05	0.00224715	8.24314e-12	0.382612	1.10903e-09	-0.0552716	Loss	hsa-miR-29c-3p,hsa-miR-29a-3p,hsa-miR-29b-3p
AKT3_MIR497HG	AKT3	MIR497HG	7.07523e-10	1.96436e-07	2.36662e-13	0.458637	2.82619e-11						0		-0.458637	Loss	hsa-miR-16-5p,hsa-miR-15a-5p,hsa-miR-497-5p,hsa-miR-195-5p,hsa-miR-424-5p,hsa-miR-15b-5p
AKT3_RP11-588K22.2	AKT3	RP11-588K22.2	8.98161e-06	0.000993188	1.01704e-13	0.465016	1.30255e-11	AKT3	RP11-588K22.2	8.98161e-06	0.000993188	0.00619314	0.146952	0.0392696	-0.318064	Loss	hsa-miR-16-5p,hsa-miR-15a-5p,hsa-miR-497-5p,hsa-miR-195-5p,hsa-miR-424-5p,hsa-miR-15b-5p
AKT3_RP5-1028K7.2	AKT3	RP5-1028K7.2	7.07523e-10	1.96436e-07	1.28424e-06	0.308247	2.93252e-05						0		-0.308247	Loss	hsa-miR-16-5p,hsa-miR-15a-5p,hsa-miR-497-5p,hsa-miR-195-5p,hsa-miR-424-5p,hsa-miR-15b-5p
AKT3_SNHG23	AKT3	SNHG23	1.58906e-09	4.04103e-07	0.000504752	0.218247	0.00452077	AKT3	SNHG23	1.58906e-09	4.04103e-07	1.9396e-05	0.239538	0.000359612	0.0212916	Gain	hsa-miR-15a-5p,hsa-miR-497-5p,hsa-miR-195-5p,hsa-miR-424-5p,hsa-miR-15b-5p
ALG3_LINC00665	ALG3	LINC00665	8.01328e-05	0.00720077	0.00607819	0.167298	0.0331289	ALG3	LINC00665	8.01328e-05	0.00720077	1.07635e-05	0.247093	0.000220519	0.0797952	Gain	hsa-let-7b-5p,hsa-miR-7-5p,hsa-miR-98-5p
AMOTL1_AC005537.2						0		AMOTL1	AC005537.2	1.18711e-09	3.11152e-07	2.71287e-05	0.235122	0.000477879	0.235122	Gain	hsa-miR-15a-5p,hsa-miR-16-5p,hsa-miR-15b-5p,hsa-miR-195-5p,hsa-miR-424-5p,hsa-miR-497-5p
AMOTL1_AC084219.4	AMOTL1	AC084219.4	0.000515359	0.0373527	0.00306542	0.1826	0.0194572	AMOTL1	AC084219.4	0.000515359	0.0373527	0.00265812	0.163557	0.0201918	-0.0190428	Loss	hsa-miR-15a-5p,hsa-miR-16-5p,hsa-miR-15b-5p,hsa-miR-195-5p,hsa-miR-424-5p,hsa-miR-497-5p
AMOTL1_FENDRR	AMOTL1	FENDRR	5.11005e-06	0.000593584	8.82673e-19	0.541683	3.03903e-16	AMOTL1	FENDRR	5.11005e-06	0.000593584	1.35838e-07	0.296915	5.20406e-06	-0.244768	Loss	hsa-miR-15a-5p,hsa-miR-16-5p,hsa-miR-15b-5p,hsa-miR-195-5p,hsa-miR-424-5p,hsa-miR-497-5p
AMOTL1_LINC00707						0		AMOTL1	LINC00707	2.70265e-05	0.0027055	0.0001288	0.213419	0.00174835	0.213419	Gain	hsa-miR-15a-5p,hsa-miR-16-5p,hsa-miR-15b-5p,hsa-miR-195-5p,hsa-miR-424-5p,hsa-miR-497-5p
AMOTL1_MEG8	AMOTL1	MEG8	1.72907e-10	5.67557e-08	0.00429281	0.175219	0.0253305	AMOTL1	MEG8	1.72907e-10	5.67557e-08	3.074e-06	0.262417	7.71002e-05	0.0871979	Gain	hsa-miR-15a-5p,hsa-miR-16-5p,hsa-miR-15b-5p,hsa-miR-195-5p,hsa-miR-424-5p,hsa-miR-497-5p
AMOTL1_MIR497HG	AMOTL1	MIR497HG	4.65731e-09	1.05153e-06	9.11319e-07	0.312576	2.16681e-05						0		-0.312576	Loss	hsa-miR-15a-5p,hsa-miR-16-5p,hsa-miR-15b-5p,hsa-miR-195-5p,hsa-miR-424-5p,hsa-miR-497-5p
AMOTL1_RP11-54O7.1						0		AMOTL1	RP11-54O7.1	5.11005e-06	0.000593584	0.0034733	0.15847	0.0248397	0.15847	Gain	hsa-miR-15a-5p,hsa-miR-16-5p,hsa-miR-15b-5p,hsa-miR-195-5p,hsa-miR-424-5p,hsa-miR-497-5p
AMOTL1_RP11-588K22.2	AMOTL1	RP11-588K22.2	5.26198e-05	0.00493796	1.85147e-07	0.331847	5.30069e-06	AMOTL1	RP11-588K22.2	5.26198e-05	0.00493796	9.9105e-05	0.217221	0.00141029	-0.114625	Loss	hsa-miR-15a-5p,hsa-miR-16-5p,hsa-miR-15b-5p,hsa-miR-195-5p,hsa-miR-424-5p,hsa-miR-497-5p
AMOTL1_RP11-677M14.3	AMOTL1	RP11-677M14.3	4.65731e-09	1.05153e-06	0.000132914	0.24138	0.00150292						0		-0.24138	Loss	hsa-miR-15a-5p,hsa-miR-16-5p,hsa-miR-15b-5p,hsa-miR-195-5p,hsa-miR-424-5p,hsa-miR-497-5p
AMOTL1_RP5-1028K7.2	AMOTL1	RP5-1028K7.2	4.65731e-09	1.05153e-06	0.00943765	0.156787	0.0468762						0		-0.156787	Loss	hsa-miR-15a-5p,hsa-miR-16-5p,hsa-miR-15b-5p,hsa-miR-195-5p,hsa-miR-424-5p,hsa-miR-497-5p
AMOTL1_SNHG23						0		AMOTL1	SNHG23	7.60249e-09	1.62503e-06	2.0998e-05	0.238501	0.000383916	0.238501	Gain	hsa-miR-15a-5p,hsa-miR-15b-5p,hsa-miR-195-5p,hsa-miR-424-5p,hsa-miR-497-5p
ANGPTL3_RP11-932O9.10						0		ANGPTL3	RP11-932O9.10	0.00060801	0.043187	0.00724183	0.143701	0.0445242	0.143701	Gain	hsa-miR-374b-5p,hsa-miR-374a-5p
ANKRD13B_CERS6-AS1						0		ANKRD13B	CERS6-AS1	6.89473e-07	9.58632e-05	0.000268637	0.202381	0.00315544	0.202381	Gain	hsa-miR-15a-5p,hsa-miR-16-5p,hsa-miR-15b-5p,hsa-miR-195-5p
ANKRD13B_DLX6-AS1	ANKRD13B	DLX6-AS1	0.000123067	0.0105802	0.00618324	0.166899	0.0335909						0		-0.166899	Loss	hsa-miR-15a-5p,hsa-miR-16-5p,hsa-miR-15b-5p,hsa-miR-195-5p
ANKRD13B_LINC00176	ANKRD13B	LINC00176	0.000190572	0.0155542	1.5063e-08	0.359748	5.87257e-07	ANKRD13B	LINC00176	0.000190572	0.0155542	0.000163797	0.209871	0.00212343	-0.149876	Loss	hsa-miR-15a-5p,hsa-miR-16-5p,hsa-miR-15b-5p,hsa-miR-195-5p
ANKRD13B_MIR497HG	ANKRD13B	MIR497HG	3.14664e-06	0.000382552	0.00251854	0.186787	0.0166673						0		-0.186787	Loss	hsa-miR-15a-5p,hsa-miR-16-5p,hsa-miR-15b-5p,hsa-miR-195-5p
ANKRD13B_PVT1	ANKRD13B	PVT1	2.23235e-05	0.00227251	0.00012707	0.242122	0.00144681	ANKRD13B	PVT1	2.23235e-05	0.00227251	1.35453e-09	0.340845	1.00588e-07	0.0987235	Gain	hsa-miR-15a-5p,hsa-miR-16-5p,hsa-miR-15b-5p,hsa-miR-195-5p,hsa-miR-203a-3p
ANKRD13B_RP11-54O7.1	ANKRD13B	RP11-54O7.1	0.000190572	0.0155542	1.40136e-07	0.335082	4.14174e-06	ANKRD13B	RP11-54O7.1	0.000190572	0.0155542	3.26127e-06	0.261715	8.09547e-05	-0.0733673	Loss	hsa-miR-15a-5p,hsa-miR-16-5p,hsa-miR-15b-5p,hsa-miR-195-5p
ANKRD13B_SNHG1						0		ANKRD13B	SNHG1	0.000638676	0.0450629	0.000211668	0.206022	0.00259673	0.206022	Gain	hsa-miR-15a-5p,hsa-miR-16-5p,hsa-miR-15b-5p,hsa-miR-195-5p
ANKRD13B_SNHG12	ANKRD13B	SNHG12	0.000281403	0.0220531	0.00386518	0.177548	0.0233204	ANKRD13B	SNHG12	0.000281403	0.0220531	0.000384345	0.196787	0.00423147	0.0192388	Gain	hsa-miR-15a-5p,hsa-miR-16-5p,hsa-miR-15b-5p,hsa-miR-195-5p
ANKRD33B_CTD-2377D24.6	ANKRD33B	CTD-2377D24.6	5.28735e-12	2.74185e-09	0.000464475	0.219758	0.00420694	ANKRD33B	CTD-2377D24.6	5.28735e-12	2.74185e-09	0.000126576	0.213673	0.00172372	-0.00608465	Loss	hsa-miR-17-5p,hsa-miR-20a-5p,hsa-miR-93-5p,hsa-miR-106a-5p,hsa-miR-106b-5p,hsa-miR-20b-5p,hsa-miR-519d-3p
ANKRD33B_H19	ANKRD33B	H19	5.02413e-05	0.00473237	0.00203032	0.191282	0.0139989						0		-0.191282	Loss	hsa-miR-17-5p,hsa-miR-20a-5p,hsa-miR-93-5p,hsa-miR-106a-5p,hsa-miR-106b-5p,hsa-miR-20b-5p,hsa-miR-519d-3p
ANKRD33B_LINC00087	ANKRD33B	LINC00087	5.28735e-12	2.74185e-09	0.00119864	0.201889	0.00915607						0		-0.201889	Loss	hsa-miR-17-5p,hsa-miR-20a-5p,hsa-miR-93-5p,hsa-miR-106a-5p,hsa-miR-106b-5p,hsa-miR-20b-5p,hsa-miR-519d-3p
ANKRD33B_RP11-175K6.1	ANKRD33B	RP11-175K6.1	5.28735e-12	2.74185e-09	2.33641e-08	0.355057	8.68731e-07						0		-0.355057	Loss	hsa-miR-17-5p,hsa-miR-20a-5p,hsa-miR-93-5p,hsa-miR-106a-5p,hsa-miR-106b-5p,hsa-miR-20b-5p,hsa-miR-519d-3p
ANKS1A_RP11-54O7.1						0		ANKS1A	RP11-54O7.1	9.39213e-05	0.00832536	3.36316e-05	0.232249	0.000571241	0.232249	Gain	hsa-miR-34a-5p,hsa-miR-34c-5p,hsa-miR-449a,hsa-miR-449b-5p
ANKS1A_RP11-730K11.1	ANKS1A	RP11-730K11.1	2.24341e-08	4.28478e-06	0.000410108	0.222002	0.00384183	ANKS1A	RP11-730K11.1	2.24341e-08	4.28478e-06	0.00174999	0.171238	0.0145117	-0.0507638	Loss	hsa-miR-34a-5p,hsa-miR-34c-5p,hsa-miR-449a,hsa-miR-449b-5p
ANKS4B_CTD-2377D24.6	ANKS4B	CTD-2377D24.6	6.45912e-12	3.21513e-09	4.46553e-05	0.258754	0.000603393	ANKS4B	CTD-2377D24.6	6.45912e-12	3.21513e-09	7.40208e-08	0.303127	3.08548e-06	0.0443733	Gain	hsa-miR-93-5p,hsa-miR-519d-3p,hsa-miR-20b-5p,hsa-miR-20a-5p,hsa-miR-17-5p,hsa-miR-106b-5p,hsa-miR-106a-5p
ANKS4B_LINC00472	ANKS4B	LINC00472	2.2481e-14	2.6808e-11	0.000746757	0.210988	0.00622752						0		-0.210988	Loss	hsa-miR-520e,hsa-miR-520d-3p,hsa-miR-520c-3p,hsa-miR-520b,hsa-miR-520a-3p,hsa-miR-373-3p,hsa-miR-372-3p,hsa-miR-302e,hsa-miR-302d-3p,hsa-miR-302c-3p,hsa-miR-302b-3p,hsa-miR-302a-3p
ANLN_AC011893.3	ANLN	AC011893.3	5.2683e-05	0.00493951	0.00296764	0.183297	0.018967						0		-0.183297	Loss	hsa-miR-424-5p,hsa-miR-497-5p
ANLN_LINC00511	ANLN	LINC00511	0.000137587	0.0116667	3.03474e-09	0.376254	1.42145e-07						0		-0.376254	Loss	hsa-miR-424-5p,hsa-miR-497-5p
ANLN_SNHG23						0		ANLN	SNHG23	2.51228e-05	0.00252592	0.00284553	0.162275	0.0212681	0.162275	Gain	hsa-miR-424-5p,hsa-miR-497-5p
ANP32E_AC074117.10	ANP32E	AC074117.10	3.71505e-07	5.46986e-05	0.00535654	0.170214	0.029972						0		-0.170214	Loss	hsa-let-7b-5p,hsa-miR-92b-3p,hsa-miR-92a-3p,hsa-miR-363-3p,hsa-miR-367-3p,hsa-miR-25-3p,hsa-miR-32-5p,hsa-miR-485-5p
ANP32E_RP3-508I15.9	ANP32E	RP3-508I15.9	1.09929e-08	2.26117e-06	1.19467e-05	0.278257	0.00019721	ANP32E	RP3-508I15.9	1.09929e-08	2.26117e-06	0.00376919	0.156886	0.0265108	-0.12137	Loss	hsa-miR-92b-3p,hsa-miR-92a-3p,hsa-miR-363-3p,hsa-miR-367-3p,hsa-miR-25-3p,hsa-miR-32-5p
AQP6_KCNQ1OT1	AQP6	KCNQ1OT1	2.54226e-05	0.00255509	0.000252131	0.230567	0.00257979						0		-0.230567	Loss	hsa-let-7a-5p,hsa-let-7b-5p,hsa-let-7c-5p,hsa-let-7d-5p,hsa-let-7e-5p,hsa-let-7f-5p,hsa-let-7g-5p,hsa-let-7i-5p,hsa-miR-4458,hsa-miR-4500,hsa-miR-98-5p
ARAP2_LINC00472	ARAP2	LINC00472	0.000366401	0.0276857	5.93889e-14	0.469011	8.11577e-12	ARAP2	LINC00472	0.000366401	0.0276857	5.46758e-10	0.34873	4.43611e-08	-0.120281	Loss	hsa-miR-300,hsa-miR-381-3p,hsa-miR-204-5p,hsa-miR-211-5p
ARAP2_RP11-690D19.3	ARAP2	RP11-690D19.3	3.98885e-05	0.00383778	8.41068e-08	0.340918	2.63992e-06						0		-0.340918	Loss	hsa-miR-300,hsa-miR-381-3p,hsa-miR-19b-3p,hsa-miR-19a-3p
ARC_LINC00342						0		ARC	LINC00342	0.000498858	0.0362609	0.00804767	0.141474	0.0482478	0.141474	Gain	hsa-miR-19b-3p,hsa-miR-19a-3p
ARHGAP18_RAMP2-AS1	ARHGAP18	RAMP2-AS1	0.000249247	0.0197465	1.51427e-08	0.359692	5.89496e-07						0		-0.359692	Loss	hsa-miR-3118,hsa-miR-134-5p
ARHGAP31_RP11-133N21.10	ARHGAP31	RP11-133N21.10	0.000320999	0.0246957	0.00220747	0.189549	0.0149558						0		-0.189549	Loss	hsa-miR-33b-5p,hsa-miR-33a-5p
ARHGAP39_KDM4A-AS1	ARHGAP39	KDM4A-AS1	2.47893e-05	0.00249713	0.000603952	0.21495	0.00523932	ARHGAP39	KDM4A-AS1	2.47893e-05	0.00249713	0.00500813	0.151269	0.0332758	-0.0636813	Loss	hsa-miR-4644,hsa-miR-4306,hsa-miR-185-5p
ARHGAP39_LINC00638						0		ARHGAP39	LINC00638	2.47893e-05	0.00249713	0.00239524	0.165501	0.0186217	0.165501	Gain	hsa-miR-4644,hsa-miR-4306,hsa-miR-185-5p
ARHGAP6_MAGI2-AS3	ARHGAP6	MAGI2-AS3	0.000630644	0.0446092	2.39774e-18	0.535816	7.65861e-16	ARHGAP6	MAGI2-AS3	0.000630644	0.0446092	2.86427e-17	0.465778	1.26558e-14	-0.070038	Loss	hsa-miR-374b-5p,hsa-miR-374a-5p
ARHGEF26_AC084219.4	ARHGEF26	AC084219.4	1.21851e-05	0.00130782	0.00105628	0.204357	0.00823622						0		-0.204357	Loss	hsa-miR-130a-3p,hsa-miR-301a-3p,hsa-miR-130b-3p,hsa-miR-454-3p,hsa-miR-4295,hsa-miR-3666
ARHGEF26_CTB-92J24.2						0		ARHGEF26	CTB-92J24.2	8.72252e-11	3.11654e-08	0.00778834	0.142168	0.0470013	0.142168	Gain	hsa-miR-19a-3p,hsa-miR-19b-3p,hsa-miR-130a-3p,hsa-miR-301a-3p,hsa-miR-130b-3p,hsa-miR-454-3p,hsa-miR-4295,hsa-miR-3666
ARHGEF26_KCNQ1OT1	ARHGEF26	KCNQ1OT1	3.57341e-10	1.07255e-07	0.00158707	0.196305	0.0115179	ARHGEF26	KCNQ1OT1	3.57341e-10	1.07255e-07	3.35143e-06	0.261391	8.29096e-05	0.0650855	Gain	hsa-miR-19a-3p,hsa-miR-19b-3p,hsa-miR-130a-3p,hsa-miR-301a-3p,hsa-miR-130b-3p,hsa-miR-454-3p,hsa-miR-301b-3p,hsa-miR-4295,hsa-miR-3666,hsa-miR-506-3p,hsa-miR-124-3p,hsa-miR-216b-5p
ARHGEF26_LINC00342						0		ARHGEF26	LINC00342	0.000472006	0.0346468	4.05576e-07	0.285339	1.38381e-05	0.285339	Gain	hsa-miR-19a-3p,hsa-miR-19b-3p
ARHGEF26_RP11-588K22.2	ARHGEF26	RP11-588K22.2	1.09988e-09	2.91608e-07	4.10616e-08	0.348919	1.40819e-06	ARHGEF26	RP11-588K22.2	1.09988e-09	2.91608e-07	5.58668e-07	0.28185	1.82625e-05	-0.0670691	Loss	hsa-miR-19a-3p,hsa-miR-19b-3p,hsa-miR-130a-3p,hsa-miR-301a-3p,hsa-miR-130b-3p,hsa-miR-454-3p,hsa-miR-4295,hsa-miR-3666
ARHGEF39_DLX6-AS1						0		ARHGEF39	DLX6-AS1	4.08826e-05	0.00392771	0.00059448	0.189764	0.00606397	0.189764	Gain	hsa-miR-149-5p,hsa-miR-4465,hsa-miR-26b-5p,hsa-miR-26a-5p,hsa-miR-1297
ARHGEF6_RP11-379K17.4	ARHGEF6	RP11-379K17.4	5.662e-05	0.00526205	3.98147e-05	0.260512	0.000549754	ARHGEF6	RP11-379K17.4	5.662e-05	0.00526205	0.00108006	0.179736	0.00985666	-0.0807759	Loss	hsa-miR-4306,hsa-miR-4644,hsa-miR-185-5p
ARL9_PVT1	ARL9	PVT1	5.18824e-06	0.000602402	1.77879e-06	0.30407	3.86537e-05	ARL9	PVT1	5.18824e-06	0.000602402	1.66868e-06	0.269554	4.60816e-05	-0.0345169	Loss	hsa-miR-106a-5p,hsa-miR-93-5p,hsa-miR-20a-5p,hsa-miR-17-5p
ARMC12_PVT1						0		ARMC12	PVT1	1.47138e-09	3.77988e-07	0.00315226	0.160331	0.0229713	0.160331	Gain	hsa-miR-195-5p,hsa-miR-497-5p,hsa-miR-424-5p,hsa-miR-16-5p,hsa-miR-15b-5p,hsa-miR-15a-5p
ARMC12_RP11-54O7.1	ARMC12	RP11-54O7.1	4.28941e-10	1.261e-07	0.00274764	0.184942	0.0178667	ARMC12	RP11-54O7.1	4.28941e-10	1.261e-07	1.19784e-07	0.298214	4.67688e-06	0.113272	Gain	hsa-miR-195-5p,hsa-miR-497-5p,hsa-miR-424-5p,hsa-miR-16-5p,hsa-miR-15b-5p,hsa-miR-15a-5p
ARMC12_SNHG1	ARMC12	SNHG1	3.2063e-09	7.52482e-07	0.00898009	0.158004	0.0452177	ARMC12	SNHG1	3.2063e-09	7.52482e-07	8.62173e-05	0.219216	0.00125313	0.0612123	Gain	hsa-miR-195-5p,hsa-miR-497-5p,hsa-miR-424-5p,hsa-miR-16-5p,hsa-miR-15b-5p,hsa-miR-15a-5p
ARMC12_SNHG12						0		ARMC12	SNHG12	8.20669e-10	2.23628e-07	2.5888e-06	0.264444	6.6688e-05	0.264444	Gain	hsa-miR-195-5p,hsa-miR-497-5p,hsa-miR-424-5p,hsa-miR-16-5p,hsa-miR-15b-5p,hsa-miR-15a-5p
ARNTL2_RP11-449D8.1	ARNTL2	RP11-449D8.1	4.63625e-12	2.46703e-09	0.000125519	0.242324	0.00143309						0		-0.242324	Loss	hsa-miR-25-3p,hsa-miR-32-5p,hsa-miR-92a-3p,hsa-miR-363-3p,hsa-miR-367-3p,hsa-miR-92b-3p
ARNTL2_RP3-523K23.2	ARNTL2	RP3-523K23.2	1.15411e-11	5.42677e-09	2.14705e-10	0.401672	1.36828e-08	ARNTL2	RP3-523K23.2	1.15411e-11	5.42677e-09	5.71022e-11	0.367468	6.05535e-09	-0.0342033	Loss	hsa-miR-25-3p,hsa-miR-32-5p,hsa-miR-92a-3p,hsa-miR-363-3p,hsa-miR-367-3p,hsa-miR-92b-3p
ARNTL2_TBX5-AS1	ARNTL2	TBX5-AS1	5.5906e-14	5.72531e-11	0.00100026	0.205413	0.00787817						0		-0.205413	Loss	hsa-miR-25-3p,hsa-miR-32-5p,hsa-miR-92a-3p,hsa-miR-363-3p,hsa-miR-367-3p,hsa-miR-92b-3p
ATAD2_CTB-92J24.2	ATAD2	CTB-92J24.2	1.80952e-07	2.83703e-05	4.49448e-07	0.321288	1.15683e-05						0		-0.321288	Loss	hsa-miR-372-3p,hsa-miR-302b-3p,hsa-miR-302a-3p,hsa-miR-520d-3p,hsa-miR-302c-3p,hsa-miR-302d-3p
ATAD3A_KCNQ1OT1	ATAD3A	KCNQ1OT1	0.000123075	0.0105802	0.00929189	0.157169	0.0464349						0		-0.157169	Loss	hsa-miR-124-3p,hsa-miR-24-3p,hsa-miR-149-5p
ATAD5_DLX6-AS1						0		ATAD5	DLX6-AS1	4.08588e-07	5.96279e-05	4.83901e-06	0.25698	0.000113061	0.25698	Gain	hsa-miR-16-5p,hsa-miR-497-5p,hsa-miR-424-5p,hsa-miR-195-5p,hsa-miR-15b-5p,hsa-miR-15a-5p
ATAD5_LINC00176	ATAD5	LINC00176	2.6925e-08	5.03555e-06	0.00798096	0.160861	0.0411401						0		-0.160861	Loss	hsa-miR-16-5p,hsa-miR-503-5p,hsa-miR-497-5p,hsa-miR-424-5p,hsa-miR-195-5p,hsa-miR-15b-5p,hsa-miR-15a-5p
ATAD5_MEG8						0		ATAD5	MEG8	2.59762e-11	1.08636e-08	0.000282281	0.201616	0.00328226	0.201616	Gain	hsa-miR-16-5p,hsa-miR-497-5p,hsa-miR-424-5p,hsa-miR-195-5p,hsa-miR-15b-5p,hsa-miR-15a-5p
ATAD5_RP11-282K24.3	ATAD5	RP11-282K24.3	2.09346e-09	5.15296e-07	0.000373904	0.223654	0.00357209	ATAD5	RP11-282K24.3	2.09346e-09	5.15296e-07	2.2383e-06	0.266148	5.89858e-05	0.0424947	Gain	hsa-miR-16-5p,hsa-miR-497-5p,hsa-miR-424-5p,hsa-miR-195-5p,hsa-miR-15b-5p,hsa-miR-15a-5p
ATAD5_RP11-54O7.1	ATAD5	RP11-54O7.1	8.29857e-07	0.000113299	0.00146028	0.197977	0.0107643	ATAD5	RP11-54O7.1	8.29857e-07	0.000113299	0.000990791	0.181217	0.00919386	-0.0167601	Loss	hsa-miR-16-5p,hsa-miR-497-5p,hsa-miR-424-5p,hsa-miR-195-5p,hsa-miR-15b-5p,hsa-miR-15a-5p
ATAD5_SNHG12	ATAD5	SNHG12	5.76221e-08	1.00324e-05	0.00257082	0.186353	0.0169287						0		-0.186353	Loss	hsa-miR-16-5p,hsa-miR-503-5p,hsa-miR-497-5p,hsa-miR-424-5p,hsa-miR-195-5p,hsa-miR-15b-5p,hsa-miR-15a-5p
ATAD5_SNHG23						0		ATAD5	SNHG23	1.58906e-09	4.04103e-07	0.00473439	0.152394	0.0318108	0.152394	Gain	hsa-miR-497-5p,hsa-miR-424-5p,hsa-miR-195-5p,hsa-miR-15b-5p,hsa-miR-15a-5p
ATAT1_H19						0		ATAT1	H19	8.86716e-07	0.000120408	8.2854e-06	0.250374	0.000176005	0.250374	Gain	hsa-miR-93-5p,hsa-miR-519d-3p,hsa-miR-20b-5p,hsa-miR-20a-5p,hsa-miR-17-5p,hsa-miR-106b-5p,hsa-miR-106a-5p
ATP1A3_LINC00163	ATP1A3	LINC00163	6.85364e-05	0.00626072	0.000949248	0.206422	0.00753233						0		-0.206422	Loss	hsa-miR-362-3p,hsa-miR-329-3p
AURKA_AC074117.10	AURKA	AC074117.10	7.3063e-07	0.000101002	1.62263e-05	0.273859	0.00025621						0		-0.273859	Loss	hsa-let-7b-5p,hsa-miR-367-3p,hsa-miR-363-3p,hsa-miR-92b-3p,hsa-miR-25-3p,hsa-miR-32-5p,hsa-miR-92a-3p
AURKB_AC074117.10	AURKB	AC074117.10	2.2019e-08	4.22029e-06	1.37683e-05	0.276228	0.00022284	AURKB	AC074117.10	2.2019e-08	4.22029e-06	0.000624029	0.188968	0.00631196	-0.0872596	Loss	hsa-let-7b-5p,hsa-miR-92a-3p,hsa-let-7a-5p,hsa-let-7e-5p,hsa-let-7i-5p
AURKB_LINC00665						0		AURKB	LINC00665	3.84756e-06	0.000458604	0.000121096	0.214319	0.00165911	0.214319	Gain	hsa-let-7b-5p,hsa-let-7a-5p,hsa-let-7e-5p,hsa-let-7i-5p
AURKB_RP11-197N18.2	AURKB	RP11-197N18.2	7.99439e-06	0.000892974	0.0100739	0.155178	0.0492455						0		-0.155178	Loss	hsa-let-7b-5p,hsa-let-7a-5p,hsa-let-7e-5p,hsa-let-7i-5p
AURKB_RP11-834C11.4	AURKB	RP11-834C11.4	4.5051e-06	0.00052947	0.00502744	0.17166	0.0285552						0		-0.17166	Loss	hsa-let-7b-5p,hsa-let-7a-5p,hsa-let-7e-5p,hsa-let-7i-5p
AVL9_LINC00472						0		AVL9	LINC00472	3.19085e-12	1.81463e-09	0.00685409	0.144852	0.0425751	0.144852	Gain	hsa-miR-302c-3p,hsa-miR-520e,hsa-miR-520d-3p,hsa-miR-520c-3p,hsa-miR-520b,hsa-miR-520a-3p,hsa-miR-373-3p,hsa-miR-372-3p,hsa-miR-302e,hsa-miR-302d-3p,hsa-miR-302b-3p,hsa-miR-302a-3p
AVL9_LINC00511	AVL9	LINC00511	3.30881e-08	6.08078e-06	0.000798606	0.20972	0.00654867						0		-0.20972	Loss	hsa-miR-16-5p,hsa-miR-183-5p,hsa-miR-195-5p,hsa-miR-15a-5p,hsa-miR-497-5p,hsa-miR-15b-5p,hsa-miR-424-5p
AVL9_MEG8	AVL9	MEG8	3.08933e-09	7.26318e-07	0.00508775	0.171389	0.0288147	AVL9	MEG8	3.08933e-09	7.26318e-07	4.08073e-05	0.229633	0.000673625	0.0582437	Gain	hsa-miR-16-5p,hsa-miR-195-5p,hsa-miR-15a-5p,hsa-miR-497-5p,hsa-miR-15b-5p,hsa-miR-424-5p
AVL9_RP11-282K24.3	AVL9	RP11-282K24.3	2.35615e-07	3.60648e-05	0.000862069	0.208266	0.0069699	AVL9	RP11-282K24.3	2.35615e-07	3.60648e-05	0.000336288	0.198891	0.00378731	-0.00937594	Loss	hsa-miR-16-5p,hsa-miR-195-5p,hsa-miR-15a-5p,hsa-miR-497-5p,hsa-miR-15b-5p,hsa-miR-424-5p
AVL9_RP11-54O7.1						0		AVL9	RP11-54O7.1	7.63766e-05	0.00690307	0.000846521	0.183889	0.00809601	0.183889	Gain	hsa-miR-16-5p,hsa-miR-195-5p,hsa-miR-15a-5p,hsa-miR-497-5p,hsa-miR-15b-5p,hsa-miR-424-5p
AVL9_RP11-588K22.2	AVL9	RP11-588K22.2	8.72202e-05	0.00777039	0.00204431	0.19114	0.0140661	AVL9	RP11-588K22.2	8.72202e-05	0.00777039	0.000524481	0.191806	0.00547991	0.000665886	Gain	hsa-miR-103a-3p,hsa-miR-16-5p,hsa-miR-195-5p,hsa-miR-15a-5p,hsa-miR-497-5p,hsa-miR-15b-5p,hsa-miR-424-5p
AVL9_SNHG23						0		AVL9	SNHG23	8.2794e-08	1.39427e-05	0.000123234	0.214064	0.00168405	0.214064	Gain	hsa-miR-195-5p,hsa-miR-15a-5p,hsa-miR-497-5p,hsa-miR-15b-5p,hsa-miR-424-5p
BCAN_RP11-435O5.2	BCAN	RP11-435O5.2	0.000180071	0.0147906	0.00493424	0.172085	0.0281618						0		-0.172085	Loss	hsa-miR-211-5p,hsa-miR-204-5p
BCL2L12_AC011893.3	BCL2L12	AC011893.3	1.7934e-10	5.81463e-08	0.006547	0.165563	0.0351314						0		-0.165563	Loss	hsa-miR-15a-5p,hsa-miR-15b-5p,hsa-miR-16-5p,hsa-miR-195-5p,hsa-miR-424-5p,hsa-miR-497-5p
BCL2L12_AC084219.4						0		BCL2L12	AC084219.4	9.5008e-05	0.00841746	0.00213252	0.167645	0.0169878	0.167645	Gain	hsa-miR-15a-5p,hsa-miR-15b-5p,hsa-miR-16-5p,hsa-miR-195-5p,hsa-miR-424-5p,hsa-miR-497-5p
BCL2L12_LINC00176	BCL2L12	LINC00176	2.6925e-08	5.03555e-06	0.00139477	0.198892	0.0103751	BCL2L12	LINC00176	2.6925e-08	5.03555e-06	7.45398e-08	0.303056	3.10224e-06	0.104164	Gain	hsa-miR-15a-5p,hsa-miR-15b-5p,hsa-miR-16-5p,hsa-miR-195-5p,hsa-miR-424-5p,hsa-miR-497-5p,hsa-miR-503-5p
BCL2L12_LINC00511	BCL2L12	LINC00511	1.12004e-08	2.3003e-06	4.08369e-06	0.293114	7.94839e-05						0		-0.293114	Loss	hsa-miR-15a-5p,hsa-miR-15b-5p,hsa-miR-16-5p,hsa-miR-195-5p,hsa-miR-424-5p,hsa-miR-497-5p
BCL2L12_RP11-54O7.1	BCL2L12	RP11-54O7.1	8.29857e-07	0.000113299	0.00325096	0.181331	0.0204088						0		-0.181331	Loss	hsa-miR-15a-5p,hsa-miR-15b-5p,hsa-miR-16-5p,hsa-miR-195-5p,hsa-miR-424-5p,hsa-miR-497-5p
BCL2L12_RP5-1028K7.2	BCL2L12	RP5-1028K7.2	7.07523e-10	1.96436e-07	0.00076185	0.210611	0.00632553						0		-0.210611	Loss	hsa-miR-15a-5p,hsa-miR-15b-5p,hsa-miR-16-5p,hsa-miR-195-5p,hsa-miR-424-5p,hsa-miR-497-5p
BCL2L12_SNHG1	BCL2L12	SNHG1	5.75365e-06	0.000661237	0.000192844	0.235155	0.00206565	BCL2L12	SNHG1	5.75365e-06	0.000661237	3.35254e-06	0.261387	8.29096e-05	0.0262321	Gain	hsa-miR-15a-5p,hsa-miR-15b-5p,hsa-miR-16-5p,hsa-miR-195-5p,hsa-miR-424-5p,hsa-miR-497-5p
BCL2L12_SNHG12	BCL2L12	SNHG12	5.76221e-08	1.00324e-05	2.91313e-05	0.265238	0.00042645	BCL2L12	SNHG12	5.76221e-08	1.00324e-05	0.000148038	0.211371	0.00194965	-0.0538665	Loss	hsa-miR-15a-5p,hsa-miR-15b-5p,hsa-miR-16-5p,hsa-miR-195-5p,hsa-miR-424-5p,hsa-miR-497-5p,hsa-miR-503-5p
BDNF_AC084219.4						0		BDNF	AC084219.4	6.46249e-06	0.000735357	3.19486e-05	0.232939	0.000545517	0.232939	Gain	hsa-miR-16-5p,hsa-miR-206,hsa-miR-15a-5p,hsa-miR-613,hsa-miR-1
BDNF_LINC00473						0		BDNF	LINC00473	3.02587e-05	0.00299677	0.0015176	0.173786	0.0129994	0.173786	Gain	hsa-miR-210-3p,hsa-miR-16-5p,hsa-miR-15a-5p
BHLHA15_RP11-379K17.4						0		BHLHA15	RP11-379K17.4	1.57296e-05	0.00165668	0.00576686	0.148413	0.0372165	0.148413	Gain	hsa-miR-4644,hsa-miR-4306,hsa-miR-185-5p
BHMT2_RP11-197N18.2						0		BHMT2	RP11-197N18.2	3.40867e-14	3.76774e-11	0.00565207	0.148823	0.0366451	0.148823	Gain	hsa-miR-150-5p,hsa-miR-520e,hsa-miR-520d-3p,hsa-miR-520c-3p,hsa-miR-520b,hsa-miR-520a-3p,hsa-miR-373-3p,hsa-miR-372-3p,hsa-miR-302e,hsa-miR-302d-3p,hsa-miR-302c-3p,hsa-miR-302b-3p,hsa-miR-302a-3p
BIRC5_AC011893.3	BIRC5	AC011893.3	0.000658643	0.0462989	7.42384e-06	0.284945	0.000131384						0		-0.284945	Loss	hsa-miR-195-5p,hsa-miR-497-5p,hsa-miR-16-5p
BIRC5_AC091878.1	BIRC5	AC091878.1	0.000658643	0.0462989	0.0077156	0.161672	0.0400761						0		-0.161672	Loss	hsa-miR-195-5p,hsa-miR-497-5p,hsa-miR-16-5p
BIRC5_LINC00176	BIRC5	LINC00176	0.000159652	0.0133075	0.00316592	0.181905	0.01996						0		-0.181905	Loss	hsa-miR-149-5p,hsa-miR-195-5p,hsa-miR-497-5p,hsa-miR-16-5p,hsa-miR-214-3p
BIRC5_LINC00511	BIRC5	LINC00511	0.000154534	0.0129522	5.07084e-11	0.414666	3.73425e-09	BIRC5	LINC00511	0.000154534	0.0129522	0.000129675	0.213319	0.00175578	-0.201346	Loss	hsa-miR-195-5p,hsa-miR-497-5p,hsa-miR-150-5p,hsa-miR-16-5p
BIRC5_PVT1	BIRC5	PVT1	0.000401254	0.0300364	2.94386e-05	0.26508	0.000429052						0		-0.26508	Loss	hsa-miR-203a-3p,hsa-miR-93-5p,hsa-miR-195-5p,hsa-miR-497-5p,hsa-miR-16-5p
BLM_RP5-1028K7.2	BLM	RP5-1028K7.2	2.11182e-05	0.00215728	9.29759e-05	0.24721	0.00110881						0		-0.24721	Loss	hsa-miR-215-5p,hsa-miR-192-5p
BMP2_RP11-175K6.1	BMP2	RP11-175K6.1	3.69529e-14	3.97663e-11	0.000441302	0.220683	0.00405008						0		-0.220683	Loss	hsa-miR-17-5p,hsa-miR-106a-5p,hsa-miR-93-5p,hsa-miR-519d-3p,hsa-miR-20a-5p,hsa-miR-106b-5p,hsa-miR-20b-5p
BMP8A_AC074117.10	BMP8A	AC074117.10	2.5396e-07	3.86716e-05	0.00192828	0.192344	0.0134386						0		-0.192344	Loss	hsa-miR-92b-3p,hsa-miR-92a-3p,hsa-miR-367-3p,hsa-miR-363-3p,hsa-miR-32-5p,hsa-miR-25-3p
BMP8A_RP11-449D8.1	BMP8A	RP11-449D8.1	3.2479e-10	9.7706e-08	0.00028004	0.228745	0.0028182	BMP8A	RP11-449D8.1	3.2479e-10	9.7706e-08	7.77983e-05	0.220676	0.00115353	-0.00806877	Loss	hsa-miR-92b-3p,hsa-miR-92a-3p,hsa-miR-367-3p,hsa-miR-363-3p,hsa-miR-32-5p,hsa-miR-25-3p
BMP8A_RP3-508I15.9	BMP8A	RP3-508I15.9	2.76015e-11	1.14889e-08	2.12604e-09	0.379798	1.0484e-07	BMP8A	RP3-508I15.9	2.76015e-11	1.14889e-08	0.00463139	0.152833	0.0312743	-0.226965	Loss	hsa-miR-92b-3p,hsa-miR-92a-3p,hsa-miR-367-3p,hsa-miR-363-3p,hsa-miR-32-5p,hsa-miR-25-3p
BMP8A_TBX5-AS1	BMP8A	TBX5-AS1	3.9819e-12	2.14471e-09	6.37065e-06	0.287061	0.00011568	BMP8A	TBX5-AS1	3.9819e-12	2.14471e-09	2.90932e-07	0.288909	1.02158e-05	0.00184893	Gain	hsa-miR-92b-3p,hsa-miR-92a-3p,hsa-miR-367-3p,hsa-miR-363-3p,hsa-miR-32-5p,hsa-miR-25-3p
BMP8B_AC005083.1						0		BMP8B	AC005083.1	1.39974e-37	2.47035e-32	2.49982e-06	0.264855	6.49097e-05	0.264855	Gain	hsa-miR-520e,hsa-miR-520d-3p,hsa-miR-520c-3p,hsa-miR-520b,hsa-miR-520a-3p,hsa-miR-373-3p,hsa-miR-372-3p,hsa-miR-302e,hsa-miR-302d-3p,hsa-miR-302c-3p,hsa-miR-302b-3p,hsa-miR-302a-3p,hsa-miR-93-5p,hsa-miR-519d-3p,hsa-miR-20b-5p,hsa-miR-20a-5p,hsa-miR-17-5p,hsa-miR-106b-5p,hsa-miR-106a-5p
BMP8B_CTB-92J24.2	BMP8B	CTB-92J24.2	1.26178e-07	2.038e-05	0.00061953	0.214479	0.00535694	BMP8B	CTB-92J24.2	1.26178e-07	2.038e-05	0.00206254	0.168256	0.0165647	-0.0462226	Loss	hsa-miR-520d-3p,hsa-miR-372-3p,hsa-miR-302d-3p,hsa-miR-302c-3p,hsa-miR-302b-3p,hsa-miR-302a-3p
BMP8B_H19						0		BMP8B	H19	2.72282e-07	4.1248e-05	4.06328e-06	0.259088	9.73096e-05	0.259088	Gain	hsa-miR-93-5p,hsa-miR-519d-3p,hsa-miR-20b-5p,hsa-miR-20a-5p,hsa-miR-17-5p,hsa-miR-106b-5p,hsa-miR-106a-5p
BMPR2_AC006262.5	BMPR2	AC006262.5	8.57685e-06	0.000953408	0.00937935	0.156939	0.0467241	BMPR2	AC006262.5	8.57685e-06	0.000953408	4.07745e-05	0.229644	0.000673503	0.0727044	Gain	hsa-miR-181c-5p,hsa-miR-181a-5p,hsa-miR-181b-5p,hsa-miR-181d-5p
BMPR2_AC084219.4	BMPR2	AC084219.4	1.02919e-14	1.3488e-11	0.00723836	0.163194	0.0380973						0		-0.163194	Loss	hsa-miR-20a-5p,hsa-miR-17-5p,hsa-miR-130a-3p,hsa-miR-181c-5p,hsa-miR-128-3p,hsa-miR-93-5p,hsa-miR-181a-5p,hsa-miR-106b-5p,hsa-miR-20b-5p,hsa-miR-519d-3p,hsa-miR-181b-5p,hsa-miR-181d-5p,hsa-miR-27a-3p,hsa-miR-27b-3p
BMPR2_ALMS1-IT1						0		BMPR2	ALMS1-IT1	5.72161e-05	0.00531465	0.000434217	0.194847	0.00467803	0.194847	Gain	hsa-miR-181c-5p,hsa-miR-181a-5p,hsa-miR-181b-5p,hsa-miR-181d-5p
BMPR2_APCDD1L-AS1	BMPR2	APCDD1L-AS1	0.00037387	0.0281938	0.00333267	0.180793	0.0208084	BMPR2	APCDD1L-AS1	0.00037387	0.0281938	0.00201294	0.168701	0.0162524	-0.0120922	Loss	hsa-miR-135a-5p,hsa-miR-135b-5p
BMPR2_KCNQ1OT1	BMPR2	KCNQ1OT1	0.000280692	0.0220007	3.99437e-05	0.260462	0.000550961	BMPR2	KCNQ1OT1	0.000280692	0.0220007	7.35014e-11	0.365434	7.5527e-09	0.104972	Gain	hsa-miR-19b-3p,hsa-miR-19a-3p,hsa-miR-130a-3p,hsa-miR-128-3p,hsa-miR-7-5p,hsa-miR-27a-3p,hsa-miR-27b-3p,hsa-miR-153-3p
BMPR2_LINC00087	BMPR2	LINC00087	2.88325e-10	8.80878e-08	0.000201497	0.234409	0.00213675						0		-0.234409	Loss	hsa-miR-20a-5p,hsa-miR-17-5p,hsa-miR-93-5p,hsa-miR-106b-5p,hsa-miR-20b-5p,hsa-miR-519d-3p
BMPR2_RP11-175K6.1	BMPR2	RP11-175K6.1	2.88325e-10	8.80878e-08	0.000169609	0.237321	0.00185194						0		-0.237321	Loss	hsa-miR-20a-5p,hsa-miR-17-5p,hsa-miR-93-5p,hsa-miR-106b-5p,hsa-miR-20b-5p,hsa-miR-519d-3p
BMPR2_RP11-276H19.2	BMPR2	RP11-276H19.2	0.000134921	0.011496	0.00340105	0.180351	0.0211308						0		-0.180351	Loss	hsa-miR-215-5p,hsa-miR-192-5p,hsa-miR-26b-5p
BMPR2_RP11-415J8.7						0		BMPR2	RP11-415J8.7	4.35143e-06	0.000512548	9.85846e-06	0.248199	0.000204665	0.248199	Gain	hsa-miR-181c-5p,hsa-miR-181a-5p,hsa-miR-181b-5p,hsa-miR-181d-5p
BMPR2_RP11-449D8.1	BMPR2	RP11-449D8.1	2.7934e-07	4.21965e-05	8.62304e-10	0.388599	4.76261e-08	BMPR2	RP11-449D8.1	2.7934e-07	4.21965e-05	4.41081e-08	0.308312	2.03012e-06	-0.0802878	Loss	hsa-miR-92a-3p,hsa-miR-135a-5p,hsa-miR-32-5p,hsa-miR-92b-3p,hsa-miR-135b-5p
BMPR2_TBX5-AS1	BMPR2	TBX5-AS1	0.000134921	0.011496	3.29723e-22	0.584362	2.18532e-19	BMPR2	TBX5-AS1	0.000134921	0.011496	6.81458e-09	0.326231	4.09663e-07	-0.258131	Loss	hsa-miR-92a-3p,hsa-miR-32-5p,hsa-miR-92b-3p
BMPR2_ZNF883	BMPR2	ZNF883	2.49912e-05	0.00251411	0.000270596	0.229342	0.00273495						0		-0.229342	Loss	hsa-miR-181c-5p,hsa-miR-181a-5p,hsa-miR-181b-5p,hsa-miR-181d-5p
BORA_RP11-276H19.2	BORA	RP11-276H19.2	2.26159e-05	0.00229258	0.00813357	0.160405	0.0417886	BORA	RP11-276H19.2	2.26159e-05	0.00229258	0.00209313	0.167987	0.0167596	0.00758191	Gain	hsa-miR-215-5p,hsa-miR-192-5p
BORA_RP5-1028K7.2	BORA	RP5-1028K7.2	4.21763e-05	0.00402353	0.00018949	0.235452	0.00203714						0		-0.235452	Loss	hsa-miR-215-5p,hsa-miR-192-5p
BRCA1_DLX6-AS1						0		BRCA1	DLX6-AS1	1.16889e-08	2.39041e-06	0.000221166	0.205356	0.00269454	0.205356	Gain	hsa-miR-16-5p,hsa-miR-15a-5p,hsa-miR-4465,hsa-miR-26b-5p,hsa-miR-26a-5p,hsa-miR-1297
BRCA1_RP11-276H19.2	BRCA1	RP11-276H19.2	6.85151e-13	4.84972e-10	0.00757798	0.162102	0.039555						0		-0.162102	Loss	hsa-miR-215-5p,hsa-miR-192-5p,hsa-miR-4465,hsa-miR-26b-5p,hsa-miR-26a-5p,hsa-miR-1297
BRCA2_RP5-1028K7.2	BRCA2	RP5-1028K7.2	0.000630644	0.0446092	0.00225553	0.1891	0.0152384						0		-0.1891	Loss	hsa-miR-215-5p,hsa-miR-192-5p
BRI3BP_AC084219.4						0		BRI3BP	AC084219.4	7.31778e-05	0.00664003	0.00366416	0.157435	0.0259387	0.157435	Gain	hsa-miR-122-5p,hsa-miR-93-5p,hsa-miR-519d-3p,hsa-miR-20b-5p,hsa-miR-20a-5p,hsa-miR-17-5p,hsa-miR-106b-5p,hsa-miR-106a-5p,hsa-miR-1
BRI3BP_CTD-2377D24.6	BRI3BP	CTD-2377D24.6	2.70181e-10	8.35081e-08	0.00407361	0.176386	0.0242632	BRI3BP	CTD-2377D24.6	2.70181e-10	8.35081e-08	4.62259e-05	0.22793	0.00074908	0.0515438	Gain	hsa-miR-93-5p,hsa-miR-519d-3p,hsa-miR-20b-5p,hsa-miR-20a-5p,hsa-miR-17-5p,hsa-miR-106b-5p,hsa-miR-106a-5p
BRI3BP_KCNQ1OT1	BRI3BP	KCNQ1OT1	5.33411e-06	0.000617579	0.00128832	0.200467	0.00974176						0		-0.200467	Loss	hsa-miR-362-3p,hsa-miR-329-3p,hsa-miR-876-5p,hsa-miR-3167,hsa-miR-98-5p,hsa-miR-4500,hsa-miR-4458,hsa-let-7i-5p,hsa-let-7g-5p,hsa-let-7f-5p,hsa-let-7e-5p,hsa-let-7d-5p,hsa-let-7c-5p,hsa-let-7b-5p,hsa-let-7a-5p
BRI3BP_RP11-834C11.4	BRI3BP	RP11-834C11.4	5.5042e-09	1.21731e-06	5.99742e-05	0.254176	0.000772583						0		-0.254176	Loss	hsa-miR-98-5p,hsa-miR-4500,hsa-miR-4458,hsa-let-7i-5p,hsa-let-7g-5p,hsa-let-7f-5p,hsa-let-7e-5p,hsa-let-7d-5p,hsa-let-7c-5p,hsa-let-7b-5p,hsa-let-7a-5p
BTG2_LINC00087						0		BTG2	LINC00087	3.88166e-08	7.01186e-06	0.00379803	0.156738	0.0266501	0.156738	Gain	hsa-miR-20a-5p,hsa-miR-519d-3p,hsa-miR-17-5p,hsa-miR-106b-5p,hsa-miR-106a-5p,hsa-miR-20b-5p,hsa-miR-93-5p
BTG2_RP3-508I15.9						0		BTG2	RP3-508I15.9	2.91252e-06	0.000356134	0.00467991	0.152625	0.0314976	0.152625	Gain	hsa-miR-25-3p,hsa-miR-32-5p,hsa-miR-92a-3p,hsa-miR-363-3p,hsa-miR-367-3p,hsa-miR-92b-3p
BTG2_TBX5-AS1	BTG2	TBX5-AS1	4.49346e-07	6.51094e-05	7.28322e-06	0.285211	0.000129327	BTG2	TBX5-AS1	4.49346e-07	6.51094e-05	1.5008e-06	0.270772	4.21928e-05	-0.0144392	Loss	hsa-miR-25-3p,hsa-miR-32-5p,hsa-miR-92a-3p,hsa-miR-363-3p,hsa-miR-367-3p,hsa-miR-92b-3p
C10orf105_RP11-379K17.4						0		C10orf105	RP11-379K17.4	0.000187308	0.0153469	0.00425953	0.154491	0.0292854	0.154491	Gain	hsa-miR-4644,hsa-miR-4306,hsa-miR-185-5p
C10orf67_LINC00163	C10orf67	LINC00163	0.000142894	0.0120664	8.31316e-07	0.313724	2.00355e-05						0		-0.313724	Loss	hsa-miR-362-3p,hsa-miR-329-3p
C11orf24_AC011893.3	C11orf24	AC011893.3	2.32506e-11	9.79331e-09	0.00168349	0.195113	0.0120819						0		-0.195113	Loss	hsa-miR-16-5p,hsa-miR-424-5p,hsa-miR-497-5p,hsa-miR-15a-5p,hsa-miR-15b-5p,hsa-miR-195-5p
C11orf24_AC084219.4	C11orf24	AC084219.4	1.43792e-05	0.00152111	0.00985747	0.155715	0.0484665						0		-0.155715	Loss	hsa-miR-16-5p,hsa-miR-424-5p,hsa-miR-497-5p,hsa-miR-15a-5p,hsa-miR-15b-5p,hsa-miR-195-5p
C11orf24_AC091878.1	C11orf24	AC091878.1	2.32506e-11	9.79331e-09	0.000225421	0.232494	0.00235096	C11orf24	AC091878.1	2.32506e-11	9.79331e-09	0.000165931	0.209679	0.00214411	-0.0228152	Loss	hsa-miR-16-5p,hsa-miR-424-5p,hsa-miR-497-5p,hsa-miR-15a-5p,hsa-miR-15b-5p,hsa-miR-195-5p
C11orf24_LINC00473	C11orf24	LINC00473	6.77932e-10	1.89477e-07	0.000685412	0.212597	0.00580913	C11orf24	LINC00473	6.77932e-10	1.89477e-07	4.47092e-07	0.284282	1.50036e-05	0.0716852	Gain	hsa-miR-16-5p,hsa-miR-424-5p,hsa-miR-497-5p,hsa-miR-15a-5p,hsa-miR-15b-5p,hsa-miR-195-5p
C11orf24_LINC00511	C11orf24	LINC00511	1.47736e-09	3.78788e-07	2.46127e-09	0.378345	1.19071e-07						0		-0.378345	Loss	hsa-miR-16-5p,hsa-miR-424-5p,hsa-miR-497-5p,hsa-miR-15a-5p,hsa-miR-15b-5p,hsa-miR-195-5p
C11orf24_LINC00707						0		C11orf24	LINC00707	6.38406e-07	8.93967e-05	8.51085e-07	0.27719	2.60198e-05	0.27719	Gain	hsa-miR-16-5p,hsa-miR-424-5p,hsa-miR-497-5p,hsa-miR-15a-5p,hsa-miR-15b-5p,hsa-miR-195-5p
C11orf24_MEG8	C11orf24	MEG8	3.35318e-12	1.88468e-09	0.00752256	0.162277	0.0393122						0		-0.162277	Loss	hsa-miR-16-5p,hsa-miR-424-5p,hsa-miR-497-5p,hsa-miR-15a-5p,hsa-miR-15b-5p,hsa-miR-195-5p
C11orf24_RP11-16E12.2	C11orf24	RP11-16E12.2	8.04118e-08	1.36065e-05	0.00393999	0.177125	0.023673	C11orf24	RP11-16E12.2	8.04118e-08	1.36065e-05	2.83925e-06	0.263356	7.26558e-05	0.0862319	Gain	hsa-miR-16-5p,hsa-miR-424-5p,hsa-miR-497-5p,hsa-miR-15a-5p,hsa-miR-15b-5p,hsa-miR-195-5p
C11orf24_RP5-1028K7.2	C11orf24	RP5-1028K7.2	9.21236e-11	3.25171e-08	0.00565538	0.168966	0.0313071						0		-0.168966	Loss	hsa-miR-16-5p,hsa-miR-424-5p,hsa-miR-497-5p,hsa-miR-15a-5p,hsa-miR-15b-5p,hsa-miR-195-5p
C12orf49_LINC00472	C12orf49	LINC00472	1.02272e-11	4.84335e-09	1.27824e-06	0.308306	2.92133e-05						0		-0.308306	Loss	hsa-miR-520e,hsa-miR-520d-3p,hsa-miR-520c-3p,hsa-miR-520b,hsa-miR-520a-3p,hsa-miR-373-3p,hsa-miR-372-3p,hsa-miR-302e,hsa-miR-302d-3p,hsa-miR-302c-3p,hsa-miR-302b-3p,hsa-miR-302a-3p
C17orf78_AP001619.2	C17orf78	AP001619.2	0.000709471	0.0490898	0.00284589	0.184193	0.018357	C17orf78	AP001619.2	0.000709471	0.0490898	0.00519124	0.150547	0.0342521	-0.0336468	Loss	hsa-miR-7-5p
C1QTNF6_LINC00511	C1QTNF6	LINC00511	0.000294356	0.0228921	6.03506e-07	0.317689	1.50591e-05						0		-0.317689	Loss	hsa-miR-29a-3p,hsa-miR-29c-3p,hsa-miR-29b-3p
C1QTNF6_MIAT	C1QTNF6	MIAT	7.59019e-06	0.000850696	5.01696e-11	0.41476	3.70486e-09						0		-0.41476	Loss	hsa-miR-29a-3p,hsa-miR-29c-3p,hsa-miR-29b-3p
C1orf21_CERS6-AS1						0		C1orf21	CERS6-AS1	5.53634e-12	2.84559e-09	0.00174399	0.1713	0.014471	0.1713	Gain	hsa-miR-16-5p,hsa-miR-15a-5p,hsa-miR-15b-5p,hsa-miR-195-5p,hsa-miR-424-5p,hsa-miR-497-5p
C1orf21_FENDRR	C1orf21	FENDRR	1.8546e-07	2.89314e-05	0.00024057	0.231376	0.00247969	C1orf21	FENDRR	1.8546e-07	2.89314e-05	0.00120279	0.177873	0.0107982	-0.0535035	Loss	hsa-miR-16-5p,hsa-miR-15a-5p,hsa-miR-15b-5p,hsa-miR-195-5p,hsa-miR-424-5p,hsa-miR-497-5p
C1orf21_KCNQ1OT1						0		C1orf21	KCNQ1OT1	4.83986e-12	2.54469e-09	0.00810966	0.141311	0.0485535	0.141311	Gain	hsa-miR-146a-5p,hsa-miR-7-5p,hsa-miR-103a-3p,hsa-let-7a-5p,hsa-let-7b-5p,hsa-let-7c-5p,hsa-let-7d-5p,hsa-let-7e-5p,hsa-let-7f-5p,hsa-miR-98-5p,hsa-let-7g-5p,hsa-let-7i-5p,hsa-miR-4458,hsa-miR-4500
C1orf21_MIR497HG	C1orf21	MIR497HG	1.51822e-10	5.02396e-08	0.00033647	0.225525	0.00327826						0		-0.225525	Loss	hsa-miR-16-5p,hsa-miR-15a-5p,hsa-miR-15b-5p,hsa-miR-195-5p,hsa-miR-424-5p,hsa-miR-497-5p
C1orf21_RP11-277P12.20						0		C1orf21	RP11-277P12.20	3.72605e-19	1.76142e-15	0.000895048	0.182947	0.00847754	0.182947	Gain	hsa-let-7a-5p,hsa-let-7b-5p,hsa-let-7c-5p,hsa-let-7d-5p,hsa-let-7e-5p,hsa-let-7f-5p,hsa-miR-98-5p,hsa-let-7g-5p,hsa-let-7i-5p,hsa-miR-4458,hsa-miR-4500
C1orf21_RP11-588K22.2						0		C1orf21	RP11-588K22.2	8.31958e-08	1.39889e-05	2.61887e-06	0.264309	6.7211e-05	0.264309	Gain	hsa-miR-103a-3p,hsa-miR-16-5p,hsa-miR-15a-5p,hsa-miR-15b-5p,hsa-miR-195-5p,hsa-miR-424-5p,hsa-miR-497-5p
C1orf21_RP11-677M14.3	C1orf21	RP11-677M14.3	5.29833e-13	3.91362e-10	2.1886e-11	0.421982	1.75824e-09	C1orf21	RP11-677M14.3	5.29833e-13	3.91362e-10	0.000211279	0.20605	0.00259315	-0.215932	Loss	hsa-miR-103a-3p,hsa-miR-16-5p,hsa-miR-15a-5p,hsa-miR-15b-5p,hsa-miR-195-5p,hsa-miR-424-5p,hsa-miR-497-5p
C21orf62_MEG8						0		C21orf62	MEG8	1.07619e-13	9.7568e-11	7.59889e-06	0.251449	0.000163518	0.251449	Gain	hsa-miR-15a-5p,hsa-miR-15b-5p,hsa-miR-16-5p,hsa-miR-195-5p,hsa-miR-424-5p,hsa-miR-497-5p
C21orf62_RP11-282K24.3						0		C21orf62	RP11-282K24.3	8.90839e-12	4.28784e-09	1.19813e-08	0.32094	6.54919e-07	0.32094	Gain	hsa-miR-15a-5p,hsa-miR-15b-5p,hsa-miR-16-5p,hsa-miR-195-5p,hsa-miR-424-5p,hsa-miR-497-5p
C21orf62_RP11-54O7.1						0		C21orf62	RP11-54O7.1	3.89509e-09	8.95867e-07	0.00187988	0.169945	0.0153488	0.169945	Gain	hsa-miR-15a-5p,hsa-miR-15b-5p,hsa-miR-16-5p,hsa-miR-195-5p,hsa-miR-424-5p,hsa-miR-497-5p
C21orf62_SNHG23						0		C21orf62	SNHG23	1.78141e-11	7.82075e-09	1.86545e-06	0.268267	4.99586e-05	0.268267	Gain	hsa-miR-15a-5p,hsa-miR-15b-5p,hsa-miR-195-5p,hsa-miR-424-5p,hsa-miR-497-5p
C3orf36_FENDRR	C3orf36	FENDRR	3.92373e-06	0.000467158	0.00880069	0.158496	0.0445037	C3orf36	FENDRR	3.92373e-06	0.000467158	4.90962e-09	0.329259	3.09166e-07	0.170764	Gain	hsa-miR-497-5p,hsa-miR-424-5p,hsa-miR-195-5p,hsa-miR-16-5p,hsa-miR-15b-5p,hsa-miR-15a-5p
C3orf36_LINC00176	C3orf36	LINC00176	3.92373e-06	0.000467158	0.0064075	0.166067	0.0345755						0		-0.166067	Loss	hsa-miR-497-5p,hsa-miR-424-5p,hsa-miR-195-5p,hsa-miR-16-5p,hsa-miR-15b-5p,hsa-miR-15a-5p
C3orf36_LINC00511	C3orf36	LINC00511	8.56539e-10	2.32207e-07	0.00114013	0.202869	0.00878155						0		-0.202869	Loss	hsa-miR-150-5p,hsa-miR-497-5p,hsa-miR-424-5p,hsa-miR-195-5p,hsa-miR-16-5p,hsa-miR-15b-5p,hsa-miR-15a-5p
C3orf36_MEG8						0		C3orf36	MEG8	1.31051e-10	4.43362e-08	1.77312e-06	0.268853	4.81495e-05	0.268853	Gain	hsa-miR-497-5p,hsa-miR-424-5p,hsa-miR-195-5p,hsa-miR-16-5p,hsa-miR-15b-5p,hsa-miR-15a-5p
C3orf36_MIR497HG						0		C3orf36	MIR497HG	3.53649e-09	8.22683e-07	9.1953e-05	0.218296	0.00132814	0.218296	Gain	hsa-miR-497-5p,hsa-miR-424-5p,hsa-miR-195-5p,hsa-miR-16-5p,hsa-miR-15b-5p,hsa-miR-15a-5p
C3orf36_RP11-54O7.1						0		C3orf36	RP11-54O7.1	3.92373e-06	0.000467158	1.70708e-06	0.269291	4.67838e-05	0.269291	Gain	hsa-miR-497-5p,hsa-miR-424-5p,hsa-miR-195-5p,hsa-miR-16-5p,hsa-miR-15b-5p,hsa-miR-15a-5p
C3orf36_RP11-588K22.2	C3orf36	RP11-588K22.2	4.07408e-05	0.00391551	6.11774e-06	0.287618	0.000112064	C3orf36	RP11-588K22.2	4.07408e-05	0.00391551	1.68468e-10	0.358647	1.54542e-08	0.0710292	Gain	hsa-miR-497-5p,hsa-miR-424-5p,hsa-miR-195-5p,hsa-miR-16-5p,hsa-miR-15b-5p,hsa-miR-15a-5p
C3orf36_RP11-677M14.3						0		C3orf36	RP11-677M14.3	3.53649e-09	8.22683e-07	0.000208028	0.206285	0.00256457	0.206285	Gain	hsa-miR-497-5p,hsa-miR-424-5p,hsa-miR-195-5p,hsa-miR-16-5p,hsa-miR-15b-5p,hsa-miR-15a-5p
C4orf26_LINC00511	C4orf26	LINC00511	0.000122933	0.0105802	0.000236633	0.23166	0.00244576						0		-0.23166	Loss	hsa-miR-29a-3p,hsa-miR-29b-3p,hsa-miR-29c-3p
C4orf26_MIAT	C4orf26	MIAT	3.11695e-06	0.00037929	2.67556e-05	0.266509	0.000396489						0		-0.266509	Loss	hsa-miR-29a-3p,hsa-miR-29b-3p,hsa-miR-29c-3p
C8orf76_SLC26A4-AS1	C8orf76	SLC26A4-AS1	1.35429e-12	8.90732e-10	0.0100403	0.15526	0.0491194						0		-0.15526	Loss	hsa-miR-30e-5p,hsa-miR-30d-5p,hsa-miR-30c-5p,hsa-miR-30b-5p,hsa-miR-30a-5p
CA12_LINC00622						0		CA12	LINC00622	5.42674e-07	7.74243e-05	6.72071e-07	0.279814	2.1415e-05	0.279814	Gain	hsa-miR-18a-5p,hsa-miR-4735-3p,hsa-miR-18b-5p
CA12_LOXL1-AS1						0		CA12	LOXL1-AS1	2.95495e-05	0.00293201	0.000874137	0.183347	0.00831214	0.183347	Gain	hsa-miR-18a-5p,hsa-miR-4735-3p,hsa-miR-18b-5p
CA12_RP11-16E12.2	CA12	RP11-16E12.2	0.000480747	0.0351714	5.00131e-06	0.290372	9.35203e-05	CA12	RP11-16E12.2	0.000480747	0.0351714	0.000652638	0.188229	0.00654143	-0.102142	Loss	hsa-miR-16-5p,hsa-miR-3118,hsa-miR-134-5p
CA12_RP11-834C11.4	CA12	RP11-834C11.4	6.2292e-05	0.00574481	1.14177e-06	0.309739	2.64363e-05	CA12	RP11-834C11.4	6.2292e-05	0.00574481	5.10623e-05	0.226561	0.000812552	-0.0831775	Loss	hsa-miR-18a-5p,hsa-let-7b-5p,hsa-miR-4735-3p,hsa-miR-18b-5p
CAB39L_RP11-1134I14.8	CAB39L	RP11-1134I14.8	0.000105142	0.00919221	0.00937534	0.15695	0.0467241						0		-0.15695	Loss	hsa-miR-27a-3p,hsa-miR-27b-3p
CAB39L_RP11-276H19.2						0		CAB39L	RP11-276H19.2	5.64327e-05	0.00525071	8.13564e-05	0.220042	0.00119691	0.220042	Gain	hsa-miR-192-5p,hsa-miR-26b-5p
CADM1_LINC00638						0		CADM1	LINC00638	1.83273e-05	0.0019019	0.00238794	0.165557	0.0185868	0.165557	Gain	hsa-miR-4644,hsa-miR-4306,hsa-miR-185-5p
CADM1_RP11-379K17.4						0		CADM1	RP11-379K17.4	2.23945e-05	0.0022793	2.12142e-05	0.238367	0.000387067	0.238367	Gain	hsa-miR-214-3p,hsa-miR-4644,hsa-miR-4306,hsa-miR-185-5p
CAD_AC074117.10	CAD	AC074117.10	6.65089e-06	0.000755821	2.92037e-19	0.548047	1.13856e-16	CAD	AC074117.10	6.65089e-06	0.000755821	4.67727e-22	0.523706	5.39126e-19	-0.0243405	Loss	hsa-miR-92b-3p,hsa-miR-92a-3p,hsa-miR-25-3p,hsa-miR-32-5p,hsa-miR-363-3p,hsa-miR-367-3p
CAD_LINC00622	CAD	LINC00622	1.17115e-05	0.00126031	0.000453865	0.220176	0.00413627	CAD	LINC00622	1.17115e-05	0.00126031	0.000692458	0.18725	0.00684735	-0.0329267	Loss	hsa-miR-4735-3p,hsa-miR-18b-5p,hsa-miR-18a-5p
CAD_RP3-508I15.9	CAD	RP3-508I15.9	8.1897e-10	2.2328e-07	1.87859e-08	0.357397	7.15564e-07	CAD	RP3-508I15.9	8.1897e-10	2.2328e-07	1.00069e-05	0.248011	0.000206936	-0.109386	Loss	hsa-miR-92b-3p,hsa-miR-92a-3p,hsa-miR-25-3p,hsa-miR-32-5p,hsa-miR-363-3p,hsa-miR-367-3p
CAMK2N2_H19	CAMK2N2	H19	2.42799e-09	5.88607e-07	0.00701964	0.163921	0.0371008						0		-0.163921	Loss	hsa-miR-20a-5p,hsa-miR-106b-5p,hsa-miR-519d-3p,hsa-miR-93-5p,hsa-miR-17-5p,hsa-miR-20b-5p
CASKIN1_AC074117.10	CASKIN1	AC074117.10	3.37383e-06	0.000408391	0.000136211	0.240976	0.00153533	CASKIN1	AC074117.10	3.37383e-06	0.000408391	5.32482e-08	0.306437	2.33719e-06	0.0654617	Gain	hsa-miR-32-5p,hsa-miR-25-3p,hsa-miR-363-3p,hsa-miR-367-3p,hsa-miR-92b-3p,hsa-miR-92a-3p
CASKIN1_DLX6-AS1						0		CASKIN1	DLX6-AS1	8.94774e-07	0.000121411	0.00028949	0.201226	0.00335285	0.201226	Gain	hsa-miR-15b-5p,hsa-miR-195-5p,hsa-miR-16-5p,hsa-miR-497-5p,hsa-miR-424-5p,hsa-miR-15a-5p
CASKIN1_KDM4A-AS1	CASKIN1	KDM4A-AS1	3.26076e-05	0.0031977	0.00107306	0.204051	0.00834494						0		-0.204051	Loss	hsa-miR-4644,hsa-miR-4306,hsa-miR-185-5p
CASKIN1_LINC00176	CASKIN1	LINC00176	4.91291e-11	1.90423e-08	6.52983e-06	0.286721	0.000117844	CASKIN1	LINC00176	4.91291e-11	1.90423e-08	0.00072558	0.186473	0.00712175	-0.100248	Loss	hsa-miR-3619-5p,hsa-miR-761,hsa-miR-214-3p,hsa-miR-15b-5p,hsa-miR-195-5p,hsa-miR-16-5p,hsa-miR-497-5p,hsa-miR-424-5p,hsa-miR-15a-5p
CASKIN1_LINC00473	CASKIN1	LINC00473	1.15011e-08	2.35383e-06	0.000127268	0.242096	0.00144745	CASKIN1	LINC00473	1.15011e-08	2.35383e-06	0.00589534	0.147963	0.0378277	-0.0941331	Loss	hsa-miR-15b-5p,hsa-miR-195-5p,hsa-miR-16-5p,hsa-miR-497-5p,hsa-miR-424-5p,hsa-miR-15a-5p
CASKIN1_RP11-379K17.4						0		CASKIN1	RP11-379K17.4	2.49016e-08	4.69862e-06	0.00636318	0.146393	0.0401462	0.146393	Gain	hsa-miR-4644,hsa-miR-4306,hsa-miR-185-5p,hsa-miR-3619-5p,hsa-miR-761,hsa-miR-214-3p
CASKIN1_RP11-54O7.1	CASKIN1	RP11-54O7.1	4.91291e-11	1.90423e-08	1.73812e-05	0.272861	0.000271854	CASKIN1	RP11-54O7.1	4.91291e-11	1.90423e-08	0.000616062	0.189179	0.0062409	-0.0836818	Loss	hsa-miR-3619-5p,hsa-miR-761,hsa-miR-214-3p,hsa-miR-15b-5p,hsa-miR-195-5p,hsa-miR-16-5p,hsa-miR-497-5p,hsa-miR-424-5p,hsa-miR-15a-5p
CASKIN1_RP3-508I15.9						0		CASKIN1	RP3-508I15.9	4.02186e-10	1.18961e-07	0.000183121	0.208206	0.00233064	0.208206	Gain	hsa-miR-32-5p,hsa-miR-25-3p,hsa-miR-363-3p,hsa-miR-367-3p,hsa-miR-92b-3p,hsa-miR-92a-3p
CASKIN1_SNHG1	CASKIN1	SNHG1	1.23582e-05	0.00132506	0.00499375	0.171813	0.0283976						0		-0.171813	Loss	hsa-miR-15b-5p,hsa-miR-195-5p,hsa-miR-16-5p,hsa-miR-497-5p,hsa-miR-424-5p,hsa-miR-15a-5p
CASKIN1_SNHG12	CASKIN1	SNHG12	3.37383e-06	0.000408391	0.00234442	0.188292	0.015739						0		-0.188292	Loss	hsa-miR-15b-5p,hsa-miR-195-5p,hsa-miR-16-5p,hsa-miR-497-5p,hsa-miR-424-5p,hsa-miR-15a-5p
CASKIN2_TINCR	CASKIN2	TINCR	0.000448257	0.0330916	0.000324935	0.22614	0.00318814						0		-0.22614	Loss	hsa-miR-335-5p,hsa-miR-31-5p
CASP5_ZNF883	CASP5	ZNF883	0.000313636	0.0242136	9.8984e-06	0.280922	0.00016854						0		-0.280922	Loss	hsa-miR-4770,hsa-miR-143-3p
CASZ1_LINC00342	CASZ1	LINC00342	0.00058383	0.0416258	0.000162416	0.238047	0.00178517	CASZ1	LINC00342	0.00058383	0.0416258	4.87988e-08	0.307307	2.18901e-06	0.06926	Gain	hsa-miR-19b-3p,hsa-miR-19a-3p
CAV1_H19	CAV1	H19	3.83079e-09	8.84922e-07	0.0101907	0.154892	0.0496811						0		-0.154892	Loss	hsa-miR-103a-3p,hsa-miR-107,hsa-miR-17-5p,hsa-miR-20a-5p,hsa-miR-93-5p,hsa-miR-106a-5p,hsa-miR-194-5p,hsa-miR-106b-5p,hsa-miR-20b-5p,hsa-miR-519d-3p
CAV1_LINC00087	CAV1	LINC00087	1.22447e-12	8.15477e-10	8.49279e-07	0.313458	2.03758e-05						0		-0.313458	Loss	hsa-miR-17-5p,hsa-miR-20a-5p,hsa-miR-93-5p,hsa-miR-106a-5p,hsa-miR-106b-5p,hsa-miR-20b-5p,hsa-miR-519d-3p
CAV1_RP11-175K6.1	CAV1	RP11-175K6.1	1.22447e-12	8.15477e-10	1.86672e-11	0.423347	1.52272e-09	CAV1	RP11-175K6.1	1.22447e-12	8.15477e-10	7.32528e-09	0.325559	4.33483e-07	-0.0977884	Loss	hsa-miR-17-5p,hsa-miR-20a-5p,hsa-miR-93-5p,hsa-miR-106a-5p,hsa-miR-106b-5p,hsa-miR-20b-5p,hsa-miR-519d-3p
CBFA2T3_AC011893.3	CBFA2T3	AC011893.3	9.45785e-09	1.98161e-06	0.006958	0.16413	0.0368264						0		-0.16413	Loss	hsa-miR-195-5p,hsa-miR-16-5p,hsa-miR-15b-5p,hsa-miR-15a-5p
CBFA2T3_FENDRR	CBFA2T3	FENDRR	1.26629e-06	0.000166613	6.88132e-08	0.34318	2.19531e-06	CBFA2T3	FENDRR	1.26629e-06	0.000166613	6.27422e-09	0.326997	3.80631e-07	-0.0161833	Loss	hsa-miR-195-5p,hsa-miR-16-5p,hsa-miR-15b-5p,hsa-miR-15a-5p
CBFA2T3_MIR497HG	CBFA2T3	MIR497HG	1.88673e-08	3.67529e-06	1.16208e-08	0.362485	4.64675e-07	CBFA2T3	MIR497HG	1.88673e-08	3.67529e-06	0.00183557	0.170376	0.0150473	-0.192108	Loss	hsa-miR-195-5p,hsa-miR-16-5p,hsa-miR-15b-5p,hsa-miR-15a-5p
CBFA2T3_RP11-16E12.2	CBFA2T3	RP11-16E12.2	1.01564e-06	0.000136517	0.00126093	0.200892	0.00957016	CBFA2T3	RP11-16E12.2	1.01564e-06	0.000136517	3.3283e-07	0.287469	1.15493e-05	0.0865777	Gain	hsa-miR-195-5p,hsa-miR-16-5p,hsa-miR-15b-5p,hsa-miR-15a-5p
CBFA2T3_RP11-54O7.1						0		CBFA2T3	RP11-54O7.1	1.26629e-06	0.000166613	0.00728983	0.143563	0.0447259	0.143563	Gain	hsa-miR-195-5p,hsa-miR-16-5p,hsa-miR-15b-5p,hsa-miR-15a-5p
CBFA2T3_RP11-588K22.2	CBFA2T3	RP11-588K22.2	6.06561e-06	0.000693623	5.89474e-05	0.254446	0.000761948	CBFA2T3	RP11-588K22.2	6.06561e-06	0.000693623	2.0122e-05	0.239059	0.000370454	-0.0153876	Loss	hsa-miR-195-5p,hsa-miR-16-5p,hsa-miR-15b-5p,hsa-miR-15a-5p
CBFA2T3_RP11-677M14.3						0		CBFA2T3	RP11-677M14.3	1.88673e-08	3.67529e-06	0.00133669	0.176028	0.0117574	0.176028	Gain	hsa-miR-195-5p,hsa-miR-16-5p,hsa-miR-15b-5p,hsa-miR-15a-5p
CBFA2T3_RP5-1028K7.2	CBFA2T3	RP5-1028K7.2	1.88673e-08	3.67529e-06	4.03006e-09	0.373398	1.82322e-07	CBFA2T3	RP5-1028K7.2	1.88673e-08	3.67529e-06	3.80123e-06	0.259887	9.20315e-05	-0.113511	Loss	hsa-miR-195-5p,hsa-miR-16-5p,hsa-miR-15b-5p,hsa-miR-15a-5p
CBX2_AC091878.1						0		CBX2	AC091878.1	1.24806e-11	5.81685e-09	0.000930321	0.18229	0.00872435	0.18229	Gain	hsa-miR-15a-5p,hsa-miR-16-5p,hsa-miR-15b-5p,hsa-miR-195-5p,hsa-miR-424-5p,hsa-miR-497-5p,hsa-miR-503-5p
CBX2_DLX6-AS1						0		CBX2	DLX6-AS1	6.58655e-06	0.000748991	3.99905e-05	0.229908	0.000662204	0.229908	Gain	hsa-miR-15a-5p,hsa-miR-16-5p,hsa-miR-15b-5p,hsa-miR-195-5p,hsa-miR-424-5p,hsa-miR-497-5p
CBX2_LINC00176	CBX2	LINC00176	7.1479e-07	9.90192e-05	0.000312343	0.226835	0.00308975	CBX2	LINC00176	7.1479e-07	9.90192e-05	0.00300536	0.16124	0.022132	-0.0655954	Loss	hsa-miR-15a-5p,hsa-miR-16-5p,hsa-miR-15b-5p,hsa-miR-195-5p,hsa-miR-424-5p,hsa-miR-497-5p,hsa-miR-503-5p
CBX2_LINC00473	CBX2	LINC00473	8.96216e-08	1.4931e-05	4.03323e-15	0.488241	7.02489e-13	CBX2	LINC00473	8.96216e-08	1.4931e-05	4.80739e-07	0.283492	1.60515e-05	-0.204748	Loss	hsa-miR-15a-5p,hsa-miR-16-5p,hsa-miR-15b-5p,hsa-miR-195-5p,hsa-miR-424-5p,hsa-miR-497-5p
CBX2_LINC00707	CBX2	LINC00707	9.6404e-13	6.50215e-10	0.00157301	0.196485	0.0114329	CBX2	LINC00707	9.6404e-13	6.50215e-10	0.00278431	0.162685	0.0208635	-0.0337992	Loss	hsa-miR-15a-5p,hsa-miR-16-5p,hsa-miR-30a-5p,hsa-miR-30c-5p,hsa-miR-30d-5p,hsa-miR-15b-5p,hsa-miR-30b-5p,hsa-miR-195-5p,hsa-miR-30e-5p,hsa-miR-424-5p,hsa-miR-497-5p,hsa-miR-1
CBX2_MIAT						0		CBX2	MIAT	8.96029e-05	0.00797327	0.00709217	0.144139	0.0437766	0.144139	Gain	hsa-miR-29c-3p,hsa-miR-29b-3p,hsa-miR-29a-3p
CBX2_PVT1	CBX2	PVT1	2.90767e-06	0.000355623	0.00210076	0.190577	0.0143724						0		-0.190577	Loss	hsa-miR-186-5p,hsa-miR-15a-5p,hsa-miR-16-5p,hsa-miR-15b-5p,hsa-miR-195-5p,hsa-miR-424-5p,hsa-miR-497-5p
CBX2_RP11-54O7.1	CBX2	RP11-54O7.1	1.31322e-05	0.00140096	5.48093e-05	0.255583	0.00071689	CBX2	RP11-54O7.1	1.31322e-05	0.00140096	0.000583104	0.190081	0.00598014	-0.065502	Loss	hsa-miR-15a-5p,hsa-miR-16-5p,hsa-miR-15b-5p,hsa-miR-195-5p,hsa-miR-424-5p,hsa-miR-497-5p
CBX2_SLC26A4-AS1	CBX2	SLC26A4-AS1	2.82796e-05	0.00281233	0.007686	0.161764	0.0399612						0		-0.161764	Loss	hsa-miR-30a-5p,hsa-miR-30c-5p,hsa-miR-30d-5p,hsa-miR-30b-5p,hsa-miR-30e-5p
CBX3_RP11-120D5.1	CBX3	RP11-120D5.1	8.64925e-06	0.000960649	0.00239578	0.187838	0.0160067	CBX3	RP11-120D5.1	8.64925e-06	0.000960649	0.00423141	0.154621	0.02914	-0.0332165	Loss	hsa-miR-34a-5p,hsa-miR-34c-5p,hsa-miR-449a,hsa-miR-449b-5p
CBX4_ALMS1-IT1						0		CBX4	ALMS1-IT1	3.61104e-06	0.000434225	0.000539152	0.191358	0.00561409	0.191358	Gain	hsa-miR-181b-5p,hsa-miR-181a-5p,hsa-miR-4262,hsa-miR-181d-5p,hsa-miR-181c-5p
CBX4_LINC00176	CBX4	LINC00176	4.59421e-09	1.04307e-06	2.44307e-06	0.29994	5.04818e-05	CBX4	LINC00176	4.59421e-09	1.04307e-06	5.06484e-08	0.306937	2.24915e-06	0.00699718	Gain	hsa-miR-328-3p,hsa-miR-503-5p,hsa-miR-15b-5p,hsa-miR-16-5p,hsa-miR-195-5p,hsa-miR-15a-5p,hsa-miR-497-5p,hsa-miR-424-5p
CBX4_RP11-54O7.1	CBX4	RP11-54O7.1	1.36965e-07	2.19483e-05	3.04611e-05	0.264568	0.000441286	CBX4	RP11-54O7.1	1.36965e-07	2.19483e-05	1.7428e-06	0.269053	4.75091e-05	0.0044846	Gain	hsa-miR-15b-5p,hsa-miR-16-5p,hsa-miR-195-5p,hsa-miR-15a-5p,hsa-miR-497-5p,hsa-miR-424-5p,hsa-miR-136-5p
CBX7_LINC00342	CBX7	LINC00342	0.000157898	0.0131862	1.03072e-07	0.338608	3.15172e-06	CBX7	LINC00342	0.000157898	0.0131862	2.74868e-19	0.491549	1.73501e-16	0.152941	Gain	hsa-miR-19b-3p,hsa-miR-19a-3p
CBX8_H19						0		CBX8	H19	2.55387e-05	0.00256578	0.00172238	0.171524	0.0143096	0.171524	Gain	hsa-miR-106b-5p,hsa-miR-20a-5p,hsa-miR-20b-5p,hsa-miR-519d-3p,hsa-miR-17-5p,hsa-miR-106a-5p,hsa-miR-93-5p
CBX8_PVT1						0		CBX8	PVT1	6.34535e-07	8.89488e-05	0.00570678	0.148627	0.0369547	0.148627	Gain	hsa-miR-106b-5p,hsa-miR-20a-5p,hsa-miR-20b-5p,hsa-miR-519d-3p,hsa-miR-17-5p,hsa-miR-106a-5p,hsa-miR-93-5p
CCDC137_CTB-92J24.2	CCDC137	CTB-92J24.2	8.62875e-10	2.33686e-07	8.95139e-06	0.282335	0.000154499						0		-0.282335	Loss	hsa-miR-19a-3p,hsa-miR-19b-3p,hsa-miR-130a-3p,hsa-miR-301a-3p,hsa-miR-130b-3p,hsa-miR-454-3p,hsa-miR-4295,hsa-miR-3666
CCDC137_H19						0		CCDC137	H19	1.00815e-19	5.61864e-16	0.00091421	0.182587	0.00862206	0.182587	Gain	hsa-miR-17-5p,hsa-miR-19a-3p,hsa-miR-19b-3p,hsa-miR-20a-5p,hsa-miR-93-5p,hsa-miR-106a-5p,hsa-miR-130a-3p,hsa-miR-106b-5p,hsa-miR-301a-3p,hsa-miR-130b-3p,hsa-miR-20b-5p,hsa-miR-519d-3p,hsa-miR-454-3p,hsa-miR-301b-3p,hsa-miR-4295,hsa-miR-3666
CCDC170_RP11-521L9.2						0		CCDC170	RP11-521L9.2	0.000283744	0.0222037	0.00565831	0.148801	0.0366767	0.148801	Gain	hsa-miR-143-3p,hsa-miR-4770
CCDC34_KB-1615E4.2	CCDC34	KB-1615E4.2	0.000709471	0.0490898	0.00945654	0.156738	0.0469036						0		-0.156738	Loss	hsa-miR-21-5p
CCL1_PVT1						0		CCL1	PVT1	1.3515e-12	8.90732e-10	0.00647883	0.146021	0.0407111	0.146021	Gain	hsa-miR-17-5p,hsa-miR-20a-5p,hsa-miR-106b-5p,hsa-miR-519d-3p,hsa-miR-93-5p,hsa-miR-20b-5p
CCNA2_LINC00511	CCNA2	LINC00511	0.000434788	0.0321781	1.28721e-05	0.277192	0.00021078						0		-0.277192	Loss	hsa-miR-29c-3p,hsa-miR-29a-3p,hsa-miR-29b-3p
CCNA2_MIAT	CCNA2	MIAT	1.13169e-05	0.00122043	0.000148807	0.239508	0.00165966						0		-0.239508	Loss	hsa-miR-29c-3p,hsa-miR-29a-3p,hsa-miR-29b-3p
CCNA2_SLC26A4-AS1	CCNA2	SLC26A4-AS1	2.75111e-12	1.61306e-09	0.00125331	0.201011	0.00952052						0		-0.201011	Loss	hsa-miR-130b-3p,hsa-miR-4295,hsa-miR-130a-3p,hsa-miR-3666,hsa-miR-454-3p,hsa-miR-301a-3p,hsa-miR-19a-3p,hsa-miR-19b-3p
CCNB1_RP3-523K23.2						0		CCNB1	RP3-523K23.2	1.11831e-07	1.83425e-05	7.41999e-05	0.221346	0.00110823	0.221346	Gain	hsa-miR-92a-3p,hsa-miR-25-3p,hsa-miR-32-5p,hsa-miR-363-3p,hsa-miR-367-3p,hsa-miR-92b-3p
CCND2_AC011893.3	CCND2	AC011893.3	4.29291e-07	6.24598e-05	0.00678536	0.164722	0.0361291	CCND2	AC011893.3	4.29291e-07	6.24598e-05	3.11937e-07	0.288164	1.0867e-05	0.123442	Gain	hsa-miR-15a-5p,hsa-miR-16-5p,hsa-miR-15b-5p,hsa-miR-195-5p,hsa-miR-424-5p,hsa-miR-497-5p
CCND2_KCNQ1OT1	CCND2	KCNQ1OT1	9.46773e-06	0.00104151	7.12828e-07	0.315635	1.74979e-05	CCND2	KCNQ1OT1	9.46773e-06	0.00104151	1.13721e-10	0.361883	1.10435e-08	0.0462474	Gain	hsa-let-7b-5p,hsa-let-7a-5p,hsa-miR-335-5p,hsa-miR-19b-3p,hsa-miR-301a-3p,hsa-miR-29a-3p,hsa-miR-29b-3p,hsa-miR-29c-3p,hsa-miR-124-3p,hsa-miR-19a-3p,hsa-miR-98-5p,hsa-miR-130a-3p,hsa-miR-130b-3p,hsa-miR-454-3p,hsa-miR-301b-3p,hsa-miR-4295,hsa-miR-3666,hsa-miR-146a-5p
CCND2_LINC00472	CCND2	LINC00472	6.19623e-11	2.33498e-08	2.50581e-07	0.328288	6.91275e-06	CCND2	LINC00472	6.19623e-11	2.33498e-08	1.01567e-09	0.343372	7.69327e-08	0.0150832	Gain	hsa-miR-302b-3p,hsa-miR-302d-3p,hsa-miR-196a-5p,hsa-miR-302a-3p,hsa-miR-302c-3p,hsa-miR-372-3p,hsa-miR-373-3p,hsa-miR-520e,hsa-miR-520a-3p,hsa-miR-520b,hsa-miR-520c-3p,hsa-miR-520d-3p,hsa-miR-302e
CCND2_LINC00707	CCND2	LINC00707	1.83442e-05	0.00190217	0.00306584	0.182597	0.0194572	CCND2	LINC00707	1.83442e-05	0.00190217	6.39539e-06	0.253577	0.000141644	0.0709796	Gain	hsa-miR-15a-5p,hsa-miR-16-5p,hsa-miR-206,hsa-miR-30c-5p,hsa-miR-15b-5p,hsa-miR-195-5p,hsa-miR-424-5p,hsa-miR-497-5p,hsa-miR-382-5p
CCND2_MEG8	CCND2	MEG8	6.47816e-08	1.11464e-05	2.91172e-05	0.265245	0.00042645	CCND2	MEG8	6.47816e-08	1.11464e-05	8.39063e-06	0.250217	0.000177813	-0.0150283	Loss	hsa-miR-15a-5p,hsa-miR-16-5p,hsa-miR-15b-5p,hsa-miR-195-5p,hsa-miR-424-5p,hsa-miR-497-5p
CCND2_MIR497HG	CCND2	MIR497HG	1.62568e-06	0.000208459	7.71891e-05	0.250191	0.000951353	CCND2	MIR497HG	1.62568e-06	0.000208459	0.000253187	0.203292	0.00300863	-0.0468991	Loss	hsa-miR-15a-5p,hsa-miR-16-5p,hsa-miR-15b-5p,hsa-miR-195-5p,hsa-miR-424-5p,hsa-miR-497-5p
CCND2_RP11-16E12.2						0		CCND2	RP11-16E12.2	0.000104373	0.00915371	2.11829e-09	0.336876	1.4701e-07	0.336876	Gain	hsa-miR-15a-5p,hsa-miR-16-5p,hsa-miR-30c-5p,hsa-miR-15b-5p,hsa-miR-195-5p,hsa-miR-424-5p,hsa-miR-497-5p
CCND2_RP11-276H19.2	CCND2	RP11-276H19.2	0.000222882	0.017956	0.00279053	0.184613	0.0180703						0		-0.184613	Loss	hsa-miR-26a-5p,hsa-miR-26b-5p,hsa-miR-1297,hsa-miR-4465
CCND2_RP11-282K24.3						0		CCND2	RP11-282K24.3	1.29804e-07	2.08957e-05	0.00733873	0.143422	0.044969	0.143422	Gain	hsa-miR-15a-5p,hsa-miR-16-5p,hsa-miR-124-3p,hsa-miR-15b-5p,hsa-miR-195-5p,hsa-miR-424-5p,hsa-miR-497-5p
CCND2_RP11-588K22.2	CCND2	RP11-588K22.2	1.4221e-12	9.24991e-10	4.719e-07	0.320696	1.20676e-05	CCND2	RP11-588K22.2	1.4221e-12	9.24991e-10	3.53444e-11	0.371295	3.88803e-09	0.0505991	Gain	hsa-miR-15a-5p,hsa-miR-16-5p,hsa-miR-19b-3p,hsa-miR-301a-3p,hsa-miR-320a,hsa-miR-15b-5p,hsa-miR-195-5p,hsa-miR-424-5p,hsa-miR-497-5p,hsa-miR-19a-3p,hsa-miR-130a-3p,hsa-miR-130b-3p,hsa-miR-454-3p,hsa-miR-4295,hsa-miR-3666,hsa-miR-154-5p
CCND2_RP5-1028K7.2	CCND2	RP5-1028K7.2	1.62568e-06	0.000208459	1.96031e-06	0.302812	4.2021e-05	CCND2	RP5-1028K7.2	1.62568e-06	0.000208459	5.27111e-16	0.44844	1.72521e-13	0.145628	Gain	hsa-miR-15a-5p,hsa-miR-16-5p,hsa-miR-15b-5p,hsa-miR-195-5p,hsa-miR-424-5p,hsa-miR-497-5p
CCND2_SLC26A4-AS1						0		CCND2	SLC26A4-AS1	2.31487e-08	4.40874e-06	0.000497734	0.192653	0.00524044	0.192653	Gain	hsa-miR-19b-3p,hsa-miR-301a-3p,hsa-miR-30c-5p,hsa-miR-19a-3p,hsa-miR-130a-3p,hsa-miR-130b-3p,hsa-miR-454-3p,hsa-miR-4295,hsa-miR-3666
CCND2_SNHG23	CCND2	SNHG23	1.03577e-06	0.000138905	4.80938e-06	0.290903	9.08778e-05	CCND2	SNHG23	1.03577e-06	0.000138905	0.000107281	0.216078	0.00150244	-0.0748254	Loss	hsa-miR-15a-5p,hsa-miR-15b-5p,hsa-miR-195-5p,hsa-miR-424-5p,hsa-miR-497-5p
CCNE1_AC084219.4						0		CCNE1	AC084219.4	4.5447e-09	1.03272e-06	0.000139737	0.212222	0.00185972	0.212222	Gain	hsa-miR-15b-5p,hsa-miR-424-5p,hsa-miR-16-5p,hsa-miR-15a-5p,hsa-miR-107,hsa-miR-185-5p,hsa-miR-103a-3p,hsa-miR-195-5p,hsa-miR-497-5p
CCNE1_AC091878.1	CCNE1	AC091878.1	8.06931e-14	7.60207e-11	0.00474522	0.172969	0.0273182						0		-0.172969	Loss	hsa-miR-15b-5p,hsa-miR-503-5p,hsa-miR-424-5p,hsa-miR-16-5p,hsa-miR-15a-5p,hsa-miR-195-5p,hsa-miR-497-5p
CCNE1_DLX6-AS1						0		CCNE1	DLX6-AS1	5.26492e-15	7.65811e-12	0.00166434	0.172139	0.0139587	0.172139	Gain	hsa-miR-15b-5p,hsa-miR-424-5p,hsa-miR-16-5p,hsa-miR-15a-5p,hsa-miR-107,hsa-miR-103a-3p,hsa-miR-26b-5p,hsa-miR-26a-5p,hsa-miR-195-5p,hsa-miR-497-5p
CCNE1_LINC00176	CCNE1	LINC00176	5.44689e-09	1.20716e-06	0.00168124	0.19514	0.0120691						0		-0.19514	Loss	hsa-miR-15b-5p,hsa-miR-503-5p,hsa-miR-424-5p,hsa-miR-16-5p,hsa-miR-15a-5p,hsa-miR-195-5p,hsa-miR-497-5p
CCNE1_LINC00511	CCNE1	LINC00511	2.83984e-09	6.73654e-07	1.14638e-07	0.337392	3.46542e-06						0		-0.337392	Loss	hsa-miR-15b-5p,hsa-miR-424-5p,hsa-miR-16-5p,hsa-miR-15a-5p,hsa-miR-195-5p,hsa-miR-497-5p
CCNE1_RP11-276H19.2						0		CCNE1	RP11-276H19.2	5.66431e-07	8.04456e-05	0.00126782	0.176955	0.0112752	0.176955	Gain	hsa-miR-26b-5p,hsa-miR-26a-5p,hsa-miR-215-5p,hsa-miR-192-5p
CCNE1_RP11-54O7.1	CCNE1	RP11-54O7.1	2.16319e-07	3.33718e-05	0.00569508	0.168805	0.0314612						0		-0.168805	Loss	hsa-miR-15b-5p,hsa-miR-424-5p,hsa-miR-16-5p,hsa-miR-15a-5p,hsa-miR-195-5p,hsa-miR-497-5p
CCNE1_RP5-1028K7.2	CCNE1	RP5-1028K7.2	9.75664e-16	1.71619e-12	0.000263022	0.229834	0.00267164						0		-0.229834	Loss	hsa-miR-15b-5p,hsa-miR-424-5p,hsa-miR-16-5p,hsa-miR-15a-5p,hsa-miR-195-5p,hsa-miR-215-5p,hsa-miR-192-5p,hsa-miR-497-5p
CCNE1_SNHG1	CCNE1	SNHG1	1.53242e-06	0.000198035	0.000299093	0.227595	0.00298317						0		-0.227595	Loss	hsa-miR-15b-5p,hsa-miR-424-5p,hsa-miR-16-5p,hsa-miR-15a-5p,hsa-miR-195-5p,hsa-miR-497-5p
CCNE1_SNHG12	CCNE1	SNHG12	1.17305e-08	2.39706e-06	0.00131637	0.200041	0.00989744						0		-0.200041	Loss	hsa-miR-15b-5p,hsa-miR-503-5p,hsa-miR-424-5p,hsa-miR-16-5p,hsa-miR-15a-5p,hsa-miR-195-5p,hsa-miR-497-5p
CCNE2_DLX6-AS1						0		CCNE2	DLX6-AS1	7.06181e-11	2.57325e-08	0.000793576	0.184976	0.00766988	0.184976	Gain	hsa-miR-26a-5p,hsa-miR-200a-3p,hsa-miR-16-5p,hsa-miR-497-5p,hsa-miR-424-5p,hsa-miR-195-5p,hsa-miR-15b-5p,hsa-miR-15a-5p
CCNE2_LINC00176	CCNE2	LINC00176	9.17105e-09	1.93069e-06	0.000966914	0.206067	0.00765647						0		-0.206067	Loss	hsa-miR-503-5p,hsa-miR-16-5p,hsa-miR-497-5p,hsa-miR-424-5p,hsa-miR-195-5p,hsa-miR-15b-5p,hsa-miR-15a-5p
CCNE2_MEG8						0		CCNE2	MEG8	1.01817e-11	4.83479e-09	0.00464668	0.152767	0.0313297	0.152767	Gain	hsa-miR-16-5p,hsa-miR-497-5p,hsa-miR-424-5p,hsa-miR-195-5p,hsa-miR-15b-5p,hsa-miR-15a-5p
CCNE2_PVT1	CCNE2	PVT1	1.11112e-06	0.000148259	0.00356126	0.179347	0.0219105						0		-0.179347	Loss	hsa-miR-16-5p,hsa-miR-497-5p,hsa-miR-424-5p,hsa-miR-195-5p,hsa-miR-15b-5p,hsa-miR-15a-5p
CCNE2_RP11-120D5.1						0		CCNE2	RP11-120D5.1	7.57985e-07	0.000104565	0.000352443	0.198154	0.00394079	0.198154	Gain	hsa-miR-34c-5p,hsa-miR-34a-5p,hsa-miR-449a,hsa-miR-449b-5p
CCNE2_RP11-54O7.1	CCNE2	RP11-54O7.1	4.77441e-14	5.03555e-11	0.004635	0.173499	0.0268118						0		-0.173499	Loss	hsa-miR-34c-5p,hsa-miR-34a-5p,hsa-miR-449a,hsa-miR-449b-5p,hsa-miR-16-5p,hsa-miR-497-5p,hsa-miR-424-5p,hsa-miR-195-5p,hsa-miR-15b-5p,hsa-miR-15a-5p
CCNE2_RP11-730K11.1	CCNE2	RP11-730K11.1	5.1701e-08	9.09418e-06	7.51357e-05	0.25062	0.000933422	CCNE2	RP11-730K11.1	5.1701e-08	9.09418e-06	3.18626e-05	0.232975	0.000544623	-0.0176444	Loss	hsa-miR-34c-5p,hsa-miR-34a-5p,hsa-miR-449a,hsa-miR-449b-5p
CCNE2_SNHG1	CCNE2	SNHG1	2.35963e-06	0.000294097	0.000195675	0.234907	0.00209006						0		-0.234907	Loss	hsa-miR-16-5p,hsa-miR-497-5p,hsa-miR-424-5p,hsa-miR-195-5p,hsa-miR-15b-5p,hsa-miR-15a-5p
CCNE2_SNHG12	CCNE2	SNHG12	1.97136e-08	3.82327e-06	0.00133599	0.199748	0.010008						0		-0.199748	Loss	hsa-miR-503-5p,hsa-miR-16-5p,hsa-miR-497-5p,hsa-miR-424-5p,hsa-miR-195-5p,hsa-miR-15b-5p,hsa-miR-15a-5p
CCT3_RP1-228H13.5	CCT3	RP1-228H13.5	0.000491108	0.0357959	2.08155e-08	0.356299	7.84978e-07	CCT3	RP1-228H13.5	0.000491108	0.0357959	0.00135743	0.175758	0.0119122	-0.180541	Loss	hsa-miR-320b,hsa-miR-320a
CCT3_RP11-54O7.1	CCT3	RP11-54O7.1	4.86353e-05	0.00459582	0.00359452	0.179144	0.022064						0		-0.179144	Loss	hsa-miR-16-5p,hsa-miR-330-5p,hsa-miR-34a-5p
CCT6A_H19						0		CCT6A	H19	4.82205e-16	9.2839e-13	0.000897506	0.1829	0.00849778	0.1829	Gain	hsa-miR-18a-5p,hsa-miR-17-5p,hsa-miR-148a-3p,hsa-miR-130a-3p,hsa-miR-152-3p,hsa-miR-301a-3p,hsa-miR-130b-3p,hsa-miR-148b-3p,hsa-miR-454-3p,hsa-miR-301b-3p,hsa-miR-4295,hsa-miR-3666
CCT6A_KCNQ1OT1	CCT6A	KCNQ1OT1	1.77823e-11	7.81975e-09	0.000341941	0.22524	0.0033218						0		-0.22524	Loss	hsa-miR-149-5p,hsa-miR-18a-5p,hsa-miR-148a-3p,hsa-miR-130a-3p,hsa-miR-152-3p,hsa-miR-301a-3p,hsa-miR-130b-3p,hsa-miR-148b-3p,hsa-miR-454-3p,hsa-miR-301b-3p,hsa-miR-4295,hsa-miR-3666
CCT6A_RP11-588K22.2	CCT6A	RP11-588K22.2	2.76772e-07	4.18325e-05	0.00800423	0.160791	0.0412279						0		-0.160791	Loss	hsa-miR-130a-3p,hsa-miR-301a-3p,hsa-miR-130b-3p,hsa-miR-454-3p,hsa-miR-4295,hsa-miR-3666
CD19_LINC00163	CD19	LINC00163	4.14526e-05	0.00397526	3.20266e-05	0.263814	0.000460693						0		-0.263814	Loss	hsa-miR-362-3p,hsa-miR-329-3p
CD244_AC005532.5	CD244	AC005532.5	3.21743e-08	5.92314e-06	0.00191846	0.192449	0.0133849						0		-0.192449	Loss	hsa-miR-4319,hsa-miR-125b-5p,hsa-miR-125a-5p
CD34_KCNQ1OT1						0		CD34	KCNQ1OT1	0.000300568	0.0232965	0.00734745	0.143397	0.0449961	0.143397	Gain	hsa-miR-125a-5p,hsa-miR-24-3p,hsa-miR-377-3p
CD44_LINC00472	CD44	LINC00472	0.000244238	0.0194165	1.8628e-09	0.381103	9.38875e-08	CD44	LINC00472	0.000244238	0.0194165	5.33067e-11	0.36802	5.67555e-09	-0.0130831	Loss	hsa-miR-373-3p,hsa-miR-520c-3p,hsa-miR-211-5p,hsa-miR-204-5p,hsa-miR-520a-3p
CD69_RP11-449D8.1	CD69	RP11-449D8.1	8.99442e-08	1.4966e-05	6.26714e-08	0.344228	2.02127e-06	CD69	RP11-449D8.1	8.99442e-08	1.4966e-05	1.37034e-06	0.271812	3.90464e-05	-0.0724164	Loss	hsa-miR-32-5p,hsa-miR-92b-3p,hsa-miR-92a-3p
CD69_TBX5-AS1	CD69	TBX5-AS1	2.14324e-08	4.1174e-06	1.95177e-11	0.422965	1.58722e-09	CD69	TBX5-AS1	2.14324e-08	4.1174e-06	2.9082e-08	0.312412	1.41467e-06	-0.110554	Loss	hsa-miR-32-5p,hsa-miR-92b-3p,hsa-miR-92a-3p
CD83_RP11-276H19.2	CD83	RP11-276H19.2	5.64327e-05	0.00525071	0.00487597	0.172354	0.0279073						0		-0.172354	Loss	hsa-miR-215-5p,hsa-miR-192-5p
CD83_RP5-1028K7.2	CD83	RP5-1028K7.2	0.000105142	0.00919221	8.57905e-10	0.388649	4.74821e-08	CD83	RP5-1028K7.2	0.000105142	0.00919221	1.84721e-06	0.26838	4.96164e-05	-0.120268	Loss	hsa-miR-215-5p,hsa-miR-192-5p
CDC14A_RP11-276H19.2	CDC14A	RP11-276H19.2	7.89309e-05	0.00710653	0.000109398	0.244574	0.00127316						0		-0.244574	Loss	hsa-miR-215-5p,hsa-miR-192-5p
CDC14A_RP5-1028K7.2	CDC14A	RP5-1028K7.2	5.2272e-07	7.47793e-05	1.50588e-07	0.33425	4.4211e-06						0		-0.33425	Loss	hsa-miR-424-5p,hsa-miR-215-5p,hsa-miR-192-5p
CDC20_RP11-276H19.2						0		CDC20	RP11-276H19.2	0.000291509	0.0226806	0.00376378	0.156914	0.0264813	0.156914	Gain	hsa-miR-215-5p,hsa-miR-192-5p
CDC20_RP5-1028K7.2	CDC20	RP5-1028K7.2	4.23731e-06	0.000500441	0.00288624	0.183893	0.0185676						0		-0.183893	Loss	hsa-miR-215-5p,hsa-miR-192-5p,hsa-miR-16-5p
CDC25A_AC074117.10	CDC25A	AC074117.10	4.81029e-05	0.00455119	3.63071e-05	0.261916	0.000510901	CDC25A	AC074117.10	4.81029e-05	0.00455119	0.00107146	0.179874	0.00979182	-0.0820424	Loss	hsa-let-7c-5p,hsa-let-7b-5p,hsa-miR-98-5p,hsa-let-7i-5p,hsa-miR-92a-3p
CDC25A_AC084219.4						0		CDC25A	AC084219.4	1.36451e-05	0.00145362	0.00140894	0.175102	0.0122547	0.175102	Gain	hsa-miR-15a-5p,hsa-miR-424-5p,hsa-miR-103a-3p,hsa-miR-16-5p,hsa-miR-195-5p,hsa-miR-497-5p,hsa-miR-15b-5p
CDC25A_AC091878.1	CDC25A	AC091878.1	7.28357e-13	5.14179e-10	3.78737e-05	0.261274	0.000529015						0		-0.261274	Loss	hsa-miR-15a-5p,hsa-miR-503-5p,hsa-miR-424-5p,hsa-miR-16-5p,hsa-miR-195-5p,hsa-miR-497-5p,hsa-miR-15b-5p
CDC25A_DLX6-AS1						0		CDC25A	DLX6-AS1	4.68338e-10	1.36319e-07	0.00238655	0.165568	0.0185868	0.165568	Gain	hsa-miR-15a-5p,hsa-miR-424-5p,hsa-miR-103a-3p,hsa-miR-16-5p,hsa-miR-141-3p,hsa-miR-195-5p,hsa-miR-497-5p,hsa-miR-15b-5p
CDC25A_LINC00176	CDC25A	LINC00176	4.64258e-08	8.22915e-06	0.00428839	0.175242	0.025315						0		-0.175242	Loss	hsa-miR-15a-5p,hsa-miR-503-5p,hsa-miR-424-5p,hsa-miR-16-5p,hsa-miR-195-5p,hsa-miR-497-5p,hsa-miR-15b-5p
CDC25A_LINC00511	CDC25A	LINC00511	1.79182e-08	3.51889e-06	0.00697585	0.164069	0.0368988						0		-0.164069	Loss	hsa-miR-15a-5p,hsa-miR-424-5p,hsa-miR-16-5p,hsa-miR-195-5p,hsa-miR-497-5p,hsa-miR-15b-5p
CDC25A_RP11-120D5.1						0		CDC25A	RP11-120D5.1	0.000134921	0.011496	6.17573e-05	0.223922	0.000953784	0.223922	Gain	hsa-miR-34a-5p,hsa-miR-449a,hsa-miR-449b-5p
CDC25A_RP11-730K11.1	CDC25A	RP11-730K11.1	2.77468e-05	0.00276298	0.00423139	0.17554	0.0250231						0		-0.17554	Loss	hsa-miR-34a-5p,hsa-miR-449a,hsa-miR-449b-5p
CDC25A_SNHG1	CDC25A	SNHG1	4.78601e-07	6.88772e-05	0.000510381	0.218044	0.0045604	CDC25A	SNHG1	4.78601e-07	6.88772e-05	2.75329e-08	0.312946	1.3565e-06	0.0949018	Gain	hsa-miR-21-5p,hsa-miR-15a-5p,hsa-miR-424-5p,hsa-miR-16-5p,hsa-miR-195-5p,hsa-miR-497-5p,hsa-miR-15b-5p
CDC6_RP3-508I15.9	CDC6	RP3-508I15.9	2.99321e-05	0.0029672	0.001644	0.195594	0.0118661						0		-0.195594	Loss	hsa-miR-32-5p,hsa-miR-92b-3p,hsa-miR-92a-3p
CDC6_RP3-523K23.2						0		CDC6	RP3-523K23.2	0.00010059	0.00885421	1.84784e-05	0.240169	0.000345717	0.240169	Gain	hsa-miR-32-5p,hsa-miR-92b-3p,hsa-miR-92a-3p
CDC7_RP11-276H19.2	CDC7	RP11-276H19.2	0.000205942	0.0166826	0.00210566	0.190529	0.0143985	CDC7	RP11-276H19.2	0.000205942	0.0166826	0.00718377	0.14387	0.0442493	-0.0466587	Loss	hsa-miR-192-5p,hsa-miR-215-5p
CDC7_RP5-1028K7.2	CDC7	RP5-1028K7.2	0.000382788	0.0287639	0.000397454	0.222563	0.00374845						0		-0.222563	Loss	hsa-miR-192-5p,hsa-miR-215-5p
CDCA4_AC011893.3	CDCA4	AC011893.3	2.21296e-08	4.23138e-06	0.00054647	0.216794	0.00482915						0		-0.216794	Loss	hsa-miR-16-5p,hsa-miR-195-5p,hsa-miR-497-5p,hsa-miR-424-5p,hsa-miR-15b-5p,hsa-miR-15a-5p
CDCA4_CTB-92J24.2	CDCA4	CTB-92J24.2	5.33631e-08	9.36788e-06	0.00653113	0.16562	0.0350784						0		-0.16562	Loss	hsa-miR-429,hsa-miR-200c-3p,hsa-miR-200b-3p,hsa-miR-454-3p,hsa-miR-4295,hsa-miR-3666,hsa-miR-301a-3p,hsa-miR-130b-3p,hsa-miR-130a-3p
CDCA4_H19	CDCA4	H19	1.87482e-06	0.0002377	0.00238671	0.187917	0.0159622						0		-0.187917	Loss	hsa-miR-107,hsa-miR-193b-3p,hsa-miR-103a-3p,hsa-miR-454-3p,hsa-miR-4295,hsa-miR-3666,hsa-miR-301b-3p,hsa-miR-301a-3p,hsa-miR-130b-3p,hsa-miR-130a-3p
CDCA4_LINC00511	CDCA4	LINC00511	1.28258e-06	0.000168504	5.67497e-07	0.318444	1.42877e-05						0		-0.318444	Loss	hsa-miR-16-5p,hsa-miR-195-5p,hsa-miR-497-5p,hsa-miR-424-5p,hsa-miR-15b-5p,hsa-miR-15a-5p
CDCA4_PVT1	CDCA4	PVT1	0.000245316	0.0194964	0.00925121	0.157276	0.0462753						0		-0.157276	Loss	hsa-miR-16-5p,hsa-miR-195-5p,hsa-miR-497-5p,hsa-miR-424-5p,hsa-miR-15b-5p,hsa-miR-15a-5p
CDCA4_RP11-54O7.1	CDCA4	RP11-54O7.1	8.03886e-05	0.00722131	0.00215796	0.19002	0.0146718						0		-0.19002	Loss	hsa-miR-16-5p,hsa-miR-195-5p,hsa-miR-497-5p,hsa-miR-424-5p,hsa-miR-15b-5p,hsa-miR-15a-5p
CDCA4_RP5-1028K7.2	CDCA4	RP5-1028K7.2	4.50853e-12	2.40149e-09	5.16564e-05	0.256504	0.000683365						0		-0.256504	Loss	hsa-miR-215-5p,hsa-miR-192-5p,hsa-miR-16-5p,hsa-miR-195-5p,hsa-miR-497-5p,hsa-miR-424-5p,hsa-miR-15b-5p,hsa-miR-15a-5p
CDCA4_SNHG1	CDCA4	SNHG1	0.000489761	0.035742	0.000759767	0.210662	0.00631218	CDCA4	SNHG1	0.000489761	0.035742	0.000556204	0.190852	0.00575773	-0.0198108	Loss	hsa-miR-16-5p,hsa-miR-195-5p,hsa-miR-497-5p,hsa-miR-424-5p,hsa-miR-15b-5p,hsa-miR-15a-5p
CDCA5_H19	CDCA5	H19	1.04917e-05	0.0011444	0.00294213	0.183482	0.0188448	CDCA5	H19	1.04917e-05	0.0011444	0.00520526	0.150492	0.0343276	-0.0329897	Loss	hsa-miR-193b-3p,hsa-miR-18b-5p,hsa-miR-18a-5p
CDCA5_SNHG1	CDCA5	SNHG1	0.000523961	0.0378688	5.48906e-06	0.289103	0.000101691	CDCA5	SNHG1	0.000523961	0.0378688	2.89391e-14	0.422858	6.18713e-12	0.133755	Gain	hsa-miR-18b-5p,hsa-miR-18a-5p
CDH2_KCNQ1OT1	CDH2	KCNQ1OT1	0.000123254	0.0105904	0.00277212	0.184754	0.0179862						0		-0.184754	Loss	hsa-miR-204-5p,hsa-miR-145-5p,hsa-miR-138-5p,hsa-miR-124-3p,hsa-miR-338-3p,hsa-miR-506-3p
CDH5_TINCR	CDH5	TINCR	0.000605487	0.0430251	1.50979e-06	0.306181	3.39779e-05						0		-0.306181	Loss	hsa-miR-335-5p,hsa-miR-544a
CDK1_AC011893.3	CDK1	AC011893.3	2.02669e-10	6.4293e-08	4.6971e-06	0.291224	8.93932e-05						0		-0.291224	Loss	hsa-miR-16-5p,hsa-miR-424-5p,hsa-miR-15a-5p,hsa-miR-195-5p,hsa-miR-497-5p,hsa-miR-15b-5p
CDK1_LINC00152	CDK1	LINC00152	0.000113932	0.00987432	1.06244e-08	0.363424	4.30022e-07						0		-0.363424	Loss	hsa-miR-193b-3p,hsa-miR-107,hsa-miR-103a-3p
CDK1_LINC00511	CDK1	LINC00511	1.26418e-08	2.5704e-06	2.32882e-06	0.300567	4.86903e-05						0		-0.300567	Loss	hsa-miR-16-5p,hsa-miR-424-5p,hsa-miR-15a-5p,hsa-miR-195-5p,hsa-miR-497-5p,hsa-miR-15b-5p
CDK1_PVT1	CDK1	PVT1	1.30747e-07	2.10283e-05	0.00245319	0.18734	0.016304						0		-0.18734	Loss	hsa-miR-16-5p,hsa-miR-24-3p,hsa-miR-424-5p,hsa-miR-15a-5p,hsa-miR-195-5p,hsa-miR-497-5p,hsa-miR-15b-5p
CDK1_RP5-1028K7.2	CDK1	RP5-1028K7.2	7.99315e-10	2.18371e-07	0.000150572	0.239312	0.00167794						0		-0.239312	Loss	hsa-miR-16-5p,hsa-miR-424-5p,hsa-miR-15a-5p,hsa-miR-195-5p,hsa-miR-497-5p,hsa-miR-15b-5p
CDK1_SNHG1	CDK1	SNHG1	3.21553e-07	4.7998e-05	4.09424e-06	0.293079	7.95765e-05	CDK1	SNHG1	3.21553e-07	4.7998e-05	1.39482e-05	0.243798	0.000273708	-0.0492814	Loss	hsa-miR-16-5p,hsa-miR-590-3p,hsa-miR-424-5p,hsa-miR-15a-5p,hsa-miR-195-5p,hsa-miR-497-5p,hsa-miR-15b-5p
CDK5R1_AC074117.10	CDK5R1	AC074117.10	1.73662e-08	3.41555e-06	8.38971e-05	0.24886	0.0010184						0		-0.24886	Loss	hsa-miR-25-3p,hsa-miR-32-5p,hsa-miR-92a-3p,hsa-miR-363-3p,hsa-miR-367-3p,hsa-miR-92b-3p
CDK5R1_RP11-449D8.1	CDK5R1	RP11-449D8.1	6.14186e-14	6.2177e-11	0.00743359	0.162561	0.0389022						0		-0.162561	Loss	hsa-miR-25-3p,hsa-miR-32-5p,hsa-miR-92a-3p,hsa-miR-363-3p,hsa-miR-367-3p,hsa-miR-92b-3p,hsa-miR-186-5p
CDK5R1_RP3-508I15.9	CDK5R1	RP3-508I15.9	1.77774e-12	1.12918e-09	4.18392e-05	0.259753	0.000570576						0		-0.259753	Loss	hsa-miR-25-3p,hsa-miR-32-5p,hsa-miR-92a-3p,hsa-miR-363-3p,hsa-miR-367-3p,hsa-miR-92b-3p
CDK5R1_TBX5-AS1	CDK5R1	TBX5-AS1	2.55442e-13	2.07115e-10	0.000587665	0.215456	0.00512881						0		-0.215456	Loss	hsa-miR-25-3p,hsa-miR-32-5p,hsa-miR-92a-3p,hsa-miR-363-3p,hsa-miR-367-3p,hsa-miR-92b-3p
CDK5RAP3_AC015849.16						0		CDK5RAP3	AC015849.16	0.000354736	0.0268503	0.00344629	0.158621	0.0246865	0.158621	Gain	hsa-miR-155-5p
CDKN1C_RP11-449D8.1	CDKN1C	RP11-449D8.1	0.000491108	0.0357959	0.000697168	0.212279	0.00589369	CDKN1C	RP11-449D8.1	0.000491108	0.0357959	0.00746453	0.143065	0.0455181	-0.0692137	Loss	hsa-miR-92b-3p,hsa-miR-25-3p
CDKN1C_TBX5-AS1	CDKN1C	TBX5-AS1	0.000205942	0.0166826	1.33232e-07	0.335665	3.96867e-06						0		-0.335665	Loss	hsa-miR-92b-3p,hsa-miR-25-3p
CELF2_RP11-1134I14.8						0		CELF2	RP11-1134I14.8	4.25326e-05	0.00405167	0.00209977	0.167929	0.0168077	0.167929	Gain	hsa-miR-425-5p,hsa-miR-27a-3p,hsa-miR-27b-3p
CELF2_RP11-384O8.1						0		CELF2	RP11-384O8.1	0.000523961	0.0378688	0.00242224	0.165292	0.0187931	0.165292	Gain	hsa-miR-27a-3p,hsa-miR-27b-3p
CENPE_RP5-1028K7.2	CENPE	RP5-1028K7.2	7.0494e-06	0.000794626	0.00277867	0.184703	0.0180111						0		-0.184703	Loss	hsa-miR-215-5p,hsa-miR-192-5p
CENPK_LEMD1-AS1	CENPK	LEMD1-AS1	0.000115122	0.00995628	0.0100906	0.155136	0.0493019						0		-0.155136	Loss	hsa-miR-374b-5p,hsa-miR-374a-5p
CENPK_RP11-932O9.10	CENPK	RP11-932O9.10	3.85199e-05	0.00371082	1.2167e-09	0.385272	6.4771e-08	CENPK	RP11-932O9.10	3.85199e-05	0.00371082	1.26739e-09	0.341431	9.49144e-08	-0.0438413	Loss	hsa-miR-374b-5p,hsa-miR-374a-5p
CENPN_APCDD1L-AS1	CENPN	APCDD1L-AS1	0.000698646	0.0488515	0.002422	0.187609	0.0161335						0		-0.187609	Loss	hsa-miR-135b-5p,hsa-miR-135a-5p
CENPO_AC084219.4						0		CENPO	AC084219.4	1.68824e-05	0.00176337	1.59367e-05	0.242085	0.000305714	0.242085	Gain	hsa-miR-218-5p,hsa-miR-181a-5p,hsa-miR-4262,hsa-miR-181d-5p,hsa-miR-181c-5p,hsa-miR-181b-5p
CENPO_ALMS1-IT1						0		CENPO	ALMS1-IT1	2.51055e-07	3.82843e-05	1.65397e-09	0.33908	1.20463e-07	0.33908	Gain	hsa-miR-181a-5p,hsa-miR-4262,hsa-miR-181d-5p,hsa-miR-181c-5p,hsa-miR-181b-5p
CENPO_RP11-415J8.7						0		CENPO	RP11-415J8.7	6.99182e-09	1.50974e-06	0.00602888	0.147504	0.038523	0.147504	Gain	hsa-miR-181a-5p,hsa-miR-4262,hsa-miR-181d-5p,hsa-miR-181c-5p,hsa-miR-181b-5p
CEP55_AC011893.3	CEP55	AC011893.3	3.60692e-10	1.08015e-07	1.90203e-06	0.303204	4.09957e-05						0		-0.303204	Loss	hsa-miR-16-5p,hsa-miR-15a-5p,hsa-miR-15b-5p,hsa-miR-195-5p,hsa-miR-424-5p,hsa-miR-497-5p
CEP55_AC091878.1	CEP55	AC091878.1	3.60692e-10	1.08015e-07	0.000112488	0.24412	0.00130454						0		-0.24412	Loss	hsa-miR-16-5p,hsa-miR-15a-5p,hsa-miR-15b-5p,hsa-miR-195-5p,hsa-miR-424-5p,hsa-miR-497-5p
CEP55_CTB-92J24.2	CEP55	CTB-92J24.2	4.33522e-09	9.9107e-07	0.00119349	0.201973	0.00912472						0		-0.201973	Loss	hsa-miR-19a-3p,hsa-miR-19b-3p,hsa-miR-130a-3p,hsa-miR-301a-3p,hsa-miR-130b-3p,hsa-miR-454-3p,hsa-miR-4295,hsa-miR-3666
CEP55_LINC00176	CEP55	LINC00176	1.62934e-06	0.000208828	0.00107871	0.203949	0.00838147						0		-0.203949	Loss	hsa-miR-16-5p,hsa-miR-15a-5p,hsa-miR-15b-5p,hsa-miR-195-5p,hsa-miR-424-5p,hsa-miR-497-5p
CEP55_LINC00511	CEP55	LINC00511	2.23601e-08	4.27237e-06	3.81229e-09	0.37396	1.73358e-07						0		-0.37396	Loss	hsa-miR-16-5p,hsa-miR-15a-5p,hsa-miR-15b-5p,hsa-miR-195-5p,hsa-miR-424-5p,hsa-miR-497-5p
CEP55_PVT1	CEP55	PVT1	5.31452e-06	0.000615715	0.00258711	0.186219	0.0170027						0		-0.186219	Loss	hsa-miR-16-5p,hsa-miR-15a-5p,hsa-miR-15b-5p,hsa-miR-195-5p,hsa-miR-424-5p,hsa-miR-497-5p
CEP55_RP5-1028K7.2	CEP55	RP5-1028K7.2	1.68731e-14	2.122e-11	0.000291916	0.22802	0.00292258						0		-0.22802	Loss	hsa-miR-215-5p,hsa-miR-192-5p,hsa-miR-16-5p,hsa-miR-15a-5p,hsa-miR-15b-5p,hsa-miR-195-5p,hsa-miR-424-5p,hsa-miR-497-5p
CEP55_SLC26A4-AS1	CEP55	SLC26A4-AS1	4.61367e-11	1.80144e-08	0.00450138	0.174157	0.0262429						0		-0.174157	Loss	hsa-miR-19a-3p,hsa-miR-19b-3p,hsa-miR-130a-3p,hsa-miR-301a-3p,hsa-miR-130b-3p,hsa-miR-454-3p,hsa-miR-4295,hsa-miR-3666
CEP55_SNHG1	CEP55	SNHG1	1.11518e-05	0.00121041	0.000440359	0.220722	0.00404377	CEP55	SNHG1	1.11518e-05	0.00121041	0.000777735	0.185314	0.00754428	-0.035408	Loss	hsa-miR-16-5p,hsa-miR-15a-5p,hsa-miR-15b-5p,hsa-miR-195-5p,hsa-miR-424-5p,hsa-miR-497-5p
CEP72_AC084219.4						0		CEP72	AC084219.4	2.10175e-06	0.000264195	0.00401686	0.155644	0.027921	0.155644	Gain	hsa-miR-93-5p,hsa-miR-519d-3p,hsa-miR-20b-5p,hsa-miR-20a-5p,hsa-miR-17-5p,hsa-miR-106b-5p,hsa-miR-106a-5p
CEP72_RP11-197N18.2	CEP72	RP11-197N18.2	3.98816e-17	1.09407e-13	9.07135e-05	0.247607	0.00108672	CEP72	RP11-197N18.2	3.98816e-17	1.09407e-13	7.39366e-06	0.251788	0.00015975	0.0041811	Gain	hsa-miR-520e,hsa-miR-520d-3p,hsa-miR-520c-3p,hsa-miR-520b,hsa-miR-520a-3p,hsa-miR-373-3p,hsa-miR-372-3p,hsa-miR-302e,hsa-miR-302d-3p,hsa-miR-302c-3p,hsa-miR-302b-3p,hsa-miR-302a-3p,hsa-miR-150-5p
CEP85_AC074117.10						0		CEP85	AC074117.10	0.00034565	0.0263547	0.000852653	0.183767	0.00814171	0.183767	Gain	hsa-miR-92a-3p,hsa-miR-25-3p
CEP85_RP3-508I15.9						0		CEP85	RP3-508I15.9	3.16473e-05	0.00311159	0.00151423	0.173826	0.0129789	0.173826	Gain	hsa-miR-92a-3p,hsa-miR-25-3p
CERCAM_AC084219.4	CERCAM	AC084219.4	4.39039e-15	6.52956e-12	0.00120357	0.201808	0.00919003						0		-0.201808	Loss	hsa-miR-4295,hsa-miR-454-3p,hsa-miR-3666,hsa-miR-301a-3p,hsa-miR-130a-3p,hsa-miR-130b-3p,hsa-miR-519d-3p,hsa-miR-20b-5p,hsa-miR-17-5p,hsa-miR-20a-5p,hsa-miR-106a-5p,hsa-miR-106b-5p,hsa-miR-93-5p
CERCAM_CTD-2377D24.6	CERCAM	CTD-2377D24.6	8.06931e-14	7.60207e-11	0.000657098	0.213384	0.00561041						0		-0.213384	Loss	hsa-miR-519d-3p,hsa-miR-20b-5p,hsa-miR-17-5p,hsa-miR-20a-5p,hsa-miR-106a-5p,hsa-miR-106b-5p,hsa-miR-93-5p
CERCAM_H19	CERCAM	H19	7.25981e-21	5.26543e-17	8.74531e-09	0.365454	3.62828e-07	CERCAM	H19	7.25981e-21	5.26543e-17	0.00290715	0.16187	0.0215886	-0.203584	Loss	hsa-miR-19b-3p,hsa-miR-19a-3p,hsa-miR-4295,hsa-miR-454-3p,hsa-miR-3666,hsa-miR-301b-3p,hsa-miR-301a-3p,hsa-miR-130a-3p,hsa-miR-130b-3p,hsa-miR-519d-3p,hsa-miR-20b-5p,hsa-miR-17-5p,hsa-miR-20a-5p,hsa-miR-106a-5p,hsa-miR-106b-5p,hsa-miR-93-5p
CERCAM_LINC00087	CERCAM	LINC00087	8.06931e-14	7.60207e-11	4.06117e-08	0.34904	1.39566e-06	CERCAM	LINC00087	8.06931e-14	7.60207e-11	1.08582e-10	0.362261	1.05832e-08	0.013221	Gain	hsa-miR-519d-3p,hsa-miR-20b-5p,hsa-miR-17-5p,hsa-miR-20a-5p,hsa-miR-106a-5p,hsa-miR-106b-5p,hsa-miR-93-5p
CERCAM_RP11-175K6.1	CERCAM	RP11-175K6.1	8.06931e-14	7.60207e-11	0.000383204	0.223216	0.00364388	CERCAM	RP11-175K6.1	8.06931e-14	7.60207e-11	1.76017e-10	0.358284	1.60357e-08	0.135068	Gain	hsa-miR-519d-3p,hsa-miR-20b-5p,hsa-miR-17-5p,hsa-miR-20a-5p,hsa-miR-106a-5p,hsa-miR-106b-5p,hsa-miR-93-5p
CERCAM_RP11-588K22.2	CERCAM	RP11-588K22.2	3.35834e-09	7.85726e-07	0.000745655	0.211016	0.00622029	CERCAM	RP11-588K22.2	3.35834e-09	7.85726e-07	1.32603e-06	0.272186	3.80579e-05	0.0611706	Gain	hsa-miR-19b-3p,hsa-miR-19a-3p,hsa-miR-4295,hsa-miR-454-3p,hsa-miR-3666,hsa-miR-301a-3p,hsa-miR-130a-3p,hsa-miR-130b-3p
CERCAM_SLC26A4-AS1	CERCAM	SLC26A4-AS1	2.75111e-12	1.61306e-09	0.000632284	0.214101	0.0054406						0		-0.214101	Loss	hsa-miR-19b-3p,hsa-miR-19a-3p,hsa-miR-4295,hsa-miR-454-3p,hsa-miR-3666,hsa-miR-301a-3p,hsa-miR-130a-3p,hsa-miR-130b-3p
CFAP45_RP11-588K22.2						0		CFAP45	RP11-588K22.2	0.000102216	0.00897648	0.000509836	0.192265	0.00535298	0.192265	Gain	hsa-miR-103a-3p,hsa-miR-16-5p
CFL2_LINC00163	CFL2	LINC00163	1.96129e-05	0.00202422	2.99127e-05	0.264841	0.000435244						0		-0.264841	Loss	hsa-miR-125a-3p,hsa-miR-362-3p,hsa-miR-329-3p
CFL2_RP11-175K6.1	CFL2	RP11-175K6.1	8.63144e-12	4.17732e-09	4.14829e-05	0.259884	0.000566866						0		-0.259884	Loss	hsa-miR-20a-5p,hsa-miR-106b-5p,hsa-miR-17-5p,hsa-miR-519d-3p,hsa-miR-20b-5p,hsa-miR-106a-5p,hsa-miR-93-5p
CFL2_RP11-588K22.2	CFL2	RP11-588K22.2	3.39917e-08	6.22077e-06	4.51241e-06	0.291767	8.64992e-05						0		-0.291767	Loss	hsa-miR-16-5p,hsa-miR-454-3p,hsa-miR-3666,hsa-miR-4295,hsa-miR-301a-3p,hsa-miR-130b-3p,hsa-miR-130a-3p,hsa-miR-19a-3p,hsa-miR-19b-3p
CHAC1_LINC00176						0		CHAC1	LINC00176	1.46767e-09	3.77219e-07	0.00109056	0.179569	0.00993531	0.179569	Gain	hsa-miR-15a-5p,hsa-miR-16-5p,hsa-miR-15b-5p,hsa-miR-195-5p,hsa-miR-424-5p,hsa-miR-497-5p,hsa-miR-503-5p,hsa-miR-194-5p,hsa-miR-212-3p,hsa-miR-132-3p
CHAC1_LINC00473	CHAC1	LINC00473	8.68735e-07	0.000118424	0.0101935	0.154885	0.0496858	CHAC1	LINC00473	8.68735e-07	0.000118424	1.62426e-05	0.24184	0.000310235	0.0869552	Gain	hsa-miR-15a-5p,hsa-miR-16-5p,hsa-miR-15b-5p,hsa-miR-195-5p,hsa-miR-424-5p,hsa-miR-497-5p
CHAC1_LINC00707						0		CHAC1	LINC00707	6.3942e-05	0.00588878	0.000518399	0.191995	0.00543212	0.191995	Gain	hsa-miR-15a-5p,hsa-miR-16-5p,hsa-miR-15b-5p,hsa-miR-195-5p,hsa-miR-424-5p,hsa-miR-497-5p,hsa-miR-539-5p
CHAC1_RP11-16E12.2						0		CHAC1	RP11-16E12.2	6.25768e-06	0.000714201	0.000116598	0.21487	0.00160412	0.21487	Gain	hsa-miR-15a-5p,hsa-miR-16-5p,hsa-miR-15b-5p,hsa-miR-195-5p,hsa-miR-424-5p,hsa-miR-491-5p,hsa-miR-497-5p
CHAC1_RP11-396C23.2						0		CHAC1	RP11-396C23.2	2.92259e-06	0.000357155	0.00792418	0.141802	0.0476571	0.141802	Gain	hsa-miR-26a-5p,hsa-miR-26b-5p,hsa-miR-1297,hsa-miR-4465
CHAC1_RP11-78O7.2	CHAC1	RP11-78O7.2	0.00017937	0.0147582	0.00369806	0.178521	0.0225436						0		-0.178521	Loss	hsa-miR-26a-5p,hsa-miR-26b-5p,hsa-miR-1297,hsa-miR-4465
CHAF1A_CTD-2377D24.6	CHAF1A	CTD-2377D24.6	9.31214e-15	1.23569e-11	0.00964144	0.156262	0.0475987						0		-0.156262	Loss	hsa-miR-17-5p,hsa-miR-20a-5p,hsa-miR-93-5p,hsa-miR-106b-5p,hsa-miR-20b-5p,hsa-miR-519d-3p
CHAF1A_RP11-78O7.2	CHAF1A	RP11-78O7.2	3.26382e-06	0.000395708	0.00326281	0.181253	0.0204783						0		-0.181253	Loss	hsa-miR-590-3p,hsa-miR-26a-5p,hsa-miR-26b-5p
CHEK1_AC011893.3	CHEK1	AC011893.3	2.02669e-10	6.4293e-08	0.00442033	0.174564	0.0258236						0		-0.174564	Loss	hsa-miR-424-5p,hsa-miR-15b-5p,hsa-miR-497-5p,hsa-miR-15a-5p,hsa-miR-16-5p,hsa-miR-195-5p
CHEK1_AC091878.1	CHEK1	AC091878.1	4.80185e-13	3.59601e-10	0.00772248	0.16165	0.0401039	CHEK1	AC091878.1	4.80185e-13	3.59601e-10	0.00762538	0.142615	0.0462601	-0.019035	Loss	hsa-miR-503-5p,hsa-miR-424-5p,hsa-miR-15b-5p,hsa-miR-497-5p,hsa-miR-15a-5p,hsa-miR-16-5p,hsa-miR-195-5p
CHEK1_DLX6-AS1						0		CHEK1	DLX6-AS1	1.30848e-08	2.65232e-06	0.00221378	0.166957	0.0175036	0.166957	Gain	hsa-miR-424-5p,hsa-miR-15b-5p,hsa-miR-497-5p,hsa-miR-15a-5p,hsa-miR-16-5p,hsa-miR-195-5p,hsa-miR-26a-5p
CHEK1_LINC00511	CHEK1	LINC00511	1.26418e-08	2.5704e-06	0.000101998	0.245713	0.00120234						0		-0.245713	Loss	hsa-miR-424-5p,hsa-miR-15b-5p,hsa-miR-497-5p,hsa-miR-15a-5p,hsa-miR-16-5p,hsa-miR-195-5p
CHEK1_PVT1	CHEK1	PVT1	1.30747e-07	2.10283e-05	0.00456209	0.173856	0.0265232						0		-0.173856	Loss	hsa-miR-424-5p,hsa-miR-24-3p,hsa-miR-15b-5p,hsa-miR-497-5p,hsa-miR-15a-5p,hsa-miR-16-5p,hsa-miR-195-5p
CHEK1_RP11-54O7.1	CHEK1	RP11-54O7.1	9.34057e-07	0.000126063	0.000801202	0.209658	0.00656399						0		-0.209658	Loss	hsa-miR-424-5p,hsa-miR-15b-5p,hsa-miR-497-5p,hsa-miR-15a-5p,hsa-miR-16-5p,hsa-miR-195-5p
CHEK1_SNHG1	CHEK1	SNHG1	6.46219e-06	0.000735357	0.000442643	0.220628	0.00406052	CHEK1	SNHG1	6.46219e-06	0.000735357	3.69592e-05	0.230977	0.000620143	0.0103482	Gain	hsa-miR-424-5p,hsa-miR-15b-5p,hsa-miR-497-5p,hsa-miR-15a-5p,hsa-miR-16-5p,hsa-miR-195-5p
CHEK2_KCNQ1OT1	CHEK2	KCNQ1OT1	7.96121e-09	1.69486e-06	0.00492641	0.172121	0.0281232						0		-0.172121	Loss	hsa-miR-383-5p,hsa-miR-376c-3p,hsa-miR-27a-3p,hsa-miR-27b-3p,hsa-miR-128-3p,hsa-miR-454-3p,hsa-miR-4295,hsa-miR-3666,hsa-miR-301b-3p,hsa-miR-301a-3p,hsa-miR-130b-3p,hsa-miR-130a-3p,hsa-miR-19b-3p,hsa-miR-19a-3p,hsa-miR-124-3p
CHEK2_RP11-276H19.2	CHEK2	RP11-276H19.2	7.4136e-06	0.000833197	0.00627049	0.166572	0.033989						0		-0.166572	Loss	hsa-miR-4465,hsa-miR-26b-5p,hsa-miR-26a-5p,hsa-miR-1297
CHEK2_WASIR2	CHEK2	WASIR2	1.69399e-05	0.00176903	0.00857387	0.15913	0.0435862						0		-0.15913	Loss	hsa-miR-4465,hsa-miR-26b-5p,hsa-miR-26a-5p,hsa-miR-1297
CHPF2_KCNQ1OT1	CHPF2	KCNQ1OT1	0.000108368	0.00945087	7.3264e-06	0.285129	0.00012992						0		-0.285129	Loss	hsa-let-7b-5p,hsa-miR-98-5p,hsa-miR-339-5p,hsa-miR-125b-5p
CHRDL1_RP11-379K17.4	CHRDL1	RP11-379K17.4	5.47836e-05	0.00511472	1.45034e-05	0.27548	0.000232186						0		-0.27548	Loss	hsa-miR-124-3p,hsa-miR-4644,hsa-miR-4306,hsa-miR-185-5p
CHST15_RP11-16E12.2						0		CHST15	RP11-16E12.2	3.08918e-07	4.62947e-05	6.08969e-05	0.224118	0.000943564	0.224118	Gain	hsa-miR-30e-5p,hsa-miR-30d-5p,hsa-miR-30c-5p,hsa-miR-30b-5p,hsa-miR-30a-5p
CHST15_SBF2-AS1	CHST15	SBF2-AS1	0.000412592	0.0306985	0.00190032	0.192643	0.0132822						0		-0.192643	Loss	hsa-miR-362-3p,hsa-miR-329-3p
CHST15_SLC26A4-AS1	CHST15	SLC26A4-AS1	5.47109e-08	9.58225e-06	7.53941e-05	0.250565	0.000934605	CHST15	SLC26A4-AS1	5.47109e-08	9.58225e-06	0.000732907	0.186306	0.00718198	-0.0642595	Loss	hsa-miR-30e-5p,hsa-miR-30d-5p,hsa-miR-30c-5p,hsa-miR-30b-5p,hsa-miR-30a-5p
CIB2_RP11-276H19.2	CIB2	RP11-276H19.2	7.89309e-05	0.00710653	6.00049e-05	0.254168	0.000772604	CIB2	RP11-276H19.2	7.89309e-05	0.00710653	7.29691e-12	0.38354	9.92043e-10	0.129372	Gain	hsa-miR-215-5p,hsa-miR-192-5p
CIB2_RP5-1028K7.2	CIB2	RP5-1028K7.2	0.000146989	0.0123551	4.547e-05	0.258475	0.000613151						0		-0.258475	Loss	hsa-miR-215-5p,hsa-miR-192-5p
CIDEC_RP3-523K23.2	CIDEC	RP3-523K23.2	9.00757e-13	6.16964e-10	6.66195e-09	0.368269	2.85323e-07	CIDEC	RP3-523K23.2	9.00757e-13	6.16964e-10	7.71296e-06	0.251264	0.000165473	-0.117005	Loss	hsa-miR-92b-3p,hsa-miR-92a-3p,hsa-miR-367-3p,hsa-miR-363-3p,hsa-miR-32-5p,hsa-miR-25-3p
CIT_H19						0		CIT	H19	2.3567e-11	9.91084e-09	0.000482213	0.193164	0.00509727	0.193164	Gain	hsa-miR-29b-3p,hsa-miR-20a-5p,hsa-miR-106b-5p,hsa-miR-19b-3p,hsa-miR-19a-3p,hsa-miR-519d-3p,hsa-miR-93-5p,hsa-miR-17-5p,hsa-miR-20b-5p
CKAP2_AC084219.4						0		CKAP2	AC084219.4	2.00958e-09	4.97888e-07	0.0029364	0.16168	0.021745	0.16168	Gain	hsa-miR-106a-5p,hsa-miR-93-5p,hsa-miR-519d-3p,hsa-miR-20b-5p,hsa-miR-20a-5p,hsa-miR-17-5p,hsa-miR-106b-5p
CKMT1A_DLX6-AS1						0		CKMT1A	DLX6-AS1	0.0005691	0.0407677	0.0035433	0.158085	0.0252517	0.158085	Gain	hsa-miR-107,hsa-miR-103a-3p
CKS1B_TMPO-AS1						0		CKS1B	TMPO-AS1	1.51609e-09	3.88532e-07	1.16376e-08	0.321215	6.42761e-07	0.321215	Gain	hsa-miR-4429,hsa-miR-320d,hsa-miR-320c,hsa-miR-320b,hsa-miR-320a
CLDN12_AC005532.5	CLDN12	AC005532.5	4.07799e-05	0.00391856	0.00513151	0.171194	0.0290315						0		-0.171194	Loss	hsa-miR-125a-5p,hsa-miR-4319,hsa-miR-125b-5p
CLEC12A_LINC00163	CLEC12A	LINC00163	4.97313e-05	0.00469101	0.000222279	0.232734	0.00232459						0		-0.232734	Loss	hsa-miR-362-3p,hsa-miR-329-3p
CLEC12B_KCNQ1OT1	CLEC12B	KCNQ1OT1	1.8341e-05	0.00190217	0.0067879	0.164713	0.0361354	CLEC12B	KCNQ1OT1	1.8341e-05	0.00190217	9.67791e-06	0.248431	0.000201232	0.0837179	Gain	hsa-miR-454-3p,hsa-miR-3666,hsa-miR-4295,hsa-miR-301b-3p,hsa-miR-301a-3p,hsa-miR-130b-3p,hsa-miR-130a-3p
CLEC14A_LINC00163	CLEC14A	LINC00163	4.14526e-05	0.00397526	5.01333e-12	0.434404	4.61487e-10	CLEC14A	LINC00163	4.14526e-05	0.00397526	4.89029e-08	0.307286	2.18987e-06	-0.127118	Loss	hsa-miR-362-3p,hsa-miR-329-3p
CLIC5_RP11-54O7.1						0		CLIC5	RP11-54O7.1	0.00046438	0.0341391	0.00140379	0.175166	0.012222	0.175166	Gain	hsa-miR-449b-5p,hsa-miR-449a,hsa-miR-34c-5p,hsa-miR-34a-5p
CLSPN_AC084219.4						0		CLSPN	AC084219.4	1.06614e-05	0.00115957	0.00057812	0.190221	0.00594282	0.190221	Gain	hsa-miR-128-3p,hsa-miR-122-5p,hsa-miR-497-5p,hsa-miR-424-5p,hsa-miR-195-5p,hsa-miR-16-5p,hsa-miR-15b-5p,hsa-miR-15a-5p
CLSPN_AC091878.1	CLSPN	AC091878.1	1.83164e-09	4.59391e-07	0.00200167	0.191575	0.0138409						0		-0.191575	Loss	hsa-miR-497-5p,hsa-miR-424-5p,hsa-miR-195-5p,hsa-miR-16-5p,hsa-miR-15b-5p,hsa-miR-15a-5p
CLSPN_DLX6-AS1						0		CLSPN	DLX6-AS1	3.85897e-06	0.000459862	0.000128863	0.213411	0.00174835	0.213411	Gain	hsa-miR-497-5p,hsa-miR-424-5p,hsa-miR-195-5p,hsa-miR-16-5p,hsa-miR-15b-5p,hsa-miR-15a-5p
CLSPN_LINC00511	CLSPN	LINC00511	1.11179e-07	1.82413e-05	0.000624719	0.214324	0.00539476						0		-0.214324	Loss	hsa-miR-497-5p,hsa-miR-424-5p,hsa-miR-195-5p,hsa-miR-16-5p,hsa-miR-15b-5p,hsa-miR-15a-5p
CLSPN_MEG8	CLSPN	MEG8	2.67199e-10	8.27797e-08	0.00842078	0.159567	0.042981	CLSPN	MEG8	2.67199e-10	8.27797e-08	0.00153461	0.173588	0.0130986	0.0140214	Gain	hsa-miR-497-5p,hsa-miR-424-5p,hsa-miR-195-5p,hsa-miR-16-5p,hsa-miR-15b-5p,hsa-miR-15a-5p
CLSPN_RP11-54O7.1	CLSPN	RP11-54O7.1	3.80767e-07	5.59378e-05	0.00687324	0.164419	0.0364652						0		-0.164419	Loss	hsa-miR-148b-3p,hsa-miR-497-5p,hsa-miR-424-5p,hsa-miR-195-5p,hsa-miR-16-5p,hsa-miR-15b-5p,hsa-miR-15a-5p
CLSPN_RP11-588K22.2	CLSPN	RP11-588K22.2	7.84775e-05	0.00708691	0.0015247	0.197112	0.0111568						0		-0.197112	Loss	hsa-miR-497-5p,hsa-miR-424-5p,hsa-miR-195-5p,hsa-miR-16-5p,hsa-miR-15b-5p,hsa-miR-15a-5p
CLSPN_RP5-1028K7.2	CLSPN	RP5-1028K7.2	1.53898e-13	1.33141e-10	0.00646116	0.165872	0.0347942						0		-0.165872	Loss	hsa-miR-215-5p,hsa-miR-192-5p,hsa-miR-497-5p,hsa-miR-424-5p,hsa-miR-195-5p,hsa-miR-16-5p,hsa-miR-15b-5p,hsa-miR-15a-5p
CLSPN_SNHG23						0		CLSPN	SNHG23	1.08971e-08	2.2443e-06	0.00160269	0.172815	0.0135576	0.172815	Gain	hsa-miR-497-5p,hsa-miR-424-5p,hsa-miR-195-5p,hsa-miR-15b-5p,hsa-miR-15a-5p
CNKSR2_RP11-690D19.3	CNKSR2	RP11-690D19.3	8.35397e-05	0.00746889	1.85601e-06	0.303521	4.01671e-05	CNKSR2	RP11-690D19.3	8.35397e-05	0.00746889	5.37716e-06	0.255699	0.000123317	-0.0478224	Loss	hsa-miR-140-5p,hsa-miR-300,hsa-miR-381-3p
COL10A1_H19	COL10A1	H19	2.59708e-05	0.00260721	0.00104166	0.204628	0.00815333						0		-0.204628	Loss	hsa-miR-29a-3p,hsa-miR-29b-3p,hsa-miR-29c-3p
COL10A1_KCNQ1OT1						0		COL10A1	KCNQ1OT1	4.74682e-06	0.000554922	0.000568224	0.190503	0.00585927	0.190503	Gain	hsa-miR-335-5p,hsa-miR-29a-3p,hsa-miR-29b-3p,hsa-miR-29c-3p
COL10A1_LINC00511	COL10A1	LINC00511	4.40514e-07	6.39697e-05	4.77865e-08	0.347245	1.59958e-06	COL10A1	LINC00511	4.40514e-07	6.39697e-05	9.38591e-06	0.248816	0.000196393	-0.0984292	Loss	hsa-miR-29a-3p,hsa-miR-29b-3p,hsa-miR-29c-3p
COL10A1_MIAT	COL10A1	MIAT	1.07191e-08	2.22038e-06	0.000603126	0.214976	0.00523627						0		-0.214976	Loss	hsa-miR-29a-3p,hsa-miR-29b-3p,hsa-miR-29c-3p
COL1A1_LINC00638	COL1A1	LINC00638	0.000174063	0.0143714	0.000419733	0.221585	0.00390714	COL1A1	LINC00638	0.000174063	0.0143714	0.0029399	0.161658	0.0217648	-0.0599277	Loss	hsa-miR-185-5p,hsa-miR-4306,hsa-miR-4644
COL1A2_MIAT	COL1A2	MIAT	0.000692816	0.0484951	7.44325e-12	0.431122	6.5776e-10	COL1A2	MIAT	0.000692816	0.0484951	0.000208858	0.206225	0.00256956	-0.224897	Loss	hsa-miR-29c-3p,hsa-miR-29a-3p
COL2A1_H19						0		COL2A1	H19	0.000196376	0.0159639	4.21763e-07	0.284915	1.42802e-05	0.284915	Gain	hsa-miR-106a-5p,hsa-miR-29b-3p
COL3A1_KCNQ1OT1	COL3A1	KCNQ1OT1	2.192e-06	0.000274692	0.00248167	0.187097	0.0164643	COL3A1	KCNQ1OT1	2.192e-06	0.000274692	5.13838e-06	0.256251	0.000118455	0.0691537	Gain	hsa-miR-29c-3p,hsa-miR-29b-3p,hsa-miR-335-5p,hsa-miR-29a-3p,hsa-let-7b-5p,hsa-let-7d-5p
COL3A1_LINC00511	COL3A1	LINC00511	1.57296e-05	0.00165668	8.13119e-08	0.341301	2.56017e-06						0		-0.341301	Loss	hsa-miR-29c-3p,hsa-miR-29b-3p,hsa-miR-29a-3p
COL3A1_MIAT	COL3A1	MIAT	3.89238e-07	5.70084e-05	9.07155e-11	0.409496	6.27927e-09	COL3A1	MIAT	3.89238e-07	5.70084e-05	4.55768e-05	0.228123	0.000739918	-0.181372	Loss	hsa-miR-29c-3p,hsa-miR-29b-3p,hsa-miR-29a-3p
COL5A2_H19	COL5A2	H19	8.91168e-05	0.00793402	8.95027e-11	0.409616	6.21153e-09						0		-0.409616	Loss	hsa-miR-29a-3p,hsa-miR-29b-3p,hsa-miR-29c-3p
COL5A2_LINC00511	COL5A2	LINC00511	1.53523e-06	0.000198157	8.41438e-08	0.340913	2.63992e-06						0		-0.340913	Loss	hsa-miR-29a-3p,hsa-miR-29b-3p,hsa-miR-29c-3p
COL5A2_MIAT	COL5A2	MIAT	3.74967e-08	6.79895e-06	1.99084e-10	0.402366	1.28105e-08	COL5A2	MIAT	3.74967e-08	6.79895e-06	0.00103918	0.1804	0.00954931	-0.221966	Loss	hsa-miR-29a-3p,hsa-miR-29b-3p,hsa-miR-29c-3p
COL7A1_H19	COL7A1	H19	0.000196376	0.0159639	1.81504e-09	0.381359	9.18292e-08						0		-0.381359	Loss	hsa-miR-29c-3p,hsa-miR-29b-3p
COL7A1_LINC00511	COL7A1	LINC00511	1.3847e-05	0.00147336	4.57017e-05	0.258397	0.000615649						0		-0.258397	Loss	hsa-miR-29c-3p,hsa-miR-29b-3p
COL7A1_MIAT	COL7A1	MIAT	1.51059e-06	0.000195589	3.65134e-20	0.559654	1.79261e-17	COL7A1	MIAT	1.51059e-06	0.000195589	2.01745e-05	0.239025	0.000371163	-0.320629	Loss	hsa-miR-29c-3p,hsa-miR-29b-3p
COLEC12_KCNQ1OT1	COLEC12	KCNQ1OT1	9.49076e-14	8.75428e-11	0.00654896	0.165556	0.0351314	COLEC12	KCNQ1OT1	9.49076e-14	8.75428e-11	0.00396401	0.155903	0.0276189	-0.00965283	Loss	hsa-miR-7-5p,hsa-let-7g-5p,hsa-let-7e-5p,hsa-let-7d-5p,hsa-let-7f-5p,hsa-let-7c-5p,hsa-let-7b-5p,hsa-let-7i-5p,hsa-let-7a-5p,hsa-miR-4458,hsa-miR-4500,hsa-miR-98-5p,hsa-miR-152-3p,hsa-miR-148b-3p,hsa-miR-148a-3p
COLEC12_RP11-277P12.20	COLEC12	RP11-277P12.20	1.9433e-19	9.98927e-16	0.0003244	0.226169	0.00318524						0		-0.226169	Loss	hsa-let-7g-5p,hsa-let-7e-5p,hsa-let-7d-5p,hsa-let-7f-5p,hsa-let-7c-5p,hsa-let-7b-5p,hsa-let-7i-5p,hsa-let-7a-5p,hsa-miR-4458,hsa-miR-4500,hsa-miR-98-5p
CORO2B_RP11-276H19.2	CORO2B	RP11-276H19.2	3.76575e-05	0.003637	9.54875e-07	0.311991	2.26077e-05	CORO2B	RP11-276H19.2	3.76575e-05	0.003637	0.000388422	0.19662	0.00426812	-0.115371	Loss	hsa-miR-215-5p,hsa-miR-192-5p
CPS1_H19						0		CPS1	H19	1.054e-05	0.00114801	0.0018185	0.170545	0.0149489	0.170545	Gain	hsa-miR-17-5p,hsa-miR-93-5p,hsa-miR-519d-3p,hsa-miR-20b-5p,hsa-miR-20a-5p,hsa-miR-106b-5p,hsa-miR-106a-5p
CPS1_RP11-175K6.1	CPS1	RP11-175K6.1	9.48945e-13	6.42489e-10	0.00533498	0.170306	0.0298703						0		-0.170306	Loss	hsa-miR-17-5p,hsa-miR-93-5p,hsa-miR-519d-3p,hsa-miR-20b-5p,hsa-miR-20a-5p,hsa-miR-106b-5p,hsa-miR-106a-5p
CRABP2_RP11-54O7.1						0		CRABP2	RP11-54O7.1	8.80673e-07	0.000119651	0.000108863	0.215866	0.00151499	0.215866	Gain	hsa-miR-34a-5p,hsa-miR-34c-5p,hsa-miR-449a,hsa-miR-449b-5p
CRIM1_AC084219.4	CRIM1	AC084219.4	3.50366e-06	0.000422561	0.00441692	0.174582	0.0258105						0		-0.174582	Loss	hsa-miR-20b-5p,hsa-miR-20a-5p,hsa-miR-15b-5p,hsa-miR-15a-5p,hsa-miR-16-5p,hsa-miR-195-5p,hsa-miR-424-5p,hsa-miR-497-5p
CRIM1_CASC2	CRIM1	CASC2	1.11709e-05	0.00121175	5.17019e-08	0.346372	1.7112e-06	CRIM1	CASC2	1.11709e-05	0.00121175	0.00786093	0.141972	0.0473854	-0.2044	Loss	hsa-miR-18a-5p,hsa-miR-18b-5p,hsa-miR-4735-3p
CRIM1_FENDRR	CRIM1	FENDRR	1.24358e-10	4.24242e-08	6.68217e-09	0.368238	2.85727e-07	CRIM1	FENDRR	1.24358e-10	4.24242e-08	3.80532e-05	0.230582	0.000636485	-0.137656	Loss	hsa-miR-15b-5p,hsa-miR-15a-5p,hsa-miR-16-5p,hsa-miR-195-5p,hsa-miR-424-5p,hsa-miR-497-5p,hsa-miR-18a-5p,hsa-miR-18b-5p,hsa-miR-4735-3p
CRIM1_LINC00473						0		CRIM1	LINC00473	2.11463e-08	4.06834e-06	0.00157254	0.173153	0.0133535	0.173153	Gain	hsa-miR-15b-5p,hsa-miR-15a-5p,hsa-miR-16-5p,hsa-miR-195-5p,hsa-miR-424-5p,hsa-miR-497-5p
CRIM1_LINC00622	CRIM1	LINC00622	1.11709e-05	0.00121175	0.000365298	0.224068	0.0035063	CRIM1	LINC00622	1.11709e-05	0.00121175	0.000220429	0.205407	0.00268748	-0.018661	Loss	hsa-miR-18a-5p,hsa-miR-18b-5p,hsa-miR-4735-3p
CRIM1_LINC00707						0		CRIM1	LINC00707	1.74334e-05	0.0018159	2.72004e-08	0.313064	1.34787e-06	0.313064	Gain	hsa-miR-15b-5p,hsa-miR-15a-5p,hsa-miR-16-5p,hsa-miR-195-5p,hsa-miR-424-5p,hsa-miR-497-5p
CRIM1_MEG8	CRIM1	MEG8	1.0814e-10	3.73244e-08	0.00562708	0.169082	0.0311895						0		-0.169082	Loss	hsa-miR-15b-5p,hsa-miR-15a-5p,hsa-miR-16-5p,hsa-miR-195-5p,hsa-miR-424-5p,hsa-miR-497-5p
CRIM1_MIR497HG	CRIM1	MIR497HG	2.92185e-09	6.88779e-07	5.50625e-05	0.255511	0.000719038						0		-0.255511	Loss	hsa-miR-15b-5p,hsa-miR-15a-5p,hsa-miR-16-5p,hsa-miR-195-5p,hsa-miR-424-5p,hsa-miR-497-5p
CRIM1_RP11-588K22.2	CRIM1	RP11-588K22.2	3.40989e-05	0.00333098	1.2295e-11	0.426903	1.04472e-09	CRIM1	RP11-588K22.2	3.40989e-05	0.00333098	0.00356978	0.157941	0.0253994	-0.268962	Loss	hsa-miR-15b-5p,hsa-miR-15a-5p,hsa-miR-16-5p,hsa-miR-195-5p,hsa-miR-424-5p,hsa-miR-497-5p
CRIM1_RP5-1028K7.2	CRIM1	RP5-1028K7.2	2.92185e-09	6.88779e-07	0.000197717	0.234731	0.00210678	CRIM1	RP5-1028K7.2	2.92185e-09	6.88779e-07	0.00828112	0.140865	0.0494016	-0.0938664	Loss	hsa-miR-15b-5p,hsa-miR-15a-5p,hsa-miR-16-5p,hsa-miR-195-5p,hsa-miR-424-5p,hsa-miR-497-5p
CRIM1_SNHG23	CRIM1	SNHG23	5.15774e-09	1.14832e-06	0.004591	0.173714	0.0266328	CRIM1	SNHG23	5.15774e-09	1.14832e-06	0.000175496	0.208843	0.00224328	0.0351287	Gain	hsa-miR-15b-5p,hsa-miR-15a-5p,hsa-miR-195-5p,hsa-miR-424-5p,hsa-miR-497-5p
CRY2_KCNQ1OT1	CRY2	KCNQ1OT1	5.58637e-06	0.000643548	0.000288583	0.228221	0.00289139	CRY2	KCNQ1OT1	5.58637e-06	0.000643548	3.0184e-10	0.353778	2.58131e-08	0.125557	Gain	hsa-miR-130b-3p,hsa-let-7a-5p,hsa-let-7b-5p,hsa-let-7c-5p,hsa-let-7d-5p,hsa-let-7e-5p,hsa-let-7f-5p,hsa-miR-98-5p,hsa-let-7g-5p,hsa-let-7i-5p,hsa-miR-4458,hsa-miR-4500,hsa-miR-24-3p,hsa-miR-504-5p
CRY2_LINC00087						0		CRY2	LINC00087	1.9804e-08	3.83519e-06	1.71029e-07	0.294519	6.38611e-06	0.294519	Gain	hsa-miR-93-5p,hsa-miR-17-5p,hsa-miR-20a-5p,hsa-miR-106b-5p,hsa-miR-20b-5p,hsa-miR-519d-3p
CRY2_RP11-498P14.3						0		CRY2	RP11-498P14.3	5.77203e-14	5.8545e-11	0.000106628	0.216166	0.00149646	0.216166	Gain	hsa-let-7a-5p,hsa-let-7b-5p,hsa-let-7c-5p,hsa-let-7d-5p,hsa-let-7e-5p,hsa-let-7f-5p,hsa-miR-98-5p,hsa-let-7g-5p,hsa-let-7i-5p,hsa-miR-4458,hsa-miR-4500
CTDSPL_AC084219.4	CTDSPL	AC084219.4	5.67038e-07	8.04671e-05	0.00427764	0.175298	0.0252571						0		-0.175298	Loss	hsa-miR-15a-5p,hsa-miR-16-5p,hsa-miR-15b-5p,hsa-miR-195-5p,hsa-miR-424-5p,hsa-miR-497-5p,hsa-miR-181a-5p
CTDSPL_FENDRR	CTDSPL	FENDRR	1.66963e-09	4.22359e-07	5.94862e-07	0.317866	1.48777e-05	CTDSPL	FENDRR	1.66963e-09	4.22359e-07	4.78325e-10	0.349874	3.93816e-08	0.0320076	Gain	hsa-miR-18a-5p,hsa-miR-15a-5p,hsa-miR-16-5p,hsa-miR-15b-5p,hsa-miR-195-5p,hsa-miR-424-5p,hsa-miR-497-5p
CTDSPL_MIR497HG	CTDSPL	MIR497HG	6.43997e-11	2.40458e-08	0.00283433	0.18428	0.0182869						0		-0.18428	Loss	hsa-miR-15a-5p,hsa-miR-16-5p,hsa-miR-15b-5p,hsa-miR-195-5p,hsa-miR-424-5p,hsa-miR-497-5p
CTDSPL_RP11-218M22.1	CTDSPL	RP11-218M22.1	2.05103e-09	5.06027e-07	0.000238508	0.231525	0.00246226						0		-0.231525	Loss	hsa-miR-15a-5p,hsa-miR-16-5p,hsa-miR-15b-5p,hsa-miR-195-5p,hsa-miR-424-5p,hsa-miR-497-5p
CTDSPL_RP11-449D8.1	CTDSPL	RP11-449D8.1	1.91491e-10	6.15211e-08	0.00119752	0.201907	0.00915174	CTDSPL	RP11-449D8.1	1.91491e-10	6.15211e-08	5.64745e-08	0.305849	2.46249e-06	0.103942	Gain	hsa-miR-92b-3p,hsa-miR-92a-3p,hsa-miR-367-3p,hsa-miR-363-3p,hsa-miR-32-5p,hsa-miR-25-3p
CTDSPL_RP11-588K22.2	CTDSPL	RP11-588K22.2	9.06504e-07	0.000122877	1.77219e-09	0.381595	8.98326e-08	CTDSPL	RP11-588K22.2	9.06504e-07	0.000122877	1.42505e-11	0.378407	1.75719e-09	-0.00318709	Loss	hsa-miR-15a-5p,hsa-miR-16-5p,hsa-miR-15b-5p,hsa-miR-195-5p,hsa-miR-424-5p,hsa-miR-497-5p
CTDSPL_RP11-677M14.3	CTDSPL	RP11-677M14.3	6.43997e-11	2.40458e-08	3.50644e-09	0.374803	1.61387e-07	CTDSPL	RP11-677M14.3	6.43997e-11	2.40458e-08	7.0246e-07	0.279325	2.22069e-05	-0.0954781	Loss	hsa-miR-15a-5p,hsa-miR-16-5p,hsa-miR-15b-5p,hsa-miR-195-5p,hsa-miR-424-5p,hsa-miR-497-5p
CTDSPL_TBX5-AS1	CTDSPL	TBX5-AS1	2.34119e-12	1.39433e-09	4.80471e-14	0.470571	6.66898e-12	CTDSPL	TBX5-AS1	2.34119e-12	1.39433e-09	2.68232e-09	0.334758	1.82804e-07	-0.135813	Loss	hsa-miR-92b-3p,hsa-miR-92a-3p,hsa-miR-367-3p,hsa-miR-363-3p,hsa-miR-32-5p,hsa-miR-25-3p
CTGF_CASC2	CTGF	CASC2	0.00042051	0.0312349	0.000656015	0.213415	0.00560297	CTGF	CASC2	0.00042051	0.0312349	0.00163467	0.172462	0.0137708	-0.0409536	Loss	hsa-miR-18a-5p,hsa-miR-18b-5p
CTGF_KCNQ1OT1						0		CTGF	KCNQ1OT1	0.000585923	0.0417694	9.26382e-05	0.21819	0.00133402	0.21819	Gain	hsa-miR-124-3p,hsa-miR-18a-5p,hsa-miR-145-5p,hsa-miR-18b-5p,hsa-miR-362-3p,hsa-miR-329-3p
CTGF_LINC00163	CTGF	LINC00163	0.00042051	0.0312349	1.48796e-08	0.359877	5.80964e-07	CTGF	LINC00163	0.00042051	0.0312349	0.00130172	0.176493	0.0115041	-0.183384	Loss	hsa-miR-362-3p,hsa-miR-329-3p
CTGF_LINC00622	CTGF	LINC00622	0.00042051	0.0312349	3.68218e-07	0.323697	9.74039e-06	CTGF	LINC00622	0.00042051	0.0312349	5.98201e-06	0.254397	0.00013417	-0.0693001	Loss	hsa-miR-18a-5p,hsa-miR-18b-5p
CTGF_RP11-834C11.4						0		CTGF	RP11-834C11.4	0.000254604	0.0201287	0.00232863	0.166023	0.0182346	0.166023	Gain	hsa-miR-18a-5p,hsa-miR-18b-5p,hsa-miR-133b,hsa-miR-133a-3p
CTIF_AC092535.3						0		CTIF	AC092535.3	0.000404083	0.0301628	0.000260049	0.202881	0.00307775	0.202881	Gain	hsa-miR-708-5p,hsa-miR-3139,hsa-miR-28-5p
CTIF_CTD-2020K17.1	CTIF	CTD-2020K17.1	2.10673e-06	0.000264647	0.000272412	0.229225	0.00275018						0		-0.229225	Loss	hsa-miR-449b-5p,hsa-miR-449a,hsa-miR-34c-5p,hsa-miR-34a-5p
CTIF_RP11-23J9.4	CTIF	RP11-23J9.4	7.84249e-07	0.000107963	2.25865e-12	0.44092	2.23429e-10	CTIF	RP11-23J9.4	7.84249e-07	0.000107963	3.74203e-07	0.286209	1.28835e-05	-0.154711	Loss	hsa-miR-708-5p,hsa-miR-3139,hsa-miR-28-5p
CTIF_RP11-54O7.1						0		CTIF	RP11-54O7.1	2.91576e-05	0.0028953	0.00673023	0.145231	0.0419331	0.145231	Gain	hsa-miR-449b-5p,hsa-miR-449a,hsa-miR-34c-5p,hsa-miR-34a-5p
CTIF_RP11-730K11.1	CTIF	RP11-730K11.1	6.68394e-09	1.44739e-06	0.000333765	0.225667	0.0032567	CTIF	RP11-730K11.1	6.68394e-09	1.44739e-06	0.00088171	0.183201	0.00836914	-0.0424662	Loss	hsa-miR-449b-5p,hsa-miR-449a,hsa-miR-34c-5p,hsa-miR-34a-5p
CXCL12_LINC00163	CXCL12	LINC00163	0.000157898	0.0131862	1.334e-09	0.384376	7.04495e-08						0		-0.384376	Loss	hsa-miR-362-3p,hsa-miR-329-3p
CXorf57_RP11-276H19.2	CXorf57	RP11-276H19.2	1.13187e-05	0.00122043	0.000116398	0.243561	0.00134225						0		-0.243561	Loss	hsa-miR-215-5p,hsa-miR-192-5p
CXorf57_RP5-1028K7.2	CXorf57	RP5-1028K7.2	2.11182e-05	0.00215728	0.000181116	0.236216	0.00195982						0		-0.236216	Loss	hsa-miR-215-5p,hsa-miR-192-5p
CYB5A_AC005083.1						0		CYB5A	AC005083.1	9.86062e-36	8.70131e-31	0.00231804	0.166108	0.0181708	0.166108	Gain	hsa-miR-520e,hsa-miR-520d-3p,hsa-miR-520c-3p,hsa-miR-520b,hsa-miR-520a-3p,hsa-miR-373-3p,hsa-miR-372-3p,hsa-miR-302e,hsa-miR-302d-3p,hsa-miR-302c-3p,hsa-miR-302b-3p,hsa-miR-302a-3p,hsa-miR-93-5p,hsa-miR-519d-3p,hsa-miR-20b-5p,hsa-miR-20a-5p,hsa-miR-17-5p,hsa-miR-106b-5p,hsa-miR-106a-5p
CYBRD1_LINC00087	CYBRD1	LINC00087	5.23833e-11	2.00647e-08	9.15625e-07	0.312517	2.1751e-05	CYBRD1	LINC00087	5.23833e-11	2.00647e-08	2.69329e-05	0.235219	0.000474746	-0.0772986	Loss	hsa-miR-17-5p,hsa-miR-20a-5p,hsa-miR-93-5p,hsa-miR-106b-5p,hsa-miR-20b-5p,hsa-miR-519d-3p
CYBRD1_RP11-175K6.1	CYBRD1	RP11-175K6.1	5.23833e-11	2.00647e-08	2.92548e-05	0.265174	0.000427785	CYBRD1	RP11-175K6.1	5.23833e-11	2.00647e-08	6.3062e-07	0.280517	2.02893e-05	0.0153428	Gain	hsa-miR-17-5p,hsa-miR-20a-5p,hsa-miR-93-5p,hsa-miR-106b-5p,hsa-miR-20b-5p,hsa-miR-519d-3p
CYP1A1_RP11-379K17.4						0		CYP1A1	RP11-379K17.4	0.000109508	0.00954169	0.00823386	0.140987	0.0491639	0.140987	Gain	hsa-miR-429,hsa-miR-200c-3p,hsa-miR-200b-3p
CYP26B1_AC084219.4						0		CYP26B1	AC084219.4	1.14851e-08	2.35328e-06	0.00297785	0.161414	0.0219844	0.161414	Gain	hsa-miR-103a-3p,hsa-miR-16-5p,hsa-miR-424-5p,hsa-miR-195-5p,hsa-miR-15b-5p,hsa-miR-15a-5p,hsa-miR-497-5p
CYP26B1_AC091878.1	CYP26B1	AC091878.1	4.17357e-16	8.18419e-13	0.00686621	0.164443	0.0364352						0		-0.164443	Loss	hsa-miR-16-5p,hsa-miR-503-5p,hsa-miR-424-5p,hsa-miR-195-5p,hsa-miR-15b-5p,hsa-miR-15a-5p,hsa-miR-497-5p
CYP26B1_FENDRR	CYP26B1	FENDRR	2.84497e-09	6.73654e-07	1.91336e-06	0.303127	4.12065e-05						0		-0.303127	Loss	hsa-miR-16-5p,hsa-miR-424-5p,hsa-miR-195-5p,hsa-miR-15b-5p,hsa-miR-15a-5p,hsa-miR-497-5p
CYP26B1_LINC00707						0		CYP26B1	LINC00707	2.52637e-10	7.85902e-08	0.000243418	0.203895	0.00291475	0.203895	Gain	hsa-miR-103a-3p,hsa-miR-16-5p,hsa-miR-424-5p,hsa-miR-195-5p,hsa-miR-15b-5p,hsa-miR-15a-5p,hsa-miR-497-5p
CYP26B1_MEG8						0		CYP26B1	MEG8	7.82684e-14	7.54824e-11	0.00177909	0.170941	0.0147137	0.170941	Gain	hsa-miR-16-5p,hsa-miR-424-5p,hsa-miR-195-5p,hsa-miR-15b-5p,hsa-miR-15a-5p,hsa-miR-497-5p
CYP26B1_MIR497HG	CYP26B1	MIR497HG	2.17152e-12	1.33379e-09	2.22451e-05	0.269247	0.000336994						0		-0.269247	Loss	hsa-miR-16-5p,hsa-miR-424-5p,hsa-miR-195-5p,hsa-miR-15b-5p,hsa-miR-15a-5p,hsa-miR-497-5p
CYP26B1_RP11-588K22.2	CYP26B1	RP11-588K22.2	5.91599e-10	1.6786e-07	2.59004e-06	0.299172	5.2941e-05	CYP26B1	RP11-588K22.2	5.91599e-10	1.6786e-07	0.00412612	0.155117	0.0285607	-0.144055	Loss	hsa-miR-103a-3p,hsa-miR-16-5p,hsa-miR-424-5p,hsa-miR-195-5p,hsa-miR-15b-5p,hsa-miR-15a-5p,hsa-miR-497-5p
CYP26B1_RP5-1028K7.2	CYP26B1	RP5-1028K7.2	2.17152e-12	1.33379e-09	0.00216364	0.189965	0.014704	CYP26B1	RP5-1028K7.2	2.17152e-12	1.33379e-09	3.28664e-06	0.261623	8.1508e-05	0.0716574	Gain	hsa-miR-16-5p,hsa-miR-424-5p,hsa-miR-195-5p,hsa-miR-15b-5p,hsa-miR-15a-5p,hsa-miR-497-5p
CYP2E1_LINC00176	CYP2E1	LINC00176	0.000284571	0.0222061	5.73113e-10	0.3925	3.3102e-08						0		-0.3925	Loss	hsa-miR-132-3p,hsa-miR-488-3p
CYP2U1_LINC00342	CYP2U1	LINC00342	0.000207375	0.0167628	0.00707027	0.163751	0.0373386	CYP2U1	LINC00342	0.000207375	0.0167628	4.87575e-05	0.227197	0.000785281	0.0634463	Gain	hsa-miR-19b-3p,hsa-miR-19a-3p
DAB2IP_AC074117.10	DAB2IP	AC074117.10	0.000256542	0.0202517	3.41487e-05	0.262845	0.000485685	DAB2IP	AC074117.10	0.000256542	0.0202517	0.00054828	0.191085	0.00569794	-0.0717597	Loss	hsa-let-7b-5p,hsa-miR-32-5p,hsa-miR-92a-3p,hsa-miR-92b-3p
DAB2IP_RP3-508I15.9						0		DAB2IP	RP3-508I15.9	0.000103326	0.00906345	0.00169915	0.171768	0.0141767	0.171768	Gain	hsa-miR-32-5p,hsa-miR-92a-3p,hsa-miR-92b-3p
DAB2IP_TBX5-AS1	DAB2IP	TBX5-AS1	5.96626e-05	0.00551866	2.61453e-05	0.266853	0.000389622	DAB2IP	TBX5-AS1	5.96626e-05	0.00551866	0.000186365	0.207942	0.00235947	-0.058911	Loss	hsa-miR-32-5p,hsa-miR-92a-3p,hsa-miR-92b-3p
DAPK1_CCAT1	DAPK1	CCAT1	4.46479e-11	1.75235e-08	0.00173154	0.194542	0.0123433						0		-0.194542	Loss	hsa-miR-218-5p,hsa-miR-454-3p,hsa-miR-4295,hsa-miR-3666,hsa-miR-301a-3p,hsa-miR-130b-3p,hsa-miR-130a-3p
DAPK1_KCNQ1OT1	DAPK1	KCNQ1OT1	9.58775e-16	1.69776e-12	8.20037e-05	0.249226	0.00100138	DAPK1	KCNQ1OT1	9.58775e-16	1.69776e-12	0.00237152	0.165685	0.0184861	-0.0835403	Loss	hsa-miR-214-3p,hsa-miR-103a-3p,hsa-miR-107,hsa-miR-124-3p,hsa-miR-454-3p,hsa-miR-4295,hsa-miR-3666,hsa-miR-301b-3p,hsa-miR-301a-3p,hsa-miR-130b-3p,hsa-miR-130a-3p,hsa-miR-376c-3p,hsa-miR-34a-5p
DAPK1_LINC00707						0		DAPK1	LINC00707	0.000715961	0.0495259	0.00140071	0.175205	0.0122112	0.175205	Gain	hsa-miR-103a-3p,hsa-miR-107,hsa-miR-376c-3p
DAPK1_RP11-588K22.2						0		DAPK1	RP11-588K22.2	5.09625e-12	2.661e-09	0.000861944	0.183584	0.00821387	0.183584	Gain	hsa-miR-103a-3p,hsa-miR-107,hsa-miR-454-3p,hsa-miR-4295,hsa-miR-3666,hsa-miR-301a-3p,hsa-miR-130b-3p,hsa-miR-130a-3p
DCAF13_DLX6-AS1	DCAF13	DLX6-AS1	3.85199e-05	0.00371082	0.000571254	0.215978	0.0050164	DCAF13	DLX6-AS1	3.85199e-05	0.00371082	0.00664234	0.145504	0.0415025	-0.0704738	Loss	hsa-miR-16-5p,hsa-miR-149-5p
DCBLD2_AC006262.5	DCBLD2	AC006262.5	2.92185e-09	6.88779e-07	2.21369e-05	0.269319	0.000335739						0		-0.269319	Loss	hsa-miR-181a-5p,hsa-miR-181b-5p,hsa-miR-181c-5p,hsa-miR-181d-5p,hsa-miR-4262,hsa-miR-433-3p
DCBLD2_ALMS1-IT1	DCBLD2	ALMS1-IT1	3.61104e-06	0.000434225	0.00072948	0.211428	0.00611421	DCBLD2	ALMS1-IT1	3.61104e-06	0.000434225	0.000400446	0.196136	0.00437062	-0.0152923	Loss	hsa-miR-181a-5p,hsa-miR-181b-5p,hsa-miR-181c-5p,hsa-miR-181d-5p,hsa-miR-4262
DCBLD2_CTB-92J24.2						0		DCBLD2	CTB-92J24.2	1.97207e-13	1.634e-10	0.00453601	0.153246	0.030787	0.153246	Gain	hsa-miR-130a-3p,hsa-miR-130b-3p,hsa-miR-19a-3p,hsa-miR-19b-3p,hsa-miR-200b-3p,hsa-miR-200c-3p,hsa-miR-301a-3p,hsa-miR-3666,hsa-miR-4295,hsa-miR-429,hsa-miR-454-3p
DCBLD2_KCNQ1OT1	DCBLD2	KCNQ1OT1	3.51264e-06	0.000423451	0.00196862	0.191918	0.0136767	DCBLD2	KCNQ1OT1	3.51264e-06	0.000423451	0.000613421	0.18925	0.00621889	-0.00266826	Loss	hsa-miR-197-3p,hsa-let-7e-5p,hsa-miR-130a-3p,hsa-miR-130b-3p,hsa-miR-19a-3p,hsa-miR-19b-3p,hsa-miR-301a-3p,hsa-miR-301b-3p,hsa-miR-3666,hsa-miR-4295,hsa-miR-454-3p
DCBLD2_RP11-588K22.2	DCBLD2	RP11-588K22.2	6.31695e-09	1.37523e-06	5.59783e-06	0.288835	0.000103562	DCBLD2	RP11-588K22.2	6.31695e-09	1.37523e-06	3.32076e-05	0.23242	0.000564752	-0.0564151	Loss	hsa-miR-33a-5p,hsa-miR-130a-3p,hsa-miR-130b-3p,hsa-miR-19a-3p,hsa-miR-19b-3p,hsa-miR-301a-3p,hsa-miR-3666,hsa-miR-4295,hsa-miR-454-3p
DCBLD2_RP4-785G19.5	DCBLD2	RP4-785G19.5	6.05646e-07	8.52377e-05	0.00256136	0.186431	0.0169042						0		-0.186431	Loss	hsa-miR-181a-5p,hsa-miR-181b-5p,hsa-miR-181c-5p,hsa-miR-181d-5p,hsa-miR-4262
DCBLD2_ZNF883	DCBLD2	ZNF883	1.19015e-06	0.000157888	1.26094e-05	0.277487	0.000207246						0		-0.277487	Loss	hsa-miR-181a-5p,hsa-miR-181b-5p,hsa-miR-181c-5p,hsa-miR-181d-5p,hsa-miR-4262
DCC_LINC00342						0		DCC	LINC00342	0.000244076	0.0194065	0.00276942	0.162786	0.0207871	0.162786	Gain	hsa-miR-19b-3p,hsa-miR-19a-3p
DDIT4_GAS5						0		DDIT4	GAS5	8.965e-05	0.00797613	0.000105899	0.216265	0.00148938	0.216265	Gain	hsa-miR-221-3p,hsa-miR-22-3p,hsa-miR-4465,hsa-miR-26b-5p,hsa-miR-26a-5p,hsa-miR-1297,hsa-miR-590-3p
DDIT4_RP11-449D8.1	DDIT4	RP11-449D8.1	4.25875e-08	7.6254e-06	0.00345277	0.180023	0.021372						0		-0.180023	Loss	hsa-miR-25-3p,hsa-miR-32-5p,hsa-miR-92a-3p,hsa-miR-363-3p,hsa-miR-367-3p,hsa-miR-92b-3p
DDIT4_RP11-492E3.2						0		DDIT4	RP11-492E3.2	6.9986e-07	9.71289e-05	0.00428103	0.154391	0.0294027	0.154391	Gain	hsa-miR-4465,hsa-miR-26b-5p,hsa-miR-26a-5p,hsa-miR-1297
DDIT4_RP3-523K23.2						0		DDIT4	RP3-523K23.2	1.03972e-07	1.71439e-05	0.00218439	0.167203	0.0173384	0.167203	Gain	hsa-miR-25-3p,hsa-miR-32-5p,hsa-miR-92a-3p,hsa-miR-363-3p,hsa-miR-367-3p,hsa-miR-92b-3p
DDIT4_TBX5-AS1	DDIT4	TBX5-AS1	5.44416e-10	1.56042e-07	0.00526404	0.170612	0.0295856						0		-0.170612	Loss	hsa-miR-25-3p,hsa-miR-32-5p,hsa-miR-92a-3p,hsa-miR-363-3p,hsa-miR-367-3p,hsa-miR-92b-3p
DDR2_LINC00472	DDR2	LINC00472	7.61191e-15	1.05502e-11	9.94899e-16	0.497791	1.91129e-13	DDR2	LINC00472	7.61191e-15	1.05502e-11	1.64881e-06	0.269691	4.56756e-05	-0.228099	Loss	hsa-miR-520e,hsa-miR-520d-3p,hsa-miR-520c-3p,hsa-miR-520b,hsa-miR-520a-3p,hsa-miR-373-3p,hsa-miR-372-3p,hsa-miR-302e,hsa-miR-302d-3p,hsa-miR-302c-3p,hsa-miR-302b-3p,hsa-miR-302a-3p
DENND2C_LINC00163	DENND2C	LINC00163	0.000445889	0.032949	2.353e-10	0.400828	1.48525e-08	DENND2C	LINC00163	0.000445889	0.032949	0.00331679	0.159357	0.0239399	-0.241471	Loss	hsa-miR-362-3p,hsa-miR-329-3p
DENND2C_RP11-449D8.1	DENND2C	RP11-449D8.1	1.91491e-10	6.15211e-08	2.1543e-05	0.26972	0.000328046						0		-0.26972	Loss	hsa-miR-25-3p,hsa-miR-32-5p,hsa-miR-363-3p,hsa-miR-367-3p,hsa-miR-92a-3p,hsa-miR-92b-3p
DENND2C_RP3-523K23.2						0		DENND2C	RP3-523K23.2	4.74497e-10	1.37432e-07	1.76622e-07	0.294183	6.56722e-06	0.294183	Gain	hsa-miR-25-3p,hsa-miR-32-5p,hsa-miR-363-3p,hsa-miR-367-3p,hsa-miR-92a-3p,hsa-miR-92b-3p
DENND2C_TBX5-AS1	DENND2C	TBX5-AS1	2.34119e-12	1.39433e-09	2.63499e-08	0.353759	9.60885e-07	DENND2C	TBX5-AS1	2.34119e-12	1.39433e-09	0.00429054	0.154348	0.0294451	-0.199411	Loss	hsa-miR-25-3p,hsa-miR-32-5p,hsa-miR-363-3p,hsa-miR-367-3p,hsa-miR-92a-3p,hsa-miR-92b-3p
DEPDC1_AC084219.4						0		DEPDC1	AC084219.4	6.18229e-06	0.000706206	0.00211603	0.167787	0.0169009	0.167787	Gain	hsa-miR-17-5p,hsa-miR-130a-3p,hsa-miR-130b-3p,hsa-miR-4295,hsa-miR-301a-3p,hsa-miR-454-3p,hsa-miR-3666
DKK1_TINCR						0		DKK1	TINCR	0.000203984	0.0165392	0.000127858	0.213526	0.00173828	0.213526	Gain	hsa-miR-31-5p,hsa-miR-335-5p
DKK3_CTD-2353F22.1	DKK3	CTD-2353F22.1	2.26186e-06	0.000282576	7.41786e-11	0.411295	5.315e-09	DKK3	CTD-2353F22.1	2.26186e-06	0.000282576	2.91758e-06	0.263035	7.40882e-05	-0.14826	Loss	hsa-miR-761,hsa-miR-3619-5p,hsa-miR-214-3p
DKK3_RP11-276H19.1	DKK3	RP11-276H19.1	7.62556e-05	0.00689567	6.55925e-24	0.603435	6.95569e-21	DKK3	RP11-276H19.1	7.62556e-05	0.00689567	5.35449e-24	0.544372	8.87206e-21	-0.0590637	Loss	hsa-miR-761,hsa-miR-3619-5p,hsa-miR-214-3p
DLC1_KCNQ1OT1						0		DLC1	KCNQ1OT1	0.000173822	0.0143597	1.1685e-07	0.298469	4.5758e-06	0.298469	Gain	hsa-let-7b-5p,hsa-let-7d-5p,hsa-miR-301a-3p,hsa-miR-454-3p,hsa-miR-301b-3p,hsa-miR-130b-3p,hsa-miR-3666,hsa-miR-130a-3p,hsa-miR-4295,hsa-miR-197-3p
DLC1_RP11-588K22.2	DLC1	RP11-588K22.2	1.07385e-05	0.00116723	0.00927194	0.157222	0.0463615	DLC1	RP11-588K22.2	1.07385e-05	0.00116723	6.04525e-15	0.433117	1.49781e-12	0.275896	Gain	hsa-miR-16-5p,hsa-miR-301a-3p,hsa-miR-454-3p,hsa-miR-130b-3p,hsa-miR-3666,hsa-miR-130a-3p,hsa-miR-4295
DLG5_AC084219.4	DLG5	AC084219.4	3.46491e-08	6.33251e-06	0.000906434	0.207307	0.00726655						0		-0.207307	Loss	hsa-miR-20a-5p,hsa-miR-4295,hsa-miR-130a-3p,hsa-miR-130b-3p,hsa-miR-301a-3p,hsa-miR-3666,hsa-miR-454-3p,hsa-miR-185-5p,hsa-miR-4306,hsa-miR-4644
DLG5_H19						0		DLG5	H19	1.62191e-08	3.21865e-06	2.30443e-05	0.23728	0.000415314	0.23728	Gain	hsa-miR-20a-5p,hsa-miR-4295,hsa-miR-130a-3p,hsa-miR-130b-3p,hsa-miR-301a-3p,hsa-miR-301b-3p,hsa-miR-3666,hsa-miR-454-3p,hsa-miR-19b-3p,hsa-miR-19a-3p
DLG5_KCNQ1OT1	DLG5	KCNQ1OT1	0.000241023	0.0192012	2.40173e-09	0.378588	1.17045e-07	DLG5	KCNQ1OT1	0.000241023	0.0192012	1.73417e-05	0.240993	0.000327453	-0.137595	Loss	hsa-miR-4295,hsa-miR-130a-3p,hsa-miR-130b-3p,hsa-miR-301a-3p,hsa-miR-301b-3p,hsa-miR-3666,hsa-miR-454-3p,hsa-miR-19b-3p,hsa-miR-19a-3p
DLG5_KDM4A-AS1						0		DLG5	KDM4A-AS1	5.28178e-05	0.00494953	0.00224874	0.166668	0.0177483	0.166668	Gain	hsa-miR-185-5p,hsa-miR-4306,hsa-miR-4644
DLG5_LINC00638						0		DLG5	LINC00638	5.28178e-05	0.00494953	0.000274648	0.20204	0.0032127	0.20204	Gain	hsa-miR-185-5p,hsa-miR-4306,hsa-miR-4644
DLGAP3_CERS6-AS1	DLGAP3	CERS6-AS1	2.93644e-11	1.20148e-08	0.00325037	0.181335	0.0204088						0		-0.181335	Loss	hsa-miR-497-5p,hsa-miR-424-5p,hsa-miR-195-5p,hsa-miR-16-5p,hsa-miR-15b-5p,hsa-miR-15a-5p
DLGAP3_DLX6-AS1						0		DLGAP3	DLX6-AS1	4.60175e-07	6.65511e-05	7.39209e-11	0.365388	7.56647e-09	0.365388	Gain	hsa-miR-497-5p,hsa-miR-424-5p,hsa-miR-195-5p,hsa-miR-16-5p,hsa-miR-15b-5p,hsa-miR-15a-5p
DLGAP3_LINC00176	DLGAP3	LINC00176	3.0986e-08	5.73029e-06	0.00634081	0.166312	0.0343274	DLGAP3	LINC00176	3.0986e-08	5.73029e-06	0.00225478	0.166619	0.0177801	0.000307028	Gain	hsa-miR-503-5p,hsa-miR-497-5p,hsa-miR-424-5p,hsa-miR-195-5p,hsa-miR-16-5p,hsa-miR-15b-5p,hsa-miR-15a-5p
DLGAP3_LINC00511	DLGAP3	LINC00511	1.26418e-08	2.5704e-06	6.96846e-05	0.251814	0.000872726						0		-0.251814	Loss	hsa-miR-497-5p,hsa-miR-424-5p,hsa-miR-195-5p,hsa-miR-16-5p,hsa-miR-15b-5p,hsa-miR-15a-5p
DLGAP3_MIR497HG	DLGAP3	MIR497HG	7.99315e-10	2.18371e-07	0.00412826	0.17609	0.0245116						0		-0.17609	Loss	hsa-miR-497-5p,hsa-miR-424-5p,hsa-miR-195-5p,hsa-miR-16-5p,hsa-miR-15b-5p,hsa-miR-15a-5p
DLGAP3_RP11-54O7.1	DLGAP3	RP11-54O7.1	9.34057e-07	0.000126063	0.00465722	0.173391	0.0269227	DLGAP3	RP11-54O7.1	9.34057e-07	0.000126063	0.00055306	0.190944	0.00573637	0.0175525	Gain	hsa-miR-497-5p,hsa-miR-424-5p,hsa-miR-195-5p,hsa-miR-16-5p,hsa-miR-15b-5p,hsa-miR-15a-5p
DLX5_DLX6-AS1	DLX5	DLX6-AS1	0.0005691	0.0407677	9.04435e-20	0.554646	4.06398e-17	DLX5	DLX6-AS1	0.0005691	0.0407677	3.02967e-39	0.669532	2.67732e-35	0.114886	Gain	hsa-miR-200a-3p,hsa-miR-141-3p
DLX6_KDM4A-AS1						0		DLX6	KDM4A-AS1	1.21709e-06	0.000160858	0.000660959	0.18802	0.00661483	0.18802	Gain	hsa-miR-4644,hsa-miR-4306,hsa-miR-185-5p
DNA2_AC074117.10	DNA2	AC074117.10	5.85878e-17	1.51316e-13	4.57225e-08	0.347733	1.53243e-06	DNA2	AC074117.10	5.85878e-17	1.51316e-13	0.000139434	0.212254	0.00185853	-0.135479	Loss	hsa-miR-485-5p,hsa-miR-4500,hsa-miR-98-5p,hsa-let-7a-5p,hsa-let-7b-5p,hsa-let-7f-5p,hsa-let-7e-5p,hsa-let-7g-5p,hsa-let-7d-5p,hsa-let-7i-5p,hsa-miR-4458,hsa-let-7c-5p
DNA2_KCNQ1OT1	DNA2	KCNQ1OT1	1.11931e-08	2.3003e-06	0.0001522	0.239133	0.00169253						0		-0.239133	Loss	hsa-miR-4500,hsa-miR-98-5p,hsa-let-7a-5p,hsa-let-7b-5p,hsa-let-7f-5p,hsa-let-7e-5p,hsa-let-7g-5p,hsa-let-7d-5p,hsa-let-7i-5p,hsa-miR-4458,hsa-let-7c-5p,hsa-miR-24-3p
DNA2_RP11-197N18.2	DNA2	RP11-197N18.2	1.15164e-14	1.48434e-11	5.22659e-07	0.319451	1.32469e-05						0		-0.319451	Loss	hsa-miR-485-5p,hsa-miR-4500,hsa-miR-98-5p,hsa-let-7a-5p,hsa-let-7b-5p,hsa-let-7f-5p,hsa-let-7e-5p,hsa-let-7g-5p,hsa-let-7d-5p,hsa-let-7i-5p,hsa-miR-4458,hsa-let-7c-5p
DNAAF3_RP11-54O7.1						0		DNAAF3	RP11-54O7.1	0.000190572	0.0155542	9.44914e-05	0.217906	0.00135629	0.217906	Gain	hsa-miR-449b-5p,hsa-miR-449a,hsa-miR-34c-5p,hsa-miR-34a-5p
DNAH9_RP11-277P12.20	DNAH9	RP11-277P12.20	8.01516e-17	1.91157e-13	3.44483e-05	0.262713	0.000488896	DNAH9	RP11-277P12.20	8.01516e-17	1.91157e-13	0.00172217	0.171526	0.0143096	-0.0911865	Loss	hsa-miR-98-5p,hsa-miR-4500,hsa-miR-4458,hsa-let-7i-5p,hsa-let-7g-5p,hsa-let-7f-5p,hsa-let-7e-5p,hsa-let-7d-5p,hsa-let-7c-5p,hsa-let-7b-5p,hsa-let-7a-5p
DNAJB4_H19	DNAJB4	H19	8.47668e-07	0.000115641	5.65218e-05	0.255103	0.000733455						0		-0.255103	Loss	hsa-miR-148b-3p,hsa-miR-148a-3p,hsa-miR-103a-3p,hsa-miR-93-5p,hsa-miR-519d-3p,hsa-miR-20b-5p,hsa-miR-20a-5p,hsa-miR-17-5p,hsa-miR-106b-5p,hsa-miR-106a-5p
DNAJB4_LINC00087	DNAJB4	LINC00087	6.62824e-11	2.46099e-08	1.75942e-05	0.272684	0.000274861						0		-0.272684	Loss	hsa-miR-93-5p,hsa-miR-519d-3p,hsa-miR-20b-5p,hsa-miR-20a-5p,hsa-miR-17-5p,hsa-miR-106b-5p,hsa-miR-106a-5p
DNAJB4_LINC00472	DNAJB4	LINC00472	1.25931e-12	8.3763e-10	7.10638e-14	0.467684	9.56331e-12	DNAJB4	LINC00472	1.25931e-12	8.3763e-10	0.00023748	0.204272	0.00285396	-0.263412	Loss	hsa-miR-520a-3p,hsa-miR-372-3p,hsa-miR-302e,hsa-miR-302c-3p,hsa-miR-373-3p,hsa-miR-302b-3p,hsa-miR-302a-3p,hsa-miR-520b,hsa-miR-520c-3p,hsa-miR-520d-3p,hsa-miR-520e,hsa-miR-302d-3p
DNAJB4_RP11-175K6.1	DNAJB4	RP11-175K6.1	6.62824e-11	2.46099e-08	4.3798e-14	0.47125	6.1112e-12						0		-0.47125	Loss	hsa-miR-93-5p,hsa-miR-519d-3p,hsa-miR-20b-5p,hsa-miR-20a-5p,hsa-miR-17-5p,hsa-miR-106b-5p,hsa-miR-106a-5p
DNMT3B_H19						0		DNMT3B	H19	5.90267e-06	0.000676893	4.36475e-05	0.228715	0.000714724	0.228715	Gain	hsa-miR-148a-3p,hsa-miR-29c-3p,hsa-miR-29b-3p,hsa-miR-29a-3p,hsa-miR-93-5p
DNMT3B_KCNQ1OT1	DNMT3B	KCNQ1OT1	1.47976e-06	0.000192357	2.67179e-08	0.353609	9.7163e-07	DNMT3B	KCNQ1OT1	1.47976e-06	0.000192357	0.00417756	0.154874	0.0288457	-0.198735	Loss	hsa-miR-148a-3p,hsa-miR-29c-3p,hsa-miR-29b-3p,hsa-miR-29a-3p,hsa-miR-335-5p,hsa-miR-124-3p,hsa-miR-506-3p
DNMT3B_MIAT	DNMT3B	MIAT	1.21709e-06	0.000160858	9.03361e-06	0.282207	0.000155507						0		-0.282207	Loss	hsa-miR-29c-3p,hsa-miR-29b-3p,hsa-miR-29a-3p
DNMT3B_RP11-429J17.7	DNMT3B	RP11-429J17.7	0.000142894	0.0120664	8.66359e-06	0.282793	0.00015002						0		-0.282793	Loss	hsa-miR-200b-3p,hsa-miR-200c-3p
DOCK11_AC011893.3	DOCK11	AC011893.3	7.04467e-11	2.57054e-08	9.83682e-08	0.339141	3.01833e-06	DOCK11	AC011893.3	7.04467e-11	2.57054e-08	0.00197359	0.169061	0.0160104	-0.17008	Loss	hsa-miR-497-5p,hsa-miR-424-5p,hsa-miR-195-5p,hsa-miR-16-5p,hsa-miR-15b-5p,hsa-miR-15a-5p
DOCK11_AC084219.4	DOCK11	AC084219.4	8.89713e-09	1.87526e-06	0.000961847	0.206168	0.00761862						0		-0.206168	Loss	hsa-miR-107,hsa-miR-103a-3p,hsa-miR-497-5p,hsa-miR-424-5p,hsa-miR-195-5p,hsa-miR-16-5p,hsa-miR-15b-5p,hsa-miR-15a-5p,hsa-miR-122-5p
DOCK11_FENDRR	DOCK11	FENDRR	3.35246e-07	4.98591e-05	5.16676e-08	0.346379	1.7112e-06	DOCK11	FENDRR	3.35246e-07	4.98591e-05	1.55791e-06	0.270343	4.34723e-05	-0.0760361	Loss	hsa-miR-497-5p,hsa-miR-424-5p,hsa-miR-195-5p,hsa-miR-16-5p,hsa-miR-15b-5p,hsa-miR-15a-5p
DOCK11_MEG8	DOCK11	MEG8	1.01817e-11	4.83479e-09	8.76834e-05	0.248153	0.00105567	DOCK11	MEG8	1.01817e-11	4.83479e-09	0.000277226	0.201895	0.00323626	-0.0462575	Loss	hsa-miR-497-5p,hsa-miR-424-5p,hsa-miR-195-5p,hsa-miR-16-5p,hsa-miR-15b-5p,hsa-miR-15a-5p
DOCK11_MIR497HG	DOCK11	MIR497HG	2.78524e-10	8.56369e-08	3.34774e-08	0.351157	1.18336e-06						0		-0.351157	Loss	hsa-miR-497-5p,hsa-miR-424-5p,hsa-miR-195-5p,hsa-miR-16-5p,hsa-miR-15b-5p,hsa-miR-15a-5p
DOCK11_RP11-588K22.2	DOCK11	RP11-588K22.2	6.10513e-09	1.33076e-06	1.00061e-11	0.428642	8.64076e-10	DOCK11	RP11-588K22.2	6.10513e-09	1.33076e-06	9.81884e-11	0.363082	9.69446e-09	-0.0655591	Loss	hsa-miR-107,hsa-miR-103a-3p,hsa-miR-497-5p,hsa-miR-424-5p,hsa-miR-195-5p,hsa-miR-16-5p,hsa-miR-15b-5p,hsa-miR-15a-5p
DOCK11_RP11-677M14.3	DOCK11	RP11-677M14.3	1.80976e-15	2.99435e-12	3.65066e-05	0.261833	0.000512349						0		-0.261833	Loss	hsa-miR-107,hsa-miR-103a-3p,hsa-miR-497-5p,hsa-miR-424-5p,hsa-miR-195-5p,hsa-miR-16-5p,hsa-miR-15b-5p,hsa-miR-15a-5p
DOCK11_RP5-1028K7.2	DOCK11	RP5-1028K7.2	2.78524e-10	8.56369e-08	9.09565e-13	0.448187	9.86775e-11	DOCK11	RP5-1028K7.2	2.78524e-10	8.56369e-08	0.000122902	0.214103	0.00168124	-0.234083	Loss	hsa-miR-497-5p,hsa-miR-424-5p,hsa-miR-195-5p,hsa-miR-16-5p,hsa-miR-15b-5p,hsa-miR-15a-5p
DOCK11_SNHG23	DOCK11	SNHG23	7.3465e-10	2.02798e-07	0.00237582	0.188013	0.0159094	DOCK11	SNHG23	7.3465e-10	2.02798e-07	0.0049489	0.151508	0.0329732	-0.0365054	Loss	hsa-miR-497-5p,hsa-miR-424-5p,hsa-miR-195-5p,hsa-miR-15b-5p,hsa-miR-15a-5p
DOCK3_KCNQ1OT1	DOCK3	KCNQ1OT1	0.000123075	0.0105802	6.43981e-08	0.343924	2.07191e-06	DOCK3	KCNQ1OT1	0.000123075	0.0105802	0.000645521	0.18841	0.00648973	-0.155513	Loss	hsa-miR-125a-5p,hsa-miR-34a-5p,hsa-miR-486-5p
DOCK4_LINC00472	DOCK4	LINC00472	0.000431833	0.0319862	4.64726e-21	0.570731	2.62135e-18	DOCK4	LINC00472	0.000431833	0.0319862	3.69342e-10	0.352073	3.09862e-08	-0.218658	Loss	hsa-miR-23c,hsa-miR-23b-3p,hsa-miR-23a-3p
DOK2_LINC00152						0		DOK2	LINC00152	3.76575e-05	0.003637	4.84043e-06	0.256976	0.000113061	0.256976	Gain	hsa-miR-193b-3p,hsa-miR-155-5p
DOK6_LINC00163	DOK6	LINC00163	0.000190139	0.0155308	1.72432e-05	0.272977	0.000270015						0		-0.272977	Loss	hsa-miR-362-3p,hsa-miR-329-3p
DPF1_KDM4A-AS1						0		DPF1	KDM4A-AS1	3.49004e-06	0.000421014	0.00139067	0.175332	0.0121437	0.175332	Gain	hsa-miR-4644,hsa-miR-4306,hsa-miR-185-5p
DPF1_RP11-379K17.4						0		DPF1	RP11-379K17.4	0.000137391	0.0116556	0.000301706	0.200584	0.00346857	0.200584	Gain	hsa-miR-4644,hsa-miR-4306,hsa-miR-185-5p
DPYSL2_AC005083.1						0		DPYSL2	AC005083.1	1.36623e-32	4.52099e-28	0.00720508	0.143808	0.0443496	0.143808	Gain	hsa-miR-17-5p,hsa-miR-20a-5p,hsa-miR-93-5p,hsa-miR-106a-5p,hsa-miR-106b-5p,hsa-miR-20b-5p,hsa-miR-519d-3p,hsa-miR-520e,hsa-miR-520d-3p,hsa-miR-520c-3p,hsa-miR-520b,hsa-miR-520a-3p,hsa-miR-373-3p,hsa-miR-372-3p,hsa-miR-302e,hsa-miR-302d-3p,hsa-miR-302c-3p,hsa-miR-302b-3p,hsa-miR-302a-3p
DPYSL2_KCNQ1OT1						0		DPYSL2	KCNQ1OT1	3.75906e-05	0.003637	3.63198e-09	0.332015	2.38926e-07	0.332015	Gain	hsa-miR-19a-3p,hsa-miR-425-5p,hsa-miR-130a-3p,hsa-miR-301a-3p,hsa-miR-130b-3p,hsa-miR-454-3p,hsa-miR-301b-3p,hsa-miR-4295,hsa-miR-3666
DPYSL2_LINC00087	DPYSL2	LINC00087	6.35657e-13	4.51144e-10	0.00292575	0.183601	0.0187671						0		-0.183601	Loss	hsa-miR-17-5p,hsa-miR-20a-5p,hsa-miR-93-5p,hsa-miR-106a-5p,hsa-miR-106b-5p,hsa-miR-20b-5p,hsa-miR-519d-3p
DPYSL2_LINC00472	DPYSL2	LINC00472	3.75732e-16	7.45073e-13	3.9772e-13	0.45465	4.6862e-11	DPYSL2	LINC00472	3.75732e-16	7.45073e-13	8.57702e-08	0.301633	3.51199e-06	-0.153017	Loss	hsa-miR-520e,hsa-miR-520d-3p,hsa-miR-520c-3p,hsa-miR-520b,hsa-miR-520a-3p,hsa-miR-373-3p,hsa-miR-372-3p,hsa-miR-302e,hsa-miR-302d-3p,hsa-miR-302c-3p,hsa-miR-302b-3p,hsa-miR-302a-3p
DPYSL2_RP11-175K6.1						0		DPYSL2	RP11-175K6.1	6.35657e-13	4.51144e-10	0.00212105	0.167744	0.0169193	0.167744	Gain	hsa-miR-17-5p,hsa-miR-20a-5p,hsa-miR-93-5p,hsa-miR-106a-5p,hsa-miR-106b-5p,hsa-miR-20b-5p,hsa-miR-519d-3p
DPYSL2_RP11-588K22.2	DPYSL2	RP11-588K22.2	3.35093e-08	6.14753e-06	4.24474e-07	0.321981	1.1011e-05	DPYSL2	RP11-588K22.2	3.35093e-08	6.14753e-06	1.0491e-17	0.471536	4.96654e-15	0.149555	Gain	hsa-miR-19a-3p,hsa-miR-320a,hsa-miR-130a-3p,hsa-miR-301a-3p,hsa-miR-130b-3p,hsa-miR-454-3p,hsa-miR-4295,hsa-miR-3666
DSP_RP11-498P14.3						0		DSP	RP11-498P14.3	0.00047433	0.0347451	0.00446987	0.153538	0.0304238	0.153538	Gain	hsa-let-7b-5p,hsa-let-7e-5p
DST_RP11-276H19.2	DST	RP11-276H19.2	3.42074e-05	0.00333973	8.03743e-05	0.249546	0.000983296	DST	RP11-276H19.2	3.42074e-05	0.00333973	0.00469805	0.152548	0.0315956	-0.0969981	Loss	hsa-miR-215-5p,hsa-miR-192-5p,hsa-miR-26a-5p
DUSP26_LEF1-AS1	DUSP26	LEF1-AS1	0.000709471	0.0490898	0.00131069	0.200127	0.0098631	DUSP26	LEF1-AS1	0.000709471	0.0490898	0.00758751	0.14272	0.0460936	-0.0574065	Loss	hsa-miR-544a
DUSP8_LEMD1-AS1						0		DUSP8	LEMD1-AS1	0.000472006	0.0346468	4.06748e-05	0.229677	0.000672276	0.229677	Gain	hsa-miR-374b-5p,hsa-miR-374a-5p
DUSP8_RP1-228H13.5	DUSP8	RP1-228H13.5	0.000152518	0.0127893	0.00931287	0.157114	0.0464959						0		-0.157114	Loss	hsa-miR-186-5p,hsa-miR-320a,hsa-miR-410-3p
DUSP8_RP11-588K22.2						0		DUSP8	RP11-588K22.2	0.000424145	0.0314828	0.00026319	0.202696	0.00310634	0.202696	Gain	hsa-miR-130b-3p,hsa-miR-320a,hsa-miR-33b-5p,hsa-miR-33a-5p
E2F1_AC084219.4						0		E2F1	AC084219.4	2.4078e-07	3.68235e-05	0.00267477	0.16344	0.0202781	0.16344	Gain	hsa-miR-20a-5p,hsa-miR-106a-5p,hsa-miR-93-5p,hsa-miR-17-5p,hsa-miR-106b-5p,hsa-miR-130b-3p,hsa-miR-181b-5p,hsa-miR-519d-3p,hsa-miR-20b-5p
E2F1_H19						0		E2F1	H19	7.49073e-09	1.60596e-06	0.00227862	0.166425	0.017936	0.166425	Gain	hsa-miR-20a-5p,hsa-miR-106a-5p,hsa-miR-93-5p,hsa-miR-17-5p,hsa-miR-106b-5p,hsa-miR-193b-3p,hsa-miR-130b-3p,hsa-miR-519d-3p,hsa-miR-20b-5p,hsa-miR-193a-3p
E2F2_AC084219.4						0		E2F2	AC084219.4	0.000273239	0.0214419	0.00596876	0.14771	0.0382309	0.14771	Gain	hsa-miR-20a-5p,hsa-miR-106b-5p,hsa-miR-519d-3p,hsa-miR-20b-5p,hsa-miR-93-5p,hsa-miR-17-5p,hsa-miR-218-5p
E2F2_CTD-2377D24.6	E2F2	CTD-2377D24.6	4.97272e-09	1.11278e-06	7.42954e-07	0.315122	1.81701e-05						0		-0.315122	Loss	hsa-miR-20a-5p,hsa-miR-106b-5p,hsa-miR-519d-3p,hsa-miR-20b-5p,hsa-miR-93-5p,hsa-miR-17-5p
E2F2_H19						0		E2F2	H19	0.000170446	0.0141249	0.00358448	0.157861	0.0254835	0.157861	Gain	hsa-miR-193b-3p,hsa-miR-20a-5p,hsa-miR-106b-5p,hsa-miR-519d-3p,hsa-miR-20b-5p,hsa-miR-93-5p,hsa-miR-17-5p
E2F3_AC084219.4						0		E2F3	AC084219.4	5.46192e-09	1.20998e-06	0.00120884	0.177786	0.0108378	0.177786	Gain	hsa-miR-195-5p,hsa-miR-128-3p,hsa-miR-17-5p,hsa-miR-20a-5p,hsa-miR-106b-5p,hsa-miR-16-5p,hsa-miR-15a-5p,hsa-miR-15b-5p,hsa-miR-497-5p,hsa-miR-93-5p,hsa-miR-20b-5p,hsa-miR-519d-3p,hsa-miR-376b-3p,hsa-miR-376a-3p
E2F3_KCNQ1OT1	E2F3	KCNQ1OT1	2.02277e-05	0.00208238	0.000279876	0.228755	0.002818	E2F3	KCNQ1OT1	2.02277e-05	0.00208238	6.39351e-07	0.280366	2.05452e-05	0.0516105	Gain	hsa-miR-34c-5p,hsa-miR-34a-5p,hsa-miR-128-3p,hsa-miR-125b-5p,hsa-miR-24-3p,hsa-miR-149-5p,hsa-let-7b-5p,hsa-miR-449a,hsa-miR-449b-5p,hsa-miR-145-5p,hsa-miR-425-5p,hsa-miR-377-3p,hsa-miR-125a-5p,hsa-miR-874-3p,hsa-miR-140-5p
E2F3_LINC00176	E2F3	LINC00176	2.62771e-05	0.00263546	0.00439866	0.174674	0.0257537						0		-0.174674	Loss	hsa-miR-195-5p,hsa-miR-149-5p,hsa-miR-16-5p,hsa-miR-15a-5p,hsa-miR-15b-5p,hsa-miR-497-5p,hsa-miR-503-5p
E2F3_MEG8						0		E2F3	MEG8	1.51127e-06	0.000195589	0.000328401	0.199262	0.00372062	0.199262	Gain	hsa-miR-195-5p,hsa-miR-16-5p,hsa-miR-15a-5p,hsa-miR-15b-5p,hsa-miR-497-5p
E2F3_RP11-54O7.1	E2F3	RP11-54O7.1	1.32334e-07	2.12384e-05	0.000115513	0.243686	0.00133299	E2F3	RP11-54O7.1	1.32334e-07	2.12384e-05	1.16649e-07	0.298487	4.57468e-06	0.0548008	Gain	hsa-miR-195-5p,hsa-miR-34c-5p,hsa-miR-34a-5p,hsa-miR-16-5p,hsa-miR-449a,hsa-miR-15a-5p,hsa-miR-15b-5p,hsa-miR-497-5p,hsa-miR-449b-5p
E2F3_RP11-730K11.1	E2F3	RP11-730K11.1	5.50829e-06	0.000636076	0.00979035	0.155884	0.0482349	E2F3	RP11-730K11.1	5.50829e-06	0.000636076	0.00298039	0.161398	0.0219909	0.00551465	Gain	hsa-miR-34c-5p,hsa-miR-34a-5p,hsa-miR-449a,hsa-miR-449b-5p
E2F3_SNHG23						0		E2F3	SNHG23	2.64926e-05	0.00265507	0.00181828	0.170548	0.0149489	0.170548	Gain	hsa-miR-195-5p,hsa-miR-15a-5p,hsa-miR-15b-5p,hsa-miR-497-5p
E2F5_PVT1	E2F5	PVT1	6.47877e-08	1.11464e-05	1.03086e-06	0.311028	2.41423e-05	E2F5	PVT1	6.47877e-08	1.11464e-05	8.51917e-07	0.277179	2.60198e-05	-0.0338499	Loss	hsa-miR-106b-5p,hsa-miR-17-5p,hsa-miR-20a-5p,hsa-miR-93-5p,hsa-miR-20b-5p,hsa-miR-519d-3p
E2F7_AC084219.4						0		E2F7	AC084219.4	6.16812e-10	1.7436e-07	0.0041745	0.154888	0.0288354	0.154888	Gain	hsa-miR-128-3p,hsa-miR-103a-3p,hsa-miR-16-5p,hsa-miR-195-5p,hsa-miR-15a-5p,hsa-miR-424-5p,hsa-miR-15b-5p,hsa-miR-497-5p,hsa-miR-27b-3p,hsa-miR-27a-3p
E2F7_AC091878.1	E2F7	AC091878.1	9.34198e-11	3.27779e-08	0.00221774	0.189452	0.0150178						0		-0.189452	Loss	hsa-miR-16-5p,hsa-miR-195-5p,hsa-miR-15a-5p,hsa-miR-424-5p,hsa-miR-15b-5p,hsa-miR-497-5p
E2F7_DLX6-AS1						0		E2F7	DLX6-AS1	1.78472e-16	3.92088e-13	0.000441404	0.194584	0.00474653	0.194584	Gain	hsa-miR-26a-5p,hsa-miR-103a-3p,hsa-miR-16-5p,hsa-miR-195-5p,hsa-miR-15a-5p,hsa-miR-424-5p,hsa-miR-15b-5p,hsa-miR-497-5p,hsa-miR-4465,hsa-miR-26b-5p,hsa-miR-1297
E2F7_KCNQ1OT1	E2F7	KCNQ1OT1	0.000518731	0.0375816	2.20372e-06	0.301289	4.64781e-05						0		-0.301289	Loss	hsa-miR-125a-5p,hsa-miR-128-3p,hsa-miR-103a-3p,hsa-miR-125b-5p,hsa-let-7b-5p,hsa-miR-27b-3p,hsa-miR-27a-3p
E2F7_LINC00511	E2F7	LINC00511	5.87052e-09	1.28173e-06	0.000684827	0.212613	0.00580788						0		-0.212613	Loss	hsa-miR-16-5p,hsa-miR-195-5p,hsa-miR-15a-5p,hsa-miR-424-5p,hsa-miR-15b-5p,hsa-miR-497-5p
E2F7_MEG8	E2F7	MEG8	1.35103e-11	6.2473e-09	0.00345747	0.179993	0.0213864						0		-0.179993	Loss	hsa-miR-16-5p,hsa-miR-195-5p,hsa-miR-15a-5p,hsa-miR-424-5p,hsa-miR-15b-5p,hsa-miR-497-5p
E2F7_RP11-276H19.2						0		E2F7	RP11-276H19.2	9.10119e-07	0.000123303	1.20152e-05	0.2457	0.000241314	0.2457	Gain	hsa-miR-26a-5p,hsa-miR-4465,hsa-miR-26b-5p,hsa-miR-1297
E2F7_RP11-282K24.3	E2F7	RP11-282K24.3	1.09387e-09	2.90597e-07	0.0101771	0.154925	0.0496333						0		-0.154925	Loss	hsa-miR-16-5p,hsa-miR-195-5p,hsa-miR-15a-5p,hsa-miR-424-5p,hsa-miR-15b-5p,hsa-miR-497-5p
E2F7_RP5-1028K7.2	E2F7	RP5-1028K7.2	3.69124e-10	1.10291e-07	0.00588731	0.168038	0.0323345						0		-0.168038	Loss	hsa-miR-16-5p,hsa-miR-195-5p,hsa-miR-15a-5p,hsa-miR-424-5p,hsa-miR-15b-5p,hsa-miR-497-5p
E2F7_SNHG1						0		E2F7	SNHG1	3.09084e-06	0.0003762	0.000692203	0.187256	0.00684735	0.187256	Gain	hsa-miR-16-5p,hsa-miR-195-5p,hsa-miR-15a-5p,hsa-miR-424-5p,hsa-miR-15b-5p,hsa-miR-497-5p
E2F7_SNHG23	E2F7	SNHG23	9.27271e-10	2.49848e-07	0.00900461	0.157937	0.0453326	E2F7	SNHG23	9.27271e-10	2.49848e-07	0.00615382	0.147083	0.0390857	-0.0108545	Loss	hsa-miR-195-5p,hsa-miR-15a-5p,hsa-miR-424-5p,hsa-miR-15b-5p,hsa-miR-497-5p
EDN1_RP11-588K22.2	EDN1	RP11-588K22.2	6.905e-08	1.18276e-05	1.49243e-05	0.275068	0.000238204	EDN1	RP11-588K22.2	6.905e-08	1.18276e-05	2.87827e-06	0.263195	7.32302e-05	-0.0118726	Loss	hsa-miR-130a-3p,hsa-miR-301a-3p,hsa-miR-130b-3p,hsa-miR-454-3p,hsa-miR-4295,hsa-miR-3666,hsa-miR-33b-5p,hsa-miR-33a-5p
EFNB2_FENDRR	EFNB2	FENDRR	1.13787e-07	1.85829e-05	9.02256e-10	0.388164	4.96259e-08	EFNB2	FENDRR	1.13787e-07	1.85829e-05	9.53889e-08	0.30055	3.8316e-06	-0.0876142	Loss	hsa-miR-16-5p,hsa-miR-15b-5p,hsa-miR-15a-5p,hsa-miR-195-5p,hsa-miR-424-5p,hsa-miR-497-5p
EFNB2_MEG8	EFNB2	MEG8	3.35318e-12	1.88468e-09	0.00140815	0.198702	0.0104482	EFNB2	MEG8	3.35318e-12	1.88468e-09	0.00027071	0.202262	0.00317277	0.00356003	Gain	hsa-miR-16-5p,hsa-miR-15b-5p,hsa-miR-15a-5p,hsa-miR-195-5p,hsa-miR-424-5p,hsa-miR-497-5p
EFNB2_MIR497HG	EFNB2	MIR497HG	9.21236e-11	3.25171e-08	0.000427665	0.221249	0.00395729	EFNB2	MIR497HG	9.21236e-11	3.25171e-08	0.00543766	0.149609	0.0354632	-0.0716397	Loss	hsa-miR-16-5p,hsa-miR-15b-5p,hsa-miR-15a-5p,hsa-miR-195-5p,hsa-miR-424-5p,hsa-miR-497-5p
EFNB2_RP11-588K22.2	EFNB2	RP11-588K22.2	4.69057e-08	8.31144e-06	1.63765e-08	0.35886	6.32881e-07	EFNB2	RP11-588K22.2	4.69057e-08	8.31144e-06	3.5053e-09	0.332337	2.31743e-07	-0.0265227	Loss	hsa-miR-103a-3p,hsa-miR-16-5p,hsa-miR-15b-5p,hsa-miR-15a-5p,hsa-miR-195-5p,hsa-miR-424-5p,hsa-miR-497-5p
EFNB2_SNHG23	EFNB2	SNHG23	2.9487e-10	8.97766e-08	0.00419533	0.175731	0.0248486	EFNB2	SNHG23	2.9487e-10	8.97766e-08	0.000265307	0.202573	0.00312516	0.0268418	Gain	hsa-miR-15b-5p,hsa-miR-15a-5p,hsa-miR-195-5p,hsa-miR-424-5p,hsa-miR-497-5p
EGLN3_AC005083.1						0		EGLN3	AC005083.1	5.57935e-09	1.2295e-06	0.00378087	0.156826	0.0265593	0.156826	Gain	hsa-miR-20a-5p,hsa-miR-93-5p,hsa-miR-20b-5p,hsa-miR-106a-5p,hsa-miR-106b-5p,hsa-miR-519d-3p,hsa-miR-17-5p
EGLN3_CCAT1						0		EGLN3	CCAT1	2.98662e-07	4.48465e-05	0.00115314	0.178605	0.0104266	0.178605	Gain	hsa-miR-130b-3p,hsa-miR-3666,hsa-miR-4295,hsa-miR-130a-3p,hsa-miR-301a-3p,hsa-miR-454-3p
EGLN3_CTD-2377D24.6	EGLN3	CTD-2377D24.6	5.52059e-14	5.67557e-11	8.69012e-08	0.340548	2.70086e-06	EGLN3	CTD-2377D24.6	5.52059e-14	5.67557e-11	4.53131e-06	0.257775	0.000106687	-0.0827739	Loss	hsa-miR-20a-5p,hsa-miR-93-5p,hsa-miR-20b-5p,hsa-miR-106a-5p,hsa-miR-106b-5p,hsa-miR-519d-3p,hsa-miR-17-5p
EGLN3_H19	EGLN3	H19	1.98775e-19	1.01195e-15	3.32473e-08	0.351232	1.17837e-06	EGLN3	H19	1.98775e-19	1.01195e-15	0.00209132	0.168002	0.0167501	-0.18323	Loss	hsa-miR-20a-5p,hsa-miR-130b-3p,hsa-miR-93-5p,hsa-miR-19b-3p,hsa-miR-20b-5p,hsa-miR-106a-5p,hsa-miR-106b-5p,hsa-miR-519d-3p,hsa-miR-17-5p,hsa-miR-3666,hsa-miR-4295,hsa-miR-301b-3p,hsa-miR-130a-3p,hsa-miR-301a-3p,hsa-miR-454-3p
EGLN3_SLC26A4-AS1	EGLN3	SLC26A4-AS1	1.76643e-10	5.78028e-08	1.18107e-05	0.27842	0.000195208	EGLN3	SLC26A4-AS1	1.76643e-10	5.78028e-08	0.00121988	0.177627	0.0109074	-0.100792	Loss	hsa-miR-130b-3p,hsa-miR-19b-3p,hsa-miR-3666,hsa-miR-4295,hsa-miR-130a-3p,hsa-miR-301a-3p,hsa-miR-454-3p
EGR1_RP11-276H19.2	EGR1	RP11-276H19.2	0.000105142	0.00919221	0.00671952	0.164952	0.0358722						0		-0.164952	Loss	hsa-miR-192-5p,hsa-miR-215-5p
EGR2_CTD-2377D24.6	EGR2	CTD-2377D24.6	1.53523e-06	0.000198157	4.27766e-06	0.292489	8.26567e-05						0		-0.292489	Loss	hsa-miR-93-5p,hsa-miR-20a-5p,hsa-miR-17-5p
EGR2_H19	EGR2	H19	1.06885e-05	0.00116204	0.000343541	0.225157	0.00333124						0		-0.225157	Loss	hsa-miR-130b-3p,hsa-miR-93-5p,hsa-miR-20a-5p,hsa-miR-17-5p
EGR2_LINC00087	EGR2	LINC00087	1.53523e-06	0.000198157	0.000357647	0.224444	0.00344159	EGR2	LINC00087	1.53523e-06	0.000198157	0.00012858	0.213443	0.00174631	-0.0110005	Loss	hsa-miR-93-5p,hsa-miR-20a-5p,hsa-miR-17-5p
EGR2_RP11-175K6.1	EGR2	RP11-175K6.1	1.53523e-06	0.000198157	2.95564e-09	0.376518	1.39178e-07	EGR2	RP11-175K6.1	1.53523e-06	0.000198157	1.07024e-05	0.247165	0.000219435	-0.129354	Loss	hsa-miR-93-5p,hsa-miR-20a-5p,hsa-miR-17-5p
EGR3_KCNQ1OT1						0		EGR3	KCNQ1OT1	0.000314848	0.0242541	0.00288904	0.161988	0.0214902	0.161988	Gain	hsa-let-7a-5p,hsa-miR-335-5p,hsa-miR-377-3p,hsa-miR-362-3p,hsa-miR-329-3p
EGR3_LINC00163						0		EGR3	LINC00163	0.000142894	0.0120664	0.00102226	0.180681	0.0094199	0.180681	Gain	hsa-miR-362-3p,hsa-miR-329-3p
EIF2AK1_AC074117.10	EIF2AK1	AC074117.10	8.13335e-06	0.000907423	0.000334364	0.225636	0.00326134	EIF2AK1	AC074117.10	8.13335e-06	0.000907423	0.00214778	0.167514	0.0170888	-0.0581216	Loss	hsa-miR-92b-3p,hsa-miR-92a-3p,hsa-let-7b-5p
EIF2AK1_RP3-508I15.9	EIF2AK1	RP3-508I15.9	7.89309e-05	0.00710653	0.00354152	0.179469	0.0218043	EIF2AK1	RP3-508I15.9	7.89309e-05	0.00710653	0.00706302	0.144225	0.0436678	-0.0352438	Loss	hsa-miR-92b-3p,hsa-miR-92a-3p
EIF4EBP1_RP3-508I15.9	EIF4EBP1	RP3-508I15.9	2.02669e-10	6.4293e-08	0.00211149	0.190472	0.0144161						0		-0.190472	Loss	hsa-miR-92b-3p,hsa-miR-92a-3p,hsa-miR-367-3p,hsa-miR-363-3p,hsa-miR-32-5p,hsa-miR-25-3p
ELAVL2_DLX6-AS1	ELAVL2	DLX6-AS1	0.000655374	0.0460937	0.00634633	0.166292	0.034339	ELAVL2	DLX6-AS1	0.000655374	0.0460937	0.000434259	0.194845	0.00467803	0.0285534	Gain	hsa-miR-26b-5p,hsa-miR-141-3p,hsa-miR-200a-3p,hsa-miR-26a-5p
ELAVL2_LINC00472						0		ELAVL2	LINC00472	5.18049e-15	7.55607e-12	0.00015575	0.21062	0.00203403	0.21062	Gain	hsa-miR-520d-3p,hsa-miR-520e,hsa-miR-302a-3p,hsa-miR-302b-3p,hsa-miR-302c-3p,hsa-miR-520c-3p,hsa-miR-520b,hsa-miR-520a-3p,hsa-miR-372-3p,hsa-miR-373-3p,hsa-miR-302d-3p,hsa-miR-302e
ELOVL4_SLC26A4-AS1	ELOVL4	SLC26A4-AS1	1.57296e-05	0.00165668	0.0007898	0.20993	0.00649916						0		-0.20993	Loss	hsa-miR-19b-3p,hsa-miR-30b-5p,hsa-miR-30c-5p
EMILIN2_RP11-834C11.4	EMILIN2	RP11-834C11.4	4.52824e-16	8.75004e-13	0.00828337	0.159964	0.0424021						0		-0.159964	Loss	hsa-miR-4500,hsa-miR-98-5p,hsa-miR-4458,hsa-let-7i-5p,hsa-let-7g-5p,hsa-let-7f-5p,hsa-let-7e-5p,hsa-let-7d-5p,hsa-let-7c-5p,hsa-let-7b-5p,hsa-let-7a-5p
EML1_RP11-276H19.2	EML1	RP11-276H19.2	3.76575e-05	0.003637	0.000102297	0.245665	0.00120406	EML1	RP11-276H19.2	3.76575e-05	0.003637	4.45764e-06	0.257972	0.000105046	0.0123072	Gain	hsa-miR-215-5p,hsa-miR-192-5p
EMP1_LINC00511	EMP1	LINC00511	0.000434788	0.0321781	0.000163572	0.237929	0.00179489	EMP1	LINC00511	0.000434788	0.0321781	0.000371313	0.197332	0.00412742	-0.0405965	Loss	hsa-miR-29a-3p,hsa-miR-29b-3p,hsa-miR-29c-3p
EMP1_MIAT	EMP1	MIAT	1.13169e-05	0.00122043	0.000102384	0.245651	0.00120406						0		-0.245651	Loss	hsa-miR-29a-3p,hsa-miR-29b-3p,hsa-miR-29c-3p
EN2_MIR497HG						0		EN2	MIR497HG	5.51929e-10	1.57363e-07	0.00666213	0.145443	0.0415967	0.145443	Gain	hsa-miR-16-5p,hsa-miR-15a-5p,hsa-miR-15b-5p,hsa-miR-195-5p,hsa-miR-424-5p,hsa-miR-497-5p,hsa-miR-128-3p
EN2_RP11-54O7.1						0		EN2	RP11-54O7.1	5.25704e-05	0.00493682	1.67507e-06	0.26951	4.62098e-05	0.26951	Gain	hsa-miR-16-5p,hsa-miR-15a-5p,hsa-miR-15b-5p,hsa-miR-195-5p,hsa-miR-424-5p,hsa-miR-497-5p
EN2_RP11-588K22.2	EN2	RP11-588K22.2	3.07524e-08	5.69702e-06	0.00199059	0.19169	0.0137823						0		-0.19169	Loss	hsa-miR-103a-3p,hsa-miR-16-5p,hsa-miR-15a-5p,hsa-miR-15b-5p,hsa-miR-195-5p,hsa-miR-424-5p,hsa-miR-497-5p,hsa-miR-33a-5p,hsa-miR-107,hsa-miR-543
EN2_RP11-677M14.3	EN2	RP11-677M14.3	2.42784e-12	1.44107e-09	1.04658e-06	0.310838	2.44673e-05	EN2	RP11-677M14.3	2.42784e-12	1.44107e-09	0.00704808	0.144269	0.0435958	-0.166569	Loss	hsa-miR-103a-3p,hsa-miR-16-5p,hsa-miR-15a-5p,hsa-miR-15b-5p,hsa-miR-195-5p,hsa-miR-424-5p,hsa-miR-497-5p,hsa-miR-107
EN2_ZNF883						0		EN2	ZNF883	1.28819e-05	0.00137648	0.00279885	0.162587	0.0209487	0.162587	Gain	hsa-miR-181d-5p,hsa-miR-4262,hsa-miR-181c-5p,hsa-miR-181b-5p,hsa-miR-181a-5p
ENC1_RP5-1028K7.2	ENC1	RP5-1028K7.2	0.000313636	0.0242136	0.00556462	0.169339	0.0309599						0		-0.169339	Loss	hsa-miR-215-5p,hsa-miR-192-5p
ENPP2_H19	ENPP2	H19	3.2774e-07	4.88939e-05	1.5184e-06	0.306108	3.41139e-05						0		-0.306108	Loss	hsa-miR-103a-3p,hsa-miR-107,hsa-miR-29c-3p,hsa-miR-29b-3p,hsa-miR-29a-3p
ENPP2_MIAT	ENPP2	MIAT	2.3538e-07	3.60392e-05	1.00301e-05	0.280735	0.000170236	ENPP2	MIAT	2.3538e-07	3.60392e-05	4.6982e-09	0.329663	2.96557e-07	0.0489283	Gain	hsa-miR-29c-3p,hsa-miR-29b-3p,hsa-miR-29a-3p
ENTHD1_RP11-449D8.1	ENTHD1	RP11-449D8.1	1.14294e-08	2.34459e-06	6.56248e-08	0.343712	2.10882e-06	ENTHD1	RP11-449D8.1	1.14294e-08	2.34459e-06	5.85547e-07	0.281334	1.90472e-05	-0.0623788	Loss	hsa-miR-367-3p,hsa-miR-363-3p,hsa-miR-92a-3p,hsa-miR-92b-3p,hsa-miR-32-5p,hsa-miR-25-3p
ENTHD1_TBX5-AS1	ENTHD1	TBX5-AS1	1.43942e-10	4.79315e-08	0.000416406	0.221728	0.00388572	ENTHD1	TBX5-AS1	1.43942e-10	4.79315e-08	5.35e-07	0.282324	1.75972e-05	0.0605957	Gain	hsa-miR-367-3p,hsa-miR-363-3p,hsa-miR-92a-3p,hsa-miR-92b-3p,hsa-miR-32-5p,hsa-miR-25-3p
ENTPD7_AC005537.2						0		ENTPD7	AC005537.2	4.35143e-06	0.000512548	0.000801685	0.184805	0.00772573	0.184805	Gain	hsa-miR-15a-5p,hsa-miR-16-5p,hsa-miR-15b-5p,hsa-miR-195-5p
ENTPD7_AC084219.4	ENTPD7	AC084219.4	3.14022e-13	2.48895e-10	0.000107386	0.244876	0.00125381	ENTPD7	AC084219.4	3.14022e-13	2.48895e-10	0.00117214	0.178321	0.010566	-0.066555	Loss	hsa-miR-15a-5p,hsa-miR-16-5p,hsa-miR-15b-5p,hsa-miR-195-5p,hsa-miR-20a-5p,hsa-miR-106b-5p,hsa-miR-4306,hsa-miR-4644,hsa-miR-185-5p,hsa-miR-93-5p,hsa-miR-519d-3p,hsa-miR-20b-5p,hsa-miR-17-5p
ENTPD7_AC091878.1	ENTPD7	AC091878.1	4.35143e-06	0.000512548	5.00214e-06	0.29037	9.35203e-05	ENTPD7	AC091878.1	4.35143e-06	0.000512548	0.000163399	0.209908	0.00212242	-0.080462	Loss	hsa-miR-15a-5p,hsa-miR-16-5p,hsa-miR-15b-5p,hsa-miR-195-5p
ENTPD7_CTD-2377D24.6	ENTPD7	CTD-2377D24.6	2.88325e-10	8.80878e-08	0.00150643	0.197354	0.0110445						0		-0.197354	Loss	hsa-miR-20a-5p,hsa-miR-106b-5p,hsa-miR-93-5p,hsa-miR-519d-3p,hsa-miR-20b-5p,hsa-miR-17-5p
ENTPD7_H19	ENTPD7	H19	9.62512e-05	0.00851052	0.00242466	0.187586	0.0161392	ENTPD7	H19	9.62512e-05	0.00851052	0.00206077	0.168272	0.0165555	-0.0193144	Loss	hsa-miR-20a-5p,hsa-miR-106b-5p,hsa-miR-93-5p,hsa-miR-519d-3p,hsa-miR-20b-5p,hsa-miR-17-5p
ENTPD7_LINC00473	ENTPD7	LINC00473	2.49912e-05	0.00251411	0.00079616	0.209778	0.00653468	ENTPD7	LINC00473	2.49912e-05	0.00251411	2.37376e-06	0.265462	6.21232e-05	0.0556836	Gain	hsa-miR-15a-5p,hsa-miR-16-5p,hsa-miR-15b-5p,hsa-miR-195-5p
ENTPD7_LINC00511	ENTPD7	LINC00511	3.87037e-05	0.00372582	0.000178163	0.236493	0.00193181						0		-0.236493	Loss	hsa-miR-15a-5p,hsa-miR-16-5p,hsa-miR-15b-5p,hsa-miR-195-5p
ENTPD7_MEG8	ENTPD7	MEG8	1.89231e-06	0.000239746	0.000979215	0.205823	0.00773539	ENTPD7	MEG8	1.89231e-06	0.000239746	1.62902e-06	0.26983	4.52219e-05	0.0640073	Gain	hsa-miR-15a-5p,hsa-miR-16-5p,hsa-miR-15b-5p,hsa-miR-195-5p
ENTPD7_RP11-175K6.1	ENTPD7	RP11-175K6.1	2.88325e-10	8.80878e-08	1.03233e-05	0.280328	0.000173876						0		-0.280328	Loss	hsa-miR-20a-5p,hsa-miR-106b-5p,hsa-miR-93-5p,hsa-miR-519d-3p,hsa-miR-20b-5p,hsa-miR-17-5p
ENTPD7_RP11-276H19.2	ENTPD7	RP11-276H19.2	0.000134921	0.011496	2.86322e-05	0.265497	0.000420536						0		-0.265497	Loss	hsa-miR-215-5p,hsa-miR-192-5p,hsa-miR-26b-5p
ENTPD7_SNHG23						0		ENTPD7	SNHG23	6.84069e-05	0.00625753	6.58283e-09	0.326552	3.96631e-07	0.326552	Gain	hsa-miR-15a-5p,hsa-miR-15b-5p,hsa-miR-195-5p
EPAS1_LINC00087	EPAS1	LINC00087	0.000146989	0.0123551	0.000215421	0.233271	0.00226001						0		-0.233271	Loss	hsa-miR-20a-5p,hsa-miR-17-5p
EPAS1_RP11-175K6.1	EPAS1	RP11-175K6.1	0.000146989	0.0123551	1.3488e-11	0.426118	1.13518e-09	EPAS1	RP11-175K6.1	0.000146989	0.0123551	0.00195731	0.169212	0.0158928	-0.256906	Loss	hsa-miR-20a-5p,hsa-miR-17-5p
EPB41L3_RP11-276H19.2	EPB41L3	RP11-276H19.2	3.38614e-08	6.20158e-06	1.56425e-05	0.274389	0.000247877						0		-0.274389	Loss	hsa-miR-4465,hsa-miR-26b-5p,hsa-miR-26a-5p,hsa-miR-1297
EPB41L3_RP11-78O7.2	EPB41L3	RP11-78O7.2	1.56496e-07	2.47856e-05	0.00246976	0.187199	0.0163894						0		-0.187199	Loss	hsa-miR-4465,hsa-miR-26b-5p,hsa-miR-26a-5p,hsa-miR-1297
EPHB2_FOXD2-AS1	EPHB2	FOXD2-AS1	0.000445889	0.032949	0.000595746	0.215204	0.00518535	EPHB2	FOXD2-AS1	0.000445889	0.032949	0.00465511	0.152731	0.0313705	-0.0624726	Loss	hsa-miR-185-5p,hsa-miR-150-5p
EPM2A_RP11-276H19.2	EPM2A	RP11-276H19.2	1.13187e-05	0.00122043	3.87872e-05	0.260911	0.000538652	EPM2A	RP11-276H19.2	1.13187e-05	0.00122043	6.93909e-05	0.22229	0.00104882	-0.038621	Loss	hsa-miR-215-5p,hsa-miR-192-5p
EPM2A_RP5-1028K7.2	EPM2A	RP5-1028K7.2	2.11182e-05	0.00215728	6.89613e-05	0.251979	0.00086564						0		-0.251979	Loss	hsa-miR-215-5p,hsa-miR-192-5p
ERBB4_KCNQ1OT1						0		ERBB4	KCNQ1OT1	0.000395409	0.0296198	7.54718e-06	0.251533	0.00016258	0.251533	Gain	hsa-miR-19a-3p,hsa-miR-146a-5p,hsa-miR-145-5p,hsa-miR-146b-5p
ERBB4_LINC00472	ERBB4	LINC00472	8.67854e-05	0.00773556	7.40349e-12	0.431167	6.56435e-10	ERBB4	LINC00472	8.67854e-05	0.00773556	7.41913e-05	0.221347	0.00110823	-0.209819	Loss	hsa-miR-372-3p,hsa-miR-302d-3p,hsa-miR-302b-3p
EREG_LINC00511	EREG	LINC00511	0.000226362	0.0182019	6.26482e-06	0.287291	0.000114149						0		-0.287291	Loss	hsa-miR-150-5p,hsa-miR-29a-3p,hsa-miR-29b-3p,hsa-miR-29c-3p
EREG_MIAT	EREG	MIAT	8.08759e-07	0.000111106	0.00998004	0.155409	0.0489149						0		-0.155409	Loss	hsa-miR-150-5p,hsa-miR-29a-3p,hsa-miR-29b-3p,hsa-miR-29c-3p
EREG_PVT1						0		EREG	PVT1	2.67227e-07	4.05984e-05	0.00706082	0.144231	0.0436644	0.144231	Gain	hsa-miR-93-5p,hsa-miR-106a-5p,hsa-miR-106b-5p,hsa-miR-17-5p,hsa-miR-20a-5p,hsa-miR-20b-5p,hsa-miR-24-3p,hsa-miR-519d-3p
EREG_RP11-588K22.2	EREG	RP11-588K22.2	1.37648e-06	0.000179814	0.00236991	0.188066	0.0158818	EREG	RP11-588K22.2	1.37648e-06	0.000179814	0.00814618	0.141215	0.0487392	-0.0468507	Loss	hsa-miR-130a-3p,hsa-miR-130b-3p,hsa-miR-19a-3p,hsa-miR-19b-3p,hsa-miR-301a-3p,hsa-miR-3666,hsa-miR-4295,hsa-miR-454-3p
ERG_RP11-16E12.2						0		ERG	RP11-16E12.2	0.000425343	0.0315584	0.00123129	0.177465	0.0109983	0.177465	Gain	hsa-miR-30a-5p,hsa-miR-30b-5p
ESPL1_AC074117.10	ESPL1	AC074117.10	6.41993e-19	2.78614e-15	7.62321e-14	0.467163	1.0105e-11	ESPL1	AC074117.10	6.41993e-19	2.78614e-15	4.55096e-08	0.308001	2.08377e-06	-0.159162	Loss	hsa-let-7d-5p,hsa-let-7a-5p,hsa-let-7b-5p,hsa-let-7c-5p,hsa-let-7e-5p,hsa-let-7f-5p,hsa-miR-98-5p,hsa-let-7g-5p,hsa-let-7i-5p,hsa-miR-485-5p,hsa-miR-4458,hsa-miR-4500
ESPL1_KCNQ1OT1	ESPL1	KCNQ1OT1	1.64933e-10	5.44082e-08	0.00133423	0.199774	0.0100034						0		-0.199774	Loss	hsa-let-7d-5p,hsa-miR-149-5p,hsa-let-7a-5p,hsa-let-7b-5p,hsa-let-7c-5p,hsa-let-7e-5p,hsa-let-7f-5p,hsa-miR-98-5p,hsa-let-7g-5p,hsa-let-7i-5p,hsa-miR-4458,hsa-miR-4500
ESPL1_RP11-197N18.2	ESPL1	RP11-197N18.2	1.31208e-16	2.96876e-13	2.47043e-07	0.328457	6.82225e-06	ESPL1	RP11-197N18.2	1.31208e-16	2.96876e-13	2.45799e-06	0.265053	6.41375e-05	-0.0634034	Loss	hsa-let-7d-5p,hsa-let-7a-5p,hsa-let-7b-5p,hsa-let-7c-5p,hsa-let-7e-5p,hsa-let-7f-5p,hsa-miR-98-5p,hsa-let-7g-5p,hsa-let-7i-5p,hsa-miR-485-5p,hsa-miR-4458,hsa-miR-4500
ESPL1_RP11-834C11.4	ESPL1	RP11-834C11.4	1.50604e-15	2.55572e-12	0.00581175	0.168337	0.031999						0		-0.168337	Loss	hsa-let-7d-5p,hsa-let-7a-5p,hsa-let-7b-5p,hsa-let-7c-5p,hsa-let-7e-5p,hsa-let-7f-5p,hsa-miR-98-5p,hsa-let-7g-5p,hsa-let-7i-5p,hsa-miR-4458,hsa-miR-4500
ESRP1_RP3-508I15.9						0		ESRP1	RP3-508I15.9	5.03946e-14	5.29652e-11	0.00577257	0.148393	0.0372443	0.148393	Gain	hsa-miR-92b-3p,hsa-miR-92a-3p,hsa-miR-367-3p,hsa-miR-363-3p,hsa-miR-32-5p,hsa-miR-25-3p
ETS1_AC006262.5	ETS1	AC006262.5	1.80701e-07	2.83561e-05	0.00261218	0.186015	0.017133	ETS1	AC006262.5	1.80701e-07	2.83561e-05	0.00229491	0.166293	0.0180268	-0.0197222	Loss	hsa-miR-4262,hsa-miR-181d-5p,hsa-miR-181c-5p,hsa-miR-181b-5p,hsa-miR-181a-5p
ETS1_ALMS1-IT1	ETS1	ALMS1-IT1	2.39615e-06	0.000297947	0.00659801	0.165381	0.0353516	ETS1	ALMS1-IT1	2.39615e-06	0.000297947	0.00574019	0.148508	0.0370986	-0.0168728	Loss	hsa-miR-4262,hsa-miR-181d-5p,hsa-miR-181c-5p,hsa-miR-181b-5p,hsa-miR-181a-5p
ETS1_KCNQ1OT1	ETS1	KCNQ1OT1	0.000460354	0.0338713	0.000953318	0.206339	0.00755784	ETS1	KCNQ1OT1	0.000460354	0.0338713	1.73816e-05	0.240963	0.000327973	0.034624	Gain	hsa-miR-125b-5p,hsa-miR-145-5p,hsa-miR-499a-5p,hsa-miR-377-3p,hsa-miR-362-3p,hsa-miR-329-3p,hsa-miR-346,hsa-miR-506-3p
ETS1_ZNF883	ETS1	ZNF883	7.87368e-07	0.000108365	9.83617e-05	0.246301	0.00116466	ETS1	ZNF883	7.87368e-07	0.000108365	0.00267484	0.16344	0.0202781	-0.0828609	Loss	hsa-miR-4262,hsa-miR-181d-5p,hsa-miR-181c-5p,hsa-miR-181b-5p,hsa-miR-181a-5p
ETV1_AC005083.1	ETV1	AC005083.1	0.000157898	0.0131862	0.00166555	0.19533	0.0119988						0		-0.19533	Loss	hsa-miR-20a-5p,hsa-miR-17-5p
ETV1_LINC00087	ETV1	LINC00087	1.58424e-05	0.00166393	6.21082e-05	0.253628	0.000793901	ETV1	LINC00087	1.58424e-05	0.00166393	0.000926259	0.182365	0.00870165	-0.0712627	Loss	hsa-miR-20a-5p,hsa-miR-17-5p
ETV1_RP11-175K6.1						0		ETV1	RP11-175K6.1	1.58424e-05	0.00166393	0.00708224	0.144168	0.0437459	0.144168	Gain	hsa-miR-20a-5p,hsa-miR-17-5p
EYA4_AC084219.4	EYA4	AC084219.4	1.43468e-05	0.0015189	0.0100283	0.15529	0.049086	EYA4	AC084219.4	1.43468e-05	0.0015189	0.000342725	0.198593	0.00384764	0.0433032	Gain	hsa-miR-27b-3p,hsa-miR-128-3p,hsa-miR-122-5p,hsa-miR-181a-5p
EZH2_AC074117.10	EZH2	AC074117.10	3.7169e-08	6.7534e-06	7.43845e-10	0.390016	4.16035e-08	EZH2	AC074117.10	3.7169e-08	6.7534e-06	0.00116319	0.178454	0.010496	-0.211562	Loss	hsa-miR-98-5p,hsa-miR-25-3p,hsa-miR-92b-3p,hsa-let-7a-5p,hsa-let-7e-5p,hsa-let-7c-5p,hsa-let-7b-5p
EZH2_AC092535.3						0		EZH2	AC092535.3	0.000115994	0.0100267	0.000136837	0.212531	0.00183216	0.212531	Gain	hsa-miR-214-3p,hsa-miR-320a,hsa-miR-708-5p,hsa-miR-320c
EZH2_CTD-2020K17.1	EZH2	CTD-2020K17.1	0.000694935	0.0485985	1.39817e-07	0.335109	4.13692e-06						0		-0.335109	Loss	hsa-miR-199a-5p,hsa-miR-193b-3p,hsa-miR-150-5p
EZH2_KCNQ1OT1	EZH2	KCNQ1OT1	1.38822e-05	0.00147681	6.05954e-05	0.254014	0.00077945	EZH2	KCNQ1OT1	1.38822e-05	0.00147681	0.00168919	0.171874	0.0141179	-0.0821407	Loss	hsa-miR-214-3p,hsa-miR-98-5p,hsa-miR-124-3p,hsa-miR-138-5p,hsa-let-7a-5p,hsa-let-7e-5p,hsa-let-7c-5p,hsa-let-7b-5p,hsa-miR-27a-3p
EZH2_RP11-197N18.2	EZH2	RP11-197N18.2	5.10437e-07	7.31605e-05	1.29205e-07	0.336019	3.86948e-06	EZH2	RP11-197N18.2	5.10437e-07	7.31605e-05	9.53075e-06	0.248624	0.000198831	-0.087395	Loss	hsa-miR-98-5p,hsa-let-7a-5p,hsa-miR-708-5p,hsa-let-7e-5p,hsa-let-7c-5p,hsa-miR-150-5p,hsa-let-7b-5p
EZH2_SNHG12	EZH2	SNHG12	0.00043242	0.0320252	1.88241e-09	0.381	9.46954e-08	EZH2	SNHG12	0.00043242	0.0320252	2.61008e-06	0.264348	6.70503e-05	-0.116652	Loss	hsa-miR-199a-5p,hsa-miR-138-5p,hsa-miR-320a,hsa-miR-320c
F2RL1_CCAT1	F2RL1	CCAT1	2.26486e-06	0.000282751	3.96519e-07	0.322805	1.03772e-05						0		-0.322805	Loss	hsa-miR-410-3p,hsa-miR-454-3p,hsa-miR-4295,hsa-miR-3666,hsa-miR-301a-3p,hsa-miR-130b-3p,hsa-miR-130a-3p
F2RL1_CTD-2377D24.6						0		F2RL1	CTD-2377D24.6	1.92857e-11	8.3628e-09	0.000165125	0.209751	0.00213647	0.209751	Gain	hsa-miR-93-5p,hsa-miR-519d-3p,hsa-miR-20b-5p,hsa-miR-20a-5p,hsa-miR-17-5p,hsa-miR-106b-5p,hsa-miR-106a-5p
F2RL1_LINC00087	F2RL1	LINC00087	1.92857e-11	8.3628e-09	0.00260293	0.18609	0.0170892	F2RL1	LINC00087	1.92857e-11	8.3628e-09	0.00131776	0.176279	0.0116218	-0.00981188	Loss	hsa-miR-93-5p,hsa-miR-519d-3p,hsa-miR-20b-5p,hsa-miR-20a-5p,hsa-miR-17-5p,hsa-miR-106b-5p,hsa-miR-106a-5p
F2RL1_LINC00472	F2RL1	LINC00472	1.50445e-13	1.30581e-10	0.00397559	0.176926	0.023803	F2RL1	LINC00472	1.50445e-13	1.30581e-10	9.05794e-08	0.301077	3.68305e-06	0.124152	Gain	hsa-miR-520e,hsa-miR-520d-3p,hsa-miR-520c-3p,hsa-miR-520b,hsa-miR-520a-3p,hsa-miR-373-3p,hsa-miR-372-3p,hsa-miR-302e,hsa-miR-302d-3p,hsa-miR-302c-3p,hsa-miR-302b-3p,hsa-miR-302a-3p
F2RL1_RP11-588K22.2	F2RL1	RP11-588K22.2	0.000182876	0.015014	0.00564776	0.168998	0.031278	F2RL1	RP11-588K22.2	0.000182876	0.015014	8.68156e-05	0.219118	0.00125906	0.05012	Gain	hsa-miR-454-3p,hsa-miR-4295,hsa-miR-3666,hsa-miR-301a-3p,hsa-miR-130b-3p,hsa-miR-130a-3p
F2RL3_H19	F2RL3	H19	4.17453e-05	0.00399971	0.000143479	0.240114	0.00160904						0		-0.240114	Loss	hsa-miR-93-5p,hsa-miR-519d-3p,hsa-miR-20b-5p,hsa-miR-20a-5p,hsa-miR-17-5p,hsa-miR-106b-5p,hsa-miR-106a-5p
F2RL3_LINC00087	F2RL3	LINC00087	4.30269e-12	2.30111e-09	0.00291334	0.183693	0.0187056	F2RL3	LINC00087	4.30269e-12	2.30111e-09	0.0010558	0.180127	0.00967853	-0.00356557	Loss	hsa-miR-93-5p,hsa-miR-519d-3p,hsa-miR-20b-5p,hsa-miR-20a-5p,hsa-miR-17-5p,hsa-miR-106b-5p,hsa-miR-106a-5p
F2RL3_LINC00472	F2RL3	LINC00472	1.10465e-14	1.42999e-11	0.000865608	0.208188	0.00698999						0		-0.208188	Loss	hsa-miR-520e,hsa-miR-520d-3p,hsa-miR-520c-3p,hsa-miR-520b,hsa-miR-520a-3p,hsa-miR-373-3p,hsa-miR-372-3p,hsa-miR-302e,hsa-miR-302d-3p,hsa-miR-302c-3p,hsa-miR-302b-3p,hsa-miR-302a-3p
F2RL3_RP11-175K6.1	F2RL3	RP11-175K6.1	4.30269e-12	2.30111e-09	2.74453e-08	0.353318	9.91284e-07	F2RL3	RP11-175K6.1	4.30269e-12	2.30111e-09	4.10275e-08	0.309029	1.91156e-06	-0.0442891	Loss	hsa-miR-93-5p,hsa-miR-519d-3p,hsa-miR-20b-5p,hsa-miR-20a-5p,hsa-miR-17-5p,hsa-miR-106b-5p,hsa-miR-106a-5p
FAM105A_RP11-498P14.3						0		FAM105A	RP11-498P14.3	5.96116e-18	1.98502e-14	0.00446166	0.153574	0.0303757	0.153574	Gain	hsa-let-7b-5p,hsa-miR-98-5p,hsa-miR-4500,hsa-miR-4458,hsa-let-7i-5p,hsa-let-7g-5p,hsa-let-7f-5p,hsa-let-7e-5p,hsa-let-7d-5p,hsa-let-7c-5p,hsa-let-7a-5p
FAM216B_LINC00163	FAM216B	LINC00163	0.000283744	0.0222037	2.9295e-05	0.265154	0.0004279						0		-0.265154	Loss	hsa-miR-362-3p,hsa-miR-329-3p
FAM3C_AC006262.5	FAM3C	AC006262.5	7.17476e-09	1.54483e-06	4.46104e-08	0.348005	1.50655e-06	FAM3C	AC006262.5	7.17476e-09	1.54483e-06	0.00771191	0.142377	0.0466675	-0.205628	Loss	hsa-miR-433-3p,hsa-miR-181a-5p,hsa-miR-181b-5p,hsa-miR-181c-5p,hsa-miR-181d-5p,hsa-miR-4262
FAM3C_ALMS1-IT1	FAM3C	ALMS1-IT1	7.47014e-06	0.000839017	8.43993e-05	0.248765	0.00102263						0		-0.248765	Loss	hsa-miR-181a-5p,hsa-miR-181b-5p,hsa-miR-181c-5p,hsa-miR-181d-5p,hsa-miR-4262
FAM3C_CASC2						0		FAM3C	CASC2	1.73806e-05	0.00181076	0.000105567	0.216311	0.00148629	0.216311	Gain	hsa-miR-18a-5p,hsa-miR-4735-3p,hsa-miR-18b-5p
FAM3C_ZNF883	FAM3C	ZNF883	2.47689e-06	0.000306547	3.15664e-05	0.264032	0.000455061						0		-0.264032	Loss	hsa-miR-181a-5p,hsa-miR-181b-5p,hsa-miR-181c-5p,hsa-miR-181d-5p,hsa-miR-4262
FAM43A_RP11-277P12.20	FAM43A	RP11-277P12.20	2.21606e-22	2.05844e-18	0.00249532	0.186982	0.0165466	FAM43A	RP11-277P12.20	2.21606e-22	2.05844e-18	0.000408679	0.195813	0.00445315	0.00883085	Gain	hsa-miR-98-5p,hsa-miR-4458,hsa-miR-4500,hsa-let-7i-5p,hsa-let-7g-5p,hsa-let-7f-5p,hsa-let-7e-5p,hsa-let-7d-5p,hsa-let-7c-5p,hsa-let-7b-5p,hsa-let-7a-5p
FAM43A_RP11-834C11.4	FAM43A	RP11-834C11.4	7.54166e-18	2.44969e-14	0.000545095	0.21684	0.00482344						0		-0.21684	Loss	hsa-miR-98-5p,hsa-miR-4458,hsa-miR-4500,hsa-let-7i-5p,hsa-let-7g-5p,hsa-let-7f-5p,hsa-let-7e-5p,hsa-let-7d-5p,hsa-let-7c-5p,hsa-let-7b-5p,hsa-let-7a-5p
FAM46B_LINC00313						0		FAM46B	LINC00313	3.53705e-08	6.45544e-06	0.00436045	0.154028	0.0298245	0.154028	Gain	hsa-miR-4429,hsa-miR-320d,hsa-miR-320c,hsa-miR-320b,hsa-miR-320a
FAM46B_RP11-303E16.2						0		FAM46B	RP11-303E16.2	7.04404e-09	1.51977e-06	0.000973221	0.181522	0.00905936	0.181522	Gain	hsa-miR-4429,hsa-miR-320d,hsa-miR-320c,hsa-miR-320b,hsa-miR-320a
FAM46B_RP11-588K22.2	FAM46B	RP11-588K22.2	2.98141e-06	0.000363549	0.00297565	0.183239	0.0189998						0		-0.183239	Loss	hsa-miR-4429,hsa-miR-320d,hsa-miR-320c,hsa-miR-320b,hsa-miR-320a
FAM49A_RP11-449D8.1	FAM49A	RP11-449D8.1	5.63509e-11	2.15108e-08	1.26275e-10	0.406516	8.51824e-09	FAM49A	RP11-449D8.1	5.63509e-11	2.15108e-08	5.83645e-13	0.402143	9.9404e-11	-0.00437319	Loss	hsa-miR-25-3p,hsa-miR-32-5p,hsa-miR-363-3p,hsa-miR-367-3p,hsa-miR-92a-3p,hsa-miR-92b-3p
FAM49A_TBX5-AS1	FAM49A	TBX5-AS1	6.85151e-13	4.84972e-10	4.62398e-18	0.531897	1.42542e-15	FAM49A	TBX5-AS1	6.85151e-13	4.84972e-10	2.79331e-13	0.407358	4.90419e-11	-0.124539	Loss	hsa-miR-25-3p,hsa-miR-32-5p,hsa-miR-363-3p,hsa-miR-367-3p,hsa-miR-92a-3p,hsa-miR-92b-3p
FAM65A_ST8SIA6-AS1	FAM65A	ST8SIA6-AS1	0.000354736	0.0268503	0.000742379	0.211099	0.00619685						0		-0.211099	Loss	hsa-miR-142-3p
FAM83D_AC084219.4						0		FAM83D	AC084219.4	2.29455e-05	0.00232022	0.000342091	0.198622	0.00384288	0.198622	Gain	hsa-miR-106b-5p,hsa-miR-20a-5p,hsa-miR-519d-3p,hsa-miR-93-5p,hsa-miR-20b-5p,hsa-miR-17-5p
FAM83D_CTD-2377D24.6	FAM83D	CTD-2377D24.6	3.83529e-11	1.52107e-08	0.00148373	0.197658	0.0108961	FAM83D	CTD-2377D24.6	3.83529e-11	1.52107e-08	0.000101158	0.216926	0.00143335	0.0192682	Gain	hsa-miR-106b-5p,hsa-miR-20a-5p,hsa-miR-519d-3p,hsa-miR-93-5p,hsa-miR-20b-5p,hsa-miR-17-5p
FAM83D_H19	FAM83D	H19	4.35734e-08	7.773e-06	8.36005e-08	0.340987	2.6291e-06	FAM83D	H19	4.35734e-08	7.773e-06	3.65999e-05	0.231109	0.000615673	-0.109878	Loss	hsa-miR-19a-3p,hsa-miR-19b-3p,hsa-miR-106b-5p,hsa-miR-20a-5p,hsa-miR-519d-3p,hsa-miR-93-5p,hsa-miR-20b-5p,hsa-miR-17-5p
FAM83D_RP11-175K6.1	FAM83D	RP11-175K6.1	3.83529e-11	1.52107e-08	2.06777e-07	0.330553	5.84422e-06						0		-0.330553	Loss	hsa-miR-106b-5p,hsa-miR-20a-5p,hsa-miR-519d-3p,hsa-miR-93-5p,hsa-miR-20b-5p,hsa-miR-17-5p
FANCA_CTB-92J24.2	FANCA	CTB-92J24.2	4.13205e-06	0.000489429	0.0040401	0.176569	0.0241069						0		-0.176569	Loss	hsa-miR-520d-3p,hsa-miR-372-3p,hsa-miR-302d-3p,hsa-miR-302c-3p,hsa-miR-302b-3p,hsa-miR-302a-3p
FANCA_RP11-197N18.2	FANCA	RP11-197N18.2	2.84008e-13	2.27489e-10	1.8671e-06	0.303444	4.03411e-05	FANCA	RP11-197N18.2	2.84008e-13	2.27489e-10	1.32158e-09	0.341062	9.86553e-08	0.0376185	Gain	hsa-miR-520e,hsa-miR-520d-3p,hsa-miR-520c-3p,hsa-miR-520b,hsa-miR-520a-3p,hsa-miR-373-3p,hsa-miR-372-3p,hsa-miR-302e,hsa-miR-302d-3p,hsa-miR-302c-3p,hsa-miR-302b-3p,hsa-miR-302a-3p
FAT1_CCAT1	FAT1	CCAT1	0.00034565	0.0263547	2.67697e-08	0.353588	9.72182e-07	FAT1	CCAT1	0.00034565	0.0263547	1.19999e-05	0.245716	0.000241189	-0.107872	Loss	hsa-miR-181a-5p,hsa-miR-218-5p
FAT2_LINC00511	FAT2	LINC00511	0.000287704	0.0224142	0.00921678	0.157368	0.0461378						0		-0.157368	Loss	hsa-miR-183-5p,hsa-miR-16-5p
FAXC_AC005083.1	FAXC	AC005083.1	9.50379e-06	0.00104504	0.00636806	0.166212	0.0343991	FAXC	AC005083.1	9.50379e-06	0.00104504	0.000188329	0.207785	0.00237865	0.0415731	Gain	hsa-miR-93-5p,hsa-miR-519d-3p,hsa-miR-20b-5p,hsa-miR-20a-5p,hsa-miR-17-5p,hsa-miR-106b-5p,hsa-miR-106a-5p
FAXC_RP11-396C23.2	FAXC	RP11-396C23.2	2.3654e-06	0.000294678	0.000842095	0.208713	0.0068397						0		-0.208713	Loss	hsa-miR-4465,hsa-miR-26b-5p,hsa-miR-26a-5p,hsa-miR-1297
FAXC_WASIR2	FAXC	WASIR2	7.54049e-05	0.00683158	0.00215582	0.190041	0.0146621						0		-0.190041	Loss	hsa-miR-4465,hsa-miR-26b-5p,hsa-miR-26a-5p,hsa-miR-1297
FBLN5_TINCR	FBLN5	TINCR	0.000180071	0.0147906	0.000725051	0.211543	0.00608671						0		-0.211543	Loss	hsa-miR-335-5p,hsa-miR-7-5p
FBN2_LINC00472	FBN2	LINC00472	0.000261531	0.0206148	0.004565	0.173842	0.0265284	FBN2	LINC00472	0.000261531	0.0206148	1.61021e-05	0.241952	0.000307995	0.0681105	Gain	hsa-miR-23c,hsa-miR-23b-3p,hsa-miR-23a-3p
FBXL7_AC084219.4	FBXL7	AC084219.4	2.31991e-07	3.55671e-05	0.00302337	0.182897	0.0192443						0		-0.182897	Loss	hsa-miR-93-5p,hsa-miR-519d-3p,hsa-miR-20b-5p,hsa-miR-20a-5p,hsa-miR-17-5p,hsa-miR-106b-5p,hsa-miR-106a-5p
FBXL7_CTD-2377D24.6	FBXL7	CTD-2377D24.6	9.43818e-15	1.24306e-11	0.00183463	0.193364	0.0129172						0		-0.193364	Loss	hsa-miR-93-5p,hsa-miR-519d-3p,hsa-miR-20b-5p,hsa-miR-20a-5p,hsa-miR-17-5p,hsa-miR-106b-5p,hsa-miR-106a-5p
FBXL7_H19	FBXL7	H19	1.37294e-07	2.19943e-05	1.96472e-09	0.380578	9.79071e-08						0		-0.380578	Loss	hsa-miR-93-5p,hsa-miR-519d-3p,hsa-miR-20b-5p,hsa-miR-20a-5p,hsa-miR-17-5p,hsa-miR-106b-5p,hsa-miR-106a-5p
FBXL7_LINC00087	FBXL7	LINC00087	9.43818e-15	1.24306e-11	2.08092e-10	0.40196	1.33254e-08	FBXL7	LINC00087	9.43818e-15	1.24306e-11	1.65144e-08	0.317884	8.8091e-07	-0.0840751	Loss	hsa-miR-93-5p,hsa-miR-519d-3p,hsa-miR-20b-5p,hsa-miR-20a-5p,hsa-miR-17-5p,hsa-miR-106b-5p,hsa-miR-106a-5p
FBXL7_LINC00472	FBXL7	LINC00472	1.6687e-19	8.83506e-16	1.53029e-09	0.383035	7.92373e-08	FBXL7	LINC00472	1.6687e-19	8.83506e-16	2.92202e-07	0.288863	1.02468e-05	-0.0941721	Loss	hsa-miR-520e,hsa-miR-520d-3p,hsa-miR-520c-3p,hsa-miR-520b,hsa-miR-520a-3p,hsa-miR-373-3p,hsa-miR-372-3p,hsa-miR-302e,hsa-miR-302d-3p,hsa-miR-302c-3p,hsa-miR-302b-3p,hsa-miR-302a-3p
FBXL7_RP11-175K6.1	FBXL7	RP11-175K6.1	9.43818e-15	1.24306e-11	7.00775e-13	0.450239	7.70881e-11	FBXL7	RP11-175K6.1	9.43818e-15	1.24306e-11	9.65531e-16	0.44471	2.90877e-13	-0.00552938	Loss	hsa-miR-93-5p,hsa-miR-519d-3p,hsa-miR-20b-5p,hsa-miR-20a-5p,hsa-miR-17-5p,hsa-miR-106b-5p,hsa-miR-106a-5p
FGA_GAS5	FGA	GAS5	2.21989e-05	0.00226027	0.000992688	0.205559	0.00782085						0		-0.205559	Loss	hsa-miR-29c-3p,hsa-miR-29a-3p,hsa-miR-29b-3p
FGF2_AC005537.2	FGF2	AC005537.2	1.57586e-08	3.13078e-06	0.00386685	0.177539	0.0233229						0		-0.177539	Loss	hsa-miR-16-5p,hsa-miR-15b-5p,hsa-miR-15a-5p,hsa-miR-195-5p,hsa-miR-424-5p,hsa-miR-497-5p
FGF2_AC011893.3	FGF2	AC011893.3	1.57586e-08	3.13078e-06	0.00166198	0.195374	0.0119763	FGF2	AC011893.3	1.57586e-08	3.13078e-06	0.00746531	0.143063	0.0455181	-0.0523111	Loss	hsa-miR-16-5p,hsa-miR-15b-5p,hsa-miR-15a-5p,hsa-miR-195-5p,hsa-miR-424-5p,hsa-miR-497-5p
FGF2_FENDRR	FGF2	FENDRR	4.23611e-06	0.000500411	2.86741e-14	0.474337	4.15848e-12	FGF2	FENDRR	4.23611e-06	0.000500411	7.6196e-07	0.278422	2.38493e-05	-0.195914	Loss	hsa-miR-16-5p,hsa-miR-15b-5p,hsa-miR-15a-5p,hsa-miR-195-5p,hsa-miR-424-5p,hsa-miR-497-5p,hsa-miR-495-3p
FGF2_LINC00707						0		FGF2	LINC00707	2.53987e-06	0.000313755	3.532e-08	0.310507	1.66318e-06	0.310507	Gain	hsa-miR-16-5p,hsa-miR-103a-3p,hsa-miR-15b-5p,hsa-miR-15a-5p,hsa-miR-195-5p,hsa-miR-424-5p,hsa-miR-497-5p,hsa-miR-107
FGF2_MEG8	FGF2	MEG8	2.32126e-09	5.67147e-07	0.00273297	0.185056	0.0177888	FGF2	MEG8	2.32126e-09	5.67147e-07	7.30746e-06	0.251933	0.000158016	0.0668766	Gain	hsa-miR-16-5p,hsa-miR-15b-5p,hsa-miR-15a-5p,hsa-miR-195-5p,hsa-miR-424-5p,hsa-miR-497-5p
FGF2_MIR497HG	FGF2	MIR497HG	6.11337e-08	1.06054e-05	1.03697e-10	0.408294	7.12203e-09						0		-0.408294	Loss	hsa-miR-16-5p,hsa-miR-15b-5p,hsa-miR-15a-5p,hsa-miR-195-5p,hsa-miR-424-5p,hsa-miR-497-5p
FGF2_RP11-449D8.1	FGF2	RP11-449D8.1	2.76436e-09	6.59564e-07	2.19618e-12	0.441146	2.18884e-10	FGF2	RP11-449D8.1	2.76436e-09	6.59564e-07	5.18375e-06	0.256144	0.000119397	-0.185002	Loss	hsa-miR-186-5p,hsa-miR-32-5p,hsa-miR-92a-3p,hsa-miR-25-3p,hsa-miR-363-3p,hsa-miR-367-3p,hsa-miR-92b-3p
FGF2_RP11-588K22.2	FGF2	RP11-588K22.2	3.71324e-08	6.75138e-06	5.64134e-09	0.369976	2.45983e-07						0		-0.369976	Loss	hsa-miR-16-5p,hsa-miR-103a-3p,hsa-miR-15b-5p,hsa-miR-15a-5p,hsa-miR-195-5p,hsa-miR-424-5p,hsa-miR-497-5p,hsa-miR-107,hsa-miR-376b-3p,hsa-miR-376a-3p
FGF2_RP3-523K23.2						0		FGF2	RP3-523K23.2	4.31281e-07	6.26977e-05	2.68466e-05	0.235261	0.000473539	0.235261	Gain	hsa-miR-32-5p,hsa-miR-92a-3p,hsa-miR-25-3p,hsa-miR-363-3p,hsa-miR-367-3p,hsa-miR-92b-3p
FGF2_RP5-1028K7.2	FGF2	RP5-1028K7.2	2.84708e-12	1.64744e-09	6.738e-08	0.343417	2.15738e-06	FGF2	RP5-1028K7.2	2.84708e-12	1.64744e-09	6.41441e-07	0.280329	2.05875e-05	-0.0630871	Loss	hsa-miR-16-5p,hsa-miR-215-5p,hsa-miR-192-5p,hsa-miR-15b-5p,hsa-miR-15a-5p,hsa-miR-195-5p,hsa-miR-424-5p,hsa-miR-497-5p
FGF2_SNHG23						0		FGF2	SNHG23	6.53202e-08	1.12287e-05	8.12927e-07	0.277701	2.51476e-05	0.277701	Gain	hsa-miR-15b-5p,hsa-miR-15a-5p,hsa-miR-195-5p,hsa-miR-424-5p,hsa-miR-497-5p
FGF2_TBX5-AS1	FGF2	TBX5-AS1	2.32126e-09	5.67147e-07	2.29242e-20	0.562192	1.21549e-17	FGF2	TBX5-AS1	2.32126e-09	5.67147e-07	3.58358e-06	0.260592	8.77232e-05	-0.301599	Loss	hsa-miR-32-5p,hsa-miR-92a-3p,hsa-miR-25-3p,hsa-miR-363-3p,hsa-miR-367-3p,hsa-miR-92b-3p
FGFR4_DLX6-AS1						0		FGFR4	DLX6-AS1	9.30468e-09	1.95494e-06	2.03589e-05	0.238906	0.000374036	0.238906	Gain	hsa-miR-497-5p,hsa-miR-424-5p,hsa-miR-195-5p,hsa-miR-16-5p,hsa-miR-15b-5p,hsa-miR-15a-5p
FGFR4_FENDRR	FGFR4	FENDRR	3.54609e-14	3.88717e-11	1.78362e-16	0.509125	3.87587e-14	FGFR4	FENDRR	3.54609e-14	3.88717e-11	0.000129388	0.213352	0.00175278	-0.295773	Loss	hsa-miR-3619-5p,hsa-miR-761,hsa-miR-214-3p,hsa-miR-497-5p,hsa-miR-424-5p,hsa-miR-195-5p,hsa-miR-16-5p,hsa-miR-15b-5p,hsa-miR-15a-5p
FGFR4_LINC00176						0		FGFR4	LINC00176	3.54609e-14	3.88717e-11	0.00129988	0.176518	0.0114947	0.176518	Gain	hsa-miR-3619-5p,hsa-miR-761,hsa-miR-214-3p,hsa-miR-497-5p,hsa-miR-424-5p,hsa-miR-195-5p,hsa-miR-16-5p,hsa-miR-15b-5p,hsa-miR-15a-5p
FGFR4_LINC00473						0		FGFR4	LINC00473	1.11083e-10	3.82156e-08	0.00204795	0.168386	0.0164674	0.168386	Gain	hsa-miR-497-5p,hsa-miR-424-5p,hsa-miR-195-5p,hsa-miR-16-5p,hsa-miR-15b-5p,hsa-miR-15a-5p
FGFR4_MIR497HG	FGFR4	MIR497HG	1.50118e-11	6.8224e-09	5.99293e-05	0.254188	0.000772583						0		-0.254188	Loss	hsa-miR-497-5p,hsa-miR-424-5p,hsa-miR-195-5p,hsa-miR-16-5p,hsa-miR-15b-5p,hsa-miR-15a-5p
FGFR4_RP11-218M22.1	FGFR4	RP11-218M22.1	4.8223e-10	1.39596e-07	0.000483139	0.219043	0.00434776						0		-0.219043	Loss	hsa-miR-497-5p,hsa-miR-424-5p,hsa-miR-195-5p,hsa-miR-16-5p,hsa-miR-15b-5p,hsa-miR-15a-5p
FGFR4_RP11-276H19.1	FGFR4	RP11-276H19.1	2.99321e-05	0.0029672	0.0017056	0.194849	0.0121981						0		-0.194849	Loss	hsa-miR-3619-5p,hsa-miR-761,hsa-miR-214-3p
FGFR4_RP11-677M14.3	FGFR4	RP11-677M14.3	1.50118e-11	6.8224e-09	0.000121989	0.242793	0.00139882						0		-0.242793	Loss	hsa-miR-497-5p,hsa-miR-424-5p,hsa-miR-195-5p,hsa-miR-16-5p,hsa-miR-15b-5p,hsa-miR-15a-5p
FHDC1_AC005083.1						0		FHDC1	AC005083.1	3.10747e-34	1.64527e-29	0.000290995	0.201145	0.0033688	0.201145	Gain	hsa-miR-520e,hsa-miR-520d-3p,hsa-miR-520c-3p,hsa-miR-520b,hsa-miR-520a-3p,hsa-miR-373-3p,hsa-miR-372-3p,hsa-miR-302e,hsa-miR-302d-3p,hsa-miR-302c-3p,hsa-miR-302b-3p,hsa-miR-302a-3p,hsa-miR-93-5p,hsa-miR-519d-3p,hsa-miR-20b-5p,hsa-miR-20a-5p,hsa-miR-17-5p,hsa-miR-106b-5p,hsa-miR-106a-5p
FHDC1_LINC00472	FHDC1	LINC00472	4.37747e-17	1.17055e-13	0.000295758	0.227792	0.00295546	FHDC1	LINC00472	4.37747e-17	1.17055e-13	0.0015735	0.173143	0.0133573	-0.054649	Loss	hsa-miR-520e,hsa-miR-520d-3p,hsa-miR-520c-3p,hsa-miR-520b,hsa-miR-520a-3p,hsa-miR-373-3p,hsa-miR-372-3p,hsa-miR-302e,hsa-miR-302d-3p,hsa-miR-302c-3p,hsa-miR-302b-3p,hsa-miR-302a-3p
FLAD1_AC074117.10	FLAD1	AC074117.10	0.000573359	0.0410066	6.23387e-06	0.287359	0.000113718	FLAD1	AC074117.10	0.000573359	0.0410066	4.3802e-05	0.228667	0.00071637	-0.0586924	Loss	hsa-miR-98-5p,hsa-let-7b-5p
FLAD1_RP11-498P14.3	FLAD1	RP11-498P14.3	0.000227159	0.0182423	0.00115852	0.202556	0.008887						0		-0.202556	Loss	hsa-miR-98-5p,hsa-let-7b-5p
FOXD1_RP11-276H19.2						0		FOXD1	RP11-276H19.2	1.13187e-05	0.00122043	0.000101732	0.216845	0.00144071	0.216845	Gain	hsa-miR-215-5p,hsa-miR-192-5p
FOXM1_KCNQ1OT1	FOXM1	KCNQ1OT1	6.92247e-05	0.00631706	0.0039694	0.17696	0.0237814						0		-0.17696	Loss	hsa-miR-134-5p,hsa-miR-149-5p,hsa-miR-370-3p,hsa-miR-216b-5p,hsa-miR-204-5p
FOXQ1_LINC00342	FOXQ1	LINC00342	0.000675411	0.0473833	0.00281073	0.184459	0.01817	FOXQ1	LINC00342	0.000675411	0.0473833	0.00128845	0.176673	0.0114051	-0.00778615	Loss	hsa-miR-19b-3p,hsa-miR-19a-3p
FOXQ1_RP11-588K22.2	FOXQ1	RP11-588K22.2	5.02877e-09	1.12485e-06	0.000879935	0.207875	0.00708195						0		-0.207875	Loss	hsa-miR-19b-3p,hsa-miR-19a-3p,hsa-miR-454-3p,hsa-miR-4295,hsa-miR-3666,hsa-miR-301a-3p,hsa-miR-130b-3p,hsa-miR-130a-3p
FPR1_RP11-276H19.2	FPR1	RP11-276H19.2	1.65417e-05	0.0017312	3.59747e-05	0.262056	0.000507273						0		-0.262056	Loss	hsa-miR-4465,hsa-miR-26b-5p,hsa-miR-26a-5p,hsa-miR-1297
FPR1_RP11-277P12.20	FPR1	RP11-277P12.20	1.05443e-14	1.36832e-11	0.00342599	0.180192	0.0212609						0		-0.180192	Loss	hsa-miR-98-5p,hsa-miR-4458,hsa-miR-4500,hsa-let-7i-5p,hsa-let-7g-5p,hsa-let-7f-5p,hsa-let-7e-5p,hsa-let-7d-5p,hsa-let-7c-5p,hsa-let-7b-5p,hsa-let-7a-5p
FURIN_AC005537.2						0		FURIN	AC005537.2	1.298e-09	3.37046e-07	0.0073869	0.143285	0.0451751	0.143285	Gain	hsa-miR-16-5p,hsa-miR-497-5p,hsa-miR-424-5p,hsa-miR-195-5p,hsa-miR-15a-5p,hsa-miR-15b-5p
FURIN_AC091878.1	FURIN	AC091878.1	1.298e-09	3.37046e-07	0.000942153	0.206566	0.00749398	FURIN	AC091878.1	1.298e-09	3.37046e-07	7.45216e-09	0.325399	4.4001e-07	0.118833	Gain	hsa-miR-16-5p,hsa-miR-497-5p,hsa-miR-424-5p,hsa-miR-195-5p,hsa-miR-15a-5p,hsa-miR-15b-5p
FURIN_LINC00473	FURIN	LINC00473	3.67065e-08	6.68083e-06	1.57176e-23	0.599289	1.54329e-20	FURIN	LINC00473	3.67065e-08	6.68083e-06	4.99969e-26	0.564553	1.32547e-22	-0.0347358	Loss	hsa-miR-16-5p,hsa-miR-497-5p,hsa-miR-424-5p,hsa-miR-195-5p,hsa-miR-15a-5p,hsa-miR-15b-5p
FURIN_LINC00707	FURIN	LINC00707	1.05427e-07	1.73676e-05	5.92064e-05	0.254378	0.000764178	FURIN	LINC00707	1.05427e-07	1.73676e-05	8.46731e-07	0.277247	2.59526e-05	0.0228692	Gain	hsa-miR-103a-3p,hsa-miR-16-5p,hsa-miR-497-5p,hsa-miR-424-5p,hsa-miR-195-5p,hsa-miR-15a-5p,hsa-miR-15b-5p,hsa-miR-107
FURIN_RP11-16E12.2	FURIN	RP11-16E12.2	3.97282e-06	0.000472131	5.49227e-05	0.25555	0.000717623	FURIN	RP11-16E12.2	3.97282e-06	0.000472131	0.000108555	0.215907	0.00151195	-0.0396432	Loss	hsa-miR-16-5p,hsa-miR-497-5p,hsa-miR-424-5p,hsa-miR-195-5p,hsa-miR-15a-5p,hsa-miR-15b-5p
FURIN_RP11-218M22.1						0		FURIN	RP11-218M22.1	1.55274e-07	2.45993e-05	0.000112351	0.215409	0.00155537	0.215409	Gain	hsa-miR-16-5p,hsa-miR-497-5p,hsa-miR-424-5p,hsa-miR-195-5p,hsa-miR-15a-5p,hsa-miR-15b-5p
FZD9_AC005083.1						0		FZD9	AC005083.1	3.40552e-30	7.83948e-26	0.00335227	0.159153	0.0241435	0.159153	Gain	hsa-miR-106b-5p,hsa-miR-106a-5p,hsa-miR-20b-5p,hsa-miR-519d-3p,hsa-miR-93-5p,hsa-miR-20a-5p,hsa-miR-17-5p,hsa-miR-302b-3p,hsa-miR-302c-3p,hsa-miR-520b,hsa-miR-520d-3p,hsa-miR-302a-3p,hsa-miR-520c-3p,hsa-miR-302d-3p,hsa-miR-520a-3p,hsa-miR-302e,hsa-miR-372-3p,hsa-miR-373-3p,hsa-miR-520e
FZD9_CTB-92J24.2	FZD9	CTB-92J24.2	9.4634e-06	0.00104125	0.00239875	0.187812	0.0160225						0		-0.187812	Loss	hsa-miR-302b-3p,hsa-miR-302c-3p,hsa-miR-520d-3p,hsa-miR-302a-3p,hsa-miR-302d-3p,hsa-miR-372-3p
FZD9_LINC00176	FZD9	LINC00176	5.11005e-06	0.000593584	0.0046309	0.173519	0.0268056						0		-0.173519	Loss	hsa-miR-497-5p,hsa-miR-424-5p,hsa-miR-195-5p,hsa-miR-16-5p,hsa-miR-15b-5p,hsa-miR-15a-5p
FZD9_LINC00665	FZD9	LINC00665	4.81772e-12	2.54019e-09	4.02287e-06	0.293316	7.8477e-05						0		-0.293316	Loss	hsa-miR-4458,hsa-let-7e-5p,hsa-let-7b-5p,hsa-let-7a-5p,hsa-let-7i-5p,hsa-miR-4500,hsa-let-7g-5p,hsa-let-7c-5p,hsa-miR-98-5p,hsa-let-7d-5p,hsa-let-7f-5p
FZD9_RP11-498P14.3	FZD9	RP11-498P14.3	1.50386e-18	5.72829e-15	0.000381785	0.223282	0.00363168	FZD9	RP11-498P14.3	1.50386e-18	5.72829e-15	0.000848594	0.183848	0.0081129	-0.039434	Loss	hsa-miR-154-5p,hsa-miR-4458,hsa-let-7e-5p,hsa-let-7b-5p,hsa-let-7a-5p,hsa-let-7i-5p,hsa-miR-4500,hsa-let-7g-5p,hsa-let-7c-5p,hsa-miR-98-5p,hsa-let-7d-5p,hsa-let-7f-5p
FZD9_RP11-54O7.1						0		FZD9	RP11-54O7.1	5.11005e-06	0.000593584	0.00475735	0.152298	0.0319216	0.152298	Gain	hsa-miR-497-5p,hsa-miR-424-5p,hsa-miR-195-5p,hsa-miR-16-5p,hsa-miR-15b-5p,hsa-miR-15a-5p
FZD9_RP11-677M14.3	FZD9	RP11-677M14.3	4.65731e-09	1.05153e-06	1.5123e-05	0.274877	0.000240796	FZD9	RP11-677M14.3	4.65731e-09	1.05153e-06	6.85325e-06	0.252726	0.000149906	-0.0221515	Loss	hsa-miR-497-5p,hsa-miR-424-5p,hsa-miR-195-5p,hsa-miR-16-5p,hsa-miR-15b-5p,hsa-miR-15a-5p
G6PD_LINC00482	G6PD	LINC00482	0.000563998	0.040446	0.000420344	0.221559	0.00391008						0		-0.221559	Loss	hsa-miR-206,hsa-miR-1
GAB1_AC084219.4	GAB1	AC084219.4	3.66834e-10	1.09669e-07	0.00383095	0.177744	0.0231404						0		-0.177744	Loss	hsa-miR-17-5p,hsa-miR-181d-5p,hsa-miR-20a-5p,hsa-miR-93-5p,hsa-miR-106b-5p,hsa-miR-20b-5p,hsa-miR-519d-3p
GAB1_LINC00087	GAB1	LINC00087	3.0246e-14	3.37848e-11	0.0083152	0.159872	0.0425486						0		-0.159872	Loss	hsa-miR-17-5p,hsa-miR-20a-5p,hsa-miR-93-5p,hsa-miR-106b-5p,hsa-miR-20b-5p,hsa-miR-519d-3p
GALNT4_CCAT1	GALNT4	CCAT1	2.90107e-09	6.86019e-07	1.54728e-14	0.478778	2.37109e-12	GALNT4	CCAT1	2.90107e-09	6.86019e-07	1.10346e-08	0.321718	6.15872e-07	-0.15706	Loss	hsa-miR-4295,hsa-miR-454-3p,hsa-miR-3666,hsa-miR-301a-3p,hsa-miR-130b-3p,hsa-miR-130a-3p,hsa-miR-218-5p
GALNT4_KCNQ1OT1	GALNT4	KCNQ1OT1	6.2753e-07	8.81068e-05	0.00543433	0.169883	0.0303496						0		-0.169883	Loss	hsa-miR-4295,hsa-miR-454-3p,hsa-miR-3666,hsa-miR-301b-3p,hsa-miR-301a-3p,hsa-miR-130b-3p,hsa-miR-130a-3p,hsa-miR-124-3p,hsa-miR-506-3p
GALNT4_SLC26A4-AS1						0		GALNT4	SLC26A4-AS1	5.43923e-09	1.20597e-06	0.000588945	0.189917	0.00601909	0.189917	Gain	hsa-miR-4295,hsa-miR-454-3p,hsa-miR-3666,hsa-miR-301a-3p,hsa-miR-130b-3p,hsa-miR-130a-3p
GATA6_LINC00087						0		GATA6	LINC00087	1.28224e-08	2.60212e-06	0.00575838	0.148443	0.0371889	0.148443	Gain	hsa-miR-20a-5p,hsa-miR-93-5p,hsa-miR-519d-3p,hsa-miR-20b-5p,hsa-miR-17-5p,hsa-miR-106b-5p,hsa-miR-106a-5p
GATA6_LINC00472	GATA6	LINC00472	2.43914e-11	1.02494e-08	2.46693e-21	0.574052	1.42176e-18	GATA6	LINC00472	2.43914e-11	1.02494e-08	2.8124e-14	0.423049	6.06174e-12	-0.151003	Loss	hsa-miR-196a-5p,hsa-miR-196b-5p,hsa-miR-520e,hsa-miR-520d-3p,hsa-miR-520c-3p,hsa-miR-520b,hsa-miR-520a-3p,hsa-miR-373-3p,hsa-miR-372-3p,hsa-miR-302e,hsa-miR-302d-3p,hsa-miR-302c-3p,hsa-miR-302b-3p,hsa-miR-302a-3p
GATA6_RP11-175K6.1	GATA6	RP11-175K6.1	1.28224e-08	2.60212e-06	0.000171147	0.237169	0.00186566	GATA6	RP11-175K6.1	1.28224e-08	2.60212e-06	0.000150721	0.211106	0.00197712	-0.0260633	Loss	hsa-miR-20a-5p,hsa-miR-93-5p,hsa-miR-519d-3p,hsa-miR-20b-5p,hsa-miR-17-5p,hsa-miR-106b-5p,hsa-miR-106a-5p
GATA6_RP11-379K17.4	GATA6	RP11-379K17.4	3.24743e-06	0.000393811	2.85988e-05	0.265514	0.000420279						0		-0.265514	Loss	hsa-miR-124-3p,hsa-miR-4306,hsa-miR-4644,hsa-miR-185-5p,hsa-miR-429,hsa-miR-200c-3p,hsa-miR-200b-3p
GATA6_RP11-449D8.1						0		GATA6	RP11-449D8.1	7.906e-09	1.68446e-06	3.00444e-05	0.233762	0.000518897	0.233762	Gain	hsa-miR-92b-3p,hsa-miR-135b-5p,hsa-miR-135a-5p,hsa-miR-32-5p,hsa-miR-363-3p,hsa-miR-25-3p,hsa-miR-92a-3p,hsa-miR-367-3p
GATA6_RP3-523K23.2	GATA6	RP3-523K23.2	2.821e-05	0.00280699	3.19521e-06	0.296395	6.42215e-05						0		-0.296395	Loss	hsa-miR-92b-3p,hsa-miR-32-5p,hsa-miR-363-3p,hsa-miR-25-3p,hsa-miR-92a-3p,hsa-miR-367-3p
GATA6_TBX5-AS1	GATA6	TBX5-AS1	1.74248e-07	2.7433e-05	3.69856e-07	0.323643	9.75743e-06	GATA6	TBX5-AS1	1.74248e-07	2.7433e-05	1.78818e-07	0.294054	6.63028e-06	-0.0295896	Loss	hsa-miR-92b-3p,hsa-miR-32-5p,hsa-miR-363-3p,hsa-miR-25-3p,hsa-miR-92a-3p,hsa-miR-367-3p
GCLC_LINC00707	GCLC	LINC00707	2.44568e-09	5.92355e-07	2.65149e-07	0.327619	7.26175e-06	GCLC	LINC00707	2.44568e-09	5.92355e-07	0.000132414	0.213013	0.00178574	-0.114606	Loss	hsa-miR-30d-5p,hsa-miR-30e-5p,hsa-miR-30c-5p,hsa-miR-30b-5p,hsa-miR-30a-5p
GCNT3_AC005083.1	GCNT3	AC005083.1	1.04829e-16	2.43432e-13	0.00968069	0.156161	0.0477834						0		-0.156161	Loss	hsa-miR-302a-3p,hsa-miR-302b-3p,hsa-miR-302c-3p,hsa-miR-302d-3p,hsa-miR-302e,hsa-miR-372-3p,hsa-miR-373-3p,hsa-miR-520a-3p,hsa-miR-520b,hsa-miR-520c-3p,hsa-miR-520d-3p,hsa-miR-520e
GCNT3_RP3-523K23.2	GCNT3	RP3-523K23.2	5.82798e-09	1.27297e-06	4.80398e-06	0.290919	9.08699e-05						0		-0.290919	Loss	hsa-miR-25-3p,hsa-miR-32-5p,hsa-miR-363-3p,hsa-miR-367-3p,hsa-miR-92a-3p,hsa-miR-92b-3p
GDNF_KCNQ1OT1	GDNF	KCNQ1OT1	0.000280692	0.0220007	6.02878e-05	0.254094	0.000775868	GDNF	KCNQ1OT1	0.000280692	0.0220007	0.0083485	0.140692	0.0496747	-0.113402	Loss	hsa-miR-148b-3p,hsa-miR-128-3p,hsa-miR-7-5p,hsa-miR-153-3p,hsa-miR-19b-3p,hsa-miR-19a-3p,hsa-miR-362-3p,hsa-miR-329-3p
GFOD1_RP11-276H19.2	GFOD1	RP11-276H19.2	0.000135054	0.011496	5.67013e-07	0.318455	1.42877e-05	GFOD1	RP11-276H19.2	0.000135054	0.011496	0.00207469	0.168149	0.0166471	-0.150306	Loss	hsa-miR-215-5p,hsa-miR-26b-5p
GINS4_CTB-92J24.2	GINS4	CTB-92J24.2	8.28392e-07	0.000113245	0.000230505	0.232111	0.00239513						0		-0.232111	Loss	hsa-miR-302a-3p,hsa-miR-302b-3p,hsa-miR-302c-3p,hsa-miR-302d-3p,hsa-miR-372-3p,hsa-miR-520d-3p
GINS4_PVT1	GINS4	PVT1	1.61459e-09	4.10398e-07	0.000326866	0.226036	0.00320363						0		-0.226036	Loss	hsa-miR-17-5p,hsa-miR-20a-5p,hsa-miR-93-5p,hsa-miR-106a-5p,hsa-miR-106b-5p,hsa-miR-20b-5p,hsa-miR-519d-3p,hsa-miR-203a-3p
GJA1_LINC00472	GJA1	LINC00472	0.000577471	0.0412558	7.12726e-05	0.251457	0.000891277	GJA1	LINC00472	0.000577471	0.0412558	1.32317e-07	0.297187	5.10605e-06	0.0457297	Gain	hsa-miR-23b-3p,hsa-miR-23a-3p,hsa-miR-381-3p
GLDN_MIAT	GLDN	MIAT	5.98508e-07	8.45026e-05	0.00497947	0.171878	0.0283447						0		-0.171878	Loss	hsa-miR-29c-3p,hsa-miR-29b-3p,hsa-miR-29a-3p
GLIPR2_RP11-14N7.2	GLIPR2	RP11-14N7.2	0.000709471	0.0490898	0.00380336	0.177904	0.0230155						0		-0.177904	Loss	hsa-miR-155-5p
GLIPR2_RP11-221J22.2	GLIPR2	RP11-221J22.2	0.000709471	0.0490898	0.000172616	0.237025	0.00187781	GLIPR2	RP11-221J22.2	0.000709471	0.0490898	0.00123527	0.177409	0.0110152	-0.0596165	Loss	hsa-miR-155-5p
GLP2R_LINC00707						0		GLP2R	LINC00707	5.91219e-07	8.3518e-05	1.35835e-06	0.271912	3.87634e-05	0.271912	Gain	hsa-miR-107,hsa-miR-103a-3p,hsa-miR-497-5p,hsa-miR-424-5p,hsa-miR-195-5p,hsa-miR-16-5p,hsa-miR-15b-5p,hsa-miR-15a-5p
GNAQ_RP11-449D8.1	GNAQ	RP11-449D8.1	3.51799e-11	1.41753e-08	0.00324459	0.181374	0.0203833						0		-0.181374	Loss	hsa-miR-363-3p,hsa-miR-367-3p,hsa-miR-92b-3p,hsa-miR-32-5p,hsa-miR-25-3p,hsa-miR-92a-3p
GNAQ_RP3-523K23.2	GNAQ	RP3-523K23.2	8.73867e-11	3.11654e-08	0.00989477	0.155622	0.0485958						0		-0.155622	Loss	hsa-miR-363-3p,hsa-miR-367-3p,hsa-miR-92b-3p,hsa-miR-32-5p,hsa-miR-25-3p,hsa-miR-92a-3p
GNAQ_TBX5-AS1	GNAQ	TBX5-AS1	4.26954e-13	3.25726e-10	2.41087e-09	0.378551	1.17274e-07	GNAQ	TBX5-AS1	4.26954e-13	3.25726e-10	0.000519754	0.191953	0.00544417	-0.186598	Loss	hsa-miR-363-3p,hsa-miR-367-3p,hsa-miR-92b-3p,hsa-miR-32-5p,hsa-miR-25-3p,hsa-miR-92a-3p
GNL3_RP11-932O9.10	GNL3	RP11-932O9.10	7.55293e-05	0.00683816	0.00761251	0.161993	0.0396493						0		-0.161993	Loss	hsa-miR-374a-5p,hsa-miR-374b-5p
GPM6A_LINC00087	GPM6A	LINC00087	7.89309e-05	0.00710653	0.00540903	0.16999	0.0302147						0		-0.16999	Loss	hsa-miR-106b-5p,hsa-miR-17-5p
GPM6A_RP11-175K6.1	GPM6A	RP11-175K6.1	7.89309e-05	0.00710653	0.0007636	0.210567	0.00633609						0		-0.210567	Loss	hsa-miR-106b-5p,hsa-miR-17-5p
GPM6B_KCNQ1OT1						0		GPM6B	KCNQ1OT1	5.55057e-06	0.000640399	0.000113201	0.2153	0.00156333	0.2153	Gain	hsa-miR-124-3p,hsa-let-7e-5p,hsa-let-7b-5p,hsa-let-7a-5p,hsa-miR-146b-5p,hsa-miR-146a-5p
GPM6B_RP11-277P12.20						0		GPM6B	RP11-277P12.20	5.26071e-05	0.00493796	0.00337397	0.159029	0.0242602	0.159029	Gain	hsa-let-7e-5p,hsa-let-7b-5p,hsa-let-7a-5p
GPR158_RP11-776H12.1	GPR158	RP11-776H12.1	1.66164e-05	0.00173662	3.60732e-10	0.39686	2.20354e-08	GPR158	RP11-776H12.1	1.66164e-05	0.00173662	4.78181e-07	0.283551	1.59916e-05	-0.113309	Loss	hsa-miR-374b-5p,hsa-miR-374a-5p
GPR19_RP11-276H19.2	GPR19	RP11-276H19.2	1.13187e-05	0.00122043	0.000514917	0.217883	0.00459319	GPR19	RP11-276H19.2	1.13187e-05	0.00122043	0.000114743	0.215103	0.00158105	-0.00277911	Loss	hsa-miR-215-5p,hsa-miR-192-5p
GPR19_RP5-1028K7.2	GPR19	RP5-1028K7.2	2.11182e-05	0.00215728	8.51118e-08	0.340784	2.66085e-06						0		-0.340784	Loss	hsa-miR-215-5p,hsa-miR-192-5p
GPR78_LINC00163						0		GPR78	LINC00163	4.14526e-05	0.00397526	0.00164335	0.172367	0.0138219	0.172367	Gain	hsa-miR-362-3p,hsa-miR-329-3p
GPRC5A_FENDRR	GPRC5A	FENDRR	1.09943e-05	0.00119405	2.86949e-05	0.265464	0.000421223	GPRC5A	FENDRR	1.09943e-05	0.00119405	4.13672e-07	0.285125	1.40781e-05	0.019661	Gain	hsa-miR-338-3p,hsa-miR-497-5p,hsa-miR-424-5p,hsa-miR-195-5p,hsa-miR-16-5p,hsa-miR-15a-5p,hsa-miR-15b-5p
GPRC5A_LINC00707	GPRC5A	LINC00707	4.3545e-08	7.77056e-06	0.00223578	0.189283	0.0151206	GPRC5A	LINC00707	4.3545e-08	7.77056e-06	1.13127e-08	0.321483	6.30067e-07	0.132199	Gain	hsa-miR-30a-5p,hsa-miR-338-3p,hsa-miR-107,hsa-miR-103a-3p,hsa-miR-497-5p,hsa-miR-424-5p,hsa-miR-195-5p,hsa-miR-16-5p,hsa-miR-15a-5p,hsa-miR-15b-5p
GPRC5A_RP11-218M22.1						0		GPRC5A	RP11-218M22.1	4.13631e-06	0.000489824	0.00381676	0.156642	0.0267546	0.156642	Gain	hsa-miR-497-5p,hsa-miR-424-5p,hsa-miR-195-5p,hsa-miR-16-5p,hsa-miR-15a-5p,hsa-miR-15b-5p
GPRC5A_SLC26A4-AS1						0		GPRC5A	SLC26A4-AS1	6.04158e-07	8.50739e-05	0.000664842	0.187923	0.00664617	0.187923	Gain	hsa-miR-30a-5p,hsa-miR-130a-3p,hsa-miR-301a-3p,hsa-miR-130b-3p,hsa-miR-454-3p,hsa-miR-4295,hsa-miR-3666
GRAMD1B_RP3-523K23.2	GRAMD1B	RP3-523K23.2	0.000394635	0.0295995	3.00788e-09	0.376343	1.41136e-07	GRAMD1B	RP3-523K23.2	0.000394635	0.0295995	5.95745e-05	0.224424	0.000929047	-0.151919	Loss	hsa-miR-32-5p,hsa-miR-92b-3p,hsa-miR-92a-3p
GRAMD1B_TBX5-AS1	GRAMD1B	TBX5-AS1	6.87193e-05	0.00627635	0.00763202	0.161932	0.0397354						0		-0.161932	Loss	hsa-miR-32-5p,hsa-miR-92b-3p,hsa-miR-92a-3p
GRIN2D_TINCR						0		GRIN2D	TINCR	0.000180071	0.0147906	0.00298635	0.16136	0.0220225	0.16136	Gain	hsa-miR-335-5p,hsa-miR-7-5p
GSTM5_LINC00163	GSTM5	LINC00163	2.11182e-05	0.00215728	4.06557e-16	0.503744	8.29095e-14	GSTM5	LINC00163	2.11182e-05	0.00215728	3.77901e-05	0.230676	0.000632882	-0.273069	Loss	hsa-miR-362-3p,hsa-miR-329-3p
H1F0_ALMS1-IT1						0		H1F0	ALMS1-IT1	1.26234e-06	0.00016634	0.00790013	0.141866	0.0475553	0.141866	Gain	hsa-miR-181a-5p,hsa-miR-181b-5p,hsa-miR-181c-5p,hsa-miR-181d-5p,hsa-miR-4262
H1F0_RP11-415J8.7						0		H1F0	RP11-415J8.7	3.58998e-08	6.54752e-06	0.00320211	0.160031	0.0232962	0.160031	Gain	hsa-miR-181a-5p,hsa-miR-181b-5p,hsa-miR-181c-5p,hsa-miR-181d-5p,hsa-miR-4262
HDGF_LINC00176						0		HDGF	LINC00176	4.87281e-07	7.00122e-05	0.00420122	0.154762	0.0289799	0.154762	Gain	hsa-miR-503-5p,hsa-miR-497-5p,hsa-miR-214-3p,hsa-miR-16-5p,hsa-miR-761,hsa-miR-3619-5p,hsa-miR-15b-5p,hsa-miR-195-5p,hsa-miR-424-5p,hsa-miR-15a-5p
HDGF_LINC00473	HDGF	LINC00473	2.89861e-05	0.00287935	1.60526e-07	0.333509	4.66122e-06	HDGF	LINC00473	2.89861e-05	0.00287935	8.6176e-05	0.219223	0.00125313	-0.114286	Loss	hsa-miR-497-5p,hsa-miR-16-5p,hsa-miR-15b-5p,hsa-miR-195-5p,hsa-miR-424-5p,hsa-miR-15a-5p
HDGF_PVT1	HDGF	PVT1	3.38665e-05	0.00331562	0.00484928	0.172479	0.0277786						0		-0.172479	Loss	hsa-miR-20b-5p,hsa-miR-186-5p,hsa-miR-93-5p,hsa-miR-497-5p,hsa-miR-16-5p,hsa-miR-15b-5p,hsa-miR-195-5p,hsa-miR-424-5p,hsa-miR-15a-5p
HDGF_RP11-54O7.1	HDGF	RP11-54O7.1	5.69953e-06	0.000656013	0.0032683	0.181216	0.020483						0		-0.181216	Loss	hsa-miR-497-5p,hsa-miR-214-3p,hsa-miR-16-5p,hsa-miR-761,hsa-miR-3619-5p,hsa-miR-15b-5p,hsa-miR-195-5p,hsa-miR-424-5p,hsa-miR-15a-5p
HEATR1_AC084219.4	HEATR1	AC084219.4	3.23875e-05	0.00318024	0.00607206	0.167321	0.0331091						0		-0.167321	Loss	hsa-miR-16-5p,hsa-miR-106a-5p,hsa-miR-218-5p
HECW1_MIAT	HECW1	MIAT	1.28457e-07	2.0704e-05	0.00908415	0.157722	0.0456031						0		-0.157722	Loss	hsa-miR-29c-3p,hsa-miR-29a-3p,hsa-miR-29b-3p
HECW2_ALMS1-IT1	HECW2	ALMS1-IT1	6.35956e-06	0.000724579	0.00566152	0.168941	0.031328						0		-0.168941	Loss	hsa-miR-181d-5p,hsa-miR-181c-5p,hsa-miR-181b-5p,hsa-miR-181a-5p
HECW2_LINC00342						0		HECW2	LINC00342	0.000371965	0.0280741	0.000536324	0.191444	0.00558683	0.191444	Gain	hsa-miR-19a-3p,hsa-miR-19b-3p
HECW2_RP11-415J8.7						0		HECW2	RP11-415J8.7	4.67988e-07	6.7515e-05	0.0029723	0.16145	0.0219617	0.16145	Gain	hsa-miR-181d-5p,hsa-miR-181c-5p,hsa-miR-181b-5p,hsa-miR-181a-5p
HEG1_H19	HEG1	H19	0.000533162	0.0384587	4.87713e-09	0.371462	2.17019e-07	HEG1	H19	0.000533162	0.0384587	0.00666077	0.145447	0.0415967	-0.226015	Loss	hsa-miR-130b-3p,hsa-miR-93-5p,hsa-miR-19b-3p
HEG1_RP11-133N21.10						0		HEG1	RP11-133N21.10	1.66164e-05	0.00173662	0.000681157	0.187522	0.00676589	0.187522	Gain	hsa-miR-33a-5p,hsa-miR-33b-5p
HEG1_RP11-276H19.1	HEG1	RP11-276H19.1	2.04479e-06	0.000257585	8.63238e-26	0.62313	1.08978e-22	HEG1	RP11-276H19.1	2.04479e-06	0.000257585	9.26237e-17	0.458909	3.77776e-14	-0.164221	Loss	hsa-miR-129-5p,hsa-miR-33a-5p,hsa-miR-33b-5p
HEG1_RP11-588K22.2	HEG1	RP11-588K22.2	4.22932e-06	0.000499832	2.3692e-15	0.491906	4.36179e-13	HEG1	RP11-588K22.2	4.22932e-06	0.000499832	5.95428e-13	0.402	1.00544e-10	-0.0899053	Loss	hsa-miR-130b-3p,hsa-miR-19b-3p,hsa-miR-33a-5p,hsa-miR-33b-5p
HEMGN_LINC00163	HEMGN	LINC00163	1.58424e-05	0.00166393	1.79679e-05	0.272378	0.000279546						0		-0.272378	Loss	hsa-miR-362-3p,hsa-miR-329-3p
HEPHL1_AC006262.5	HEPHL1	AC006262.5	1.84626e-08	3.60841e-06	0.00870988	0.158748	0.0441385	HEPHL1	AC006262.5	1.84626e-08	3.60841e-06	0.000500595	0.192561	0.00526638	0.0338129	Gain	hsa-miR-4262,hsa-miR-181d-5p,hsa-miR-181c-5p,hsa-miR-181b-5p,hsa-miR-181a-5p
HGH1_AC074117.10	HGH1	AC074117.10	5.81575e-05	0.00538886	2.11284e-06	0.301838	4.48109e-05	HGH1	AC074117.10	5.81575e-05	0.00538886	3.50814e-06	0.260846	8.61949e-05	-0.0409917	Loss	hsa-let-7b-5p,hsa-miR-92a-3p
HHIP_LEMD1-AS1	HHIP	LEMD1-AS1	5.32177e-05	0.00498259	0.00687936	0.164398	0.0364903	HHIP	LEMD1-AS1	5.32177e-05	0.00498259	0.000647431	0.188362	0.00649907	0.0239637	Gain	hsa-miR-155-5p,hsa-miR-374b-5p,hsa-miR-374a-5p
HID1_KCNQ1OT1	HID1	KCNQ1OT1	0.000395409	0.0296198	0.00496066	0.171964	0.0282728						0		-0.171964	Loss	hsa-miR-335-5p,hsa-miR-4319,hsa-miR-125b-5p,hsa-miR-125a-5p
HIST1H2AM_AC074117.10	HIST1H2AM	AC074117.10	0.00034565	0.0263547	0.00111562	0.203294	0.00863001						0		-0.203294	Loss	hsa-miR-92b-3p,hsa-miR-92a-3p
HIST1H2BD_AC074117.10	HIST1H2BD	AC074117.10	4.43754e-12	2.36844e-09	0.00868111	0.158828	0.0440374						0		-0.158828	Loss	hsa-miR-98-5p,hsa-miR-4458,hsa-miR-4500,hsa-let-7i-5p,hsa-let-7g-5p,hsa-let-7f-5p,hsa-let-7e-5p,hsa-let-7d-5p,hsa-let-7c-5p,hsa-let-7b-5p,hsa-let-7a-5p,hsa-miR-490-3p
HIST1H2BD_LINC00665	HIST1H2BD	LINC00665	1.23105e-09	3.22031e-07	0.00420612	0.175674	0.0249014						0		-0.175674	Loss	hsa-miR-98-5p,hsa-miR-4458,hsa-miR-4500,hsa-let-7i-5p,hsa-let-7g-5p,hsa-let-7f-5p,hsa-let-7e-5p,hsa-let-7d-5p,hsa-let-7c-5p,hsa-let-7b-5p,hsa-let-7a-5p
HIST1H2BJ_AC084219.4	HIST1H2BJ	AC084219.4	9.7544e-05	0.00861331	0.0048219	0.172607	0.0276636						0		-0.172607	Loss	hsa-miR-93-5p,hsa-miR-519d-3p,hsa-miR-20b-5p,hsa-miR-20a-5p,hsa-miR-17-5p,hsa-miR-106b-5p,hsa-miR-106a-5p
HIST1H2BK_AC091878.1						0		HIST1H2BK	AC091878.1	0.000220385	0.0177576	0.00484722	0.151924	0.0323852	0.151924	Gain	hsa-miR-424-5p,hsa-miR-16-5p,hsa-miR-15a-5p
HIST1H2BK_LINC00665	HIST1H2BK	LINC00665	1.39214e-20	9.09975e-17	0.0042332	0.175531	0.0250282	HIST1H2BK	LINC00665	1.39214e-20	9.09975e-17	0.00246122	0.164996	0.0190249	-0.0105353	Loss	hsa-miR-98-5p,hsa-miR-186-5p,hsa-miR-138-5p,hsa-miR-4500,hsa-miR-4458,hsa-let-7i-5p,hsa-let-7g-5p,hsa-let-7f-5p,hsa-let-7e-5p,hsa-let-7d-5p,hsa-let-7c-5p,hsa-let-7b-5p,hsa-let-7a-5p,hsa-miR-33a-5p,hsa-miR-33b-5p
HIST1H3B_RP11-932O9.10						0		HIST1H3B	RP11-932O9.10	0.000346931	0.0264296	1.32003e-05	0.244502	0.00026132	0.244502	Gain	hsa-miR-374b-5p,hsa-miR-374a-5p
HIST1H4D_KCNQ1OT1	HIST1H4D	KCNQ1OT1	0.000587243	0.0418185	0.000185346	0.235826	0.00199907	HIST1H4D	KCNQ1OT1	0.000587243	0.0418185	2.6851e-08	0.31319	1.33806e-06	0.0773645	Gain	hsa-miR-34a-5p,hsa-miR-328-3p,hsa-let-7a-5p
HIST2H2BE_RP11-54O7.1						0		HIST2H2BE	RP11-54O7.1	4.53543e-09	1.03105e-06	0.00773064	0.142326	0.0467259	0.142326	Gain	hsa-miR-34a-5p,hsa-miR-16-5p,hsa-miR-497-5p,hsa-miR-424-5p,hsa-miR-195-5p,hsa-miR-15b-5p,hsa-miR-15a-5p
HIST2H2BF_AC074117.10	HIST2H2BF	AC074117.10	2.64925e-06	0.000326126	0.000290085	0.22813	0.00290534						0		-0.22813	Loss	hsa-miR-98-5p,hsa-miR-25-3p,hsa-let-7e-5p,hsa-let-7a-5p
HIST2H2BF_RP11-197N18.2						0		HIST2H2BF	RP11-197N18.2	0.000404055	0.0301628	0.00093268	0.182247	0.00874338	0.182247	Gain	hsa-miR-98-5p,hsa-let-7e-5p,hsa-let-7a-5p
HIST3H2A_AC084219.4						0		HIST3H2A	AC084219.4	0.000675411	0.0473833	0.00838315	0.140603	0.049842	0.140603	Gain	hsa-miR-93-5p,hsa-miR-17-5p
HIST3H2A_CTD-2377D24.6						0		HIST3H2A	CTD-2377D24.6	1.58424e-05	0.00166393	0.00620269	0.14692	0.039302	0.14692	Gain	hsa-miR-93-5p,hsa-miR-17-5p
HIST3H2A_H19						0		HIST3H2A	H19	0.00058383	0.0416258	0.00180916	0.170638	0.0148999	0.170638	Gain	hsa-miR-93-5p,hsa-miR-17-5p
HLA-DRA_RP11-120D5.1	HLA-DRA	RP11-120D5.1	0.000339771	0.0260114	0.00472753	0.173054	0.0272342						0		-0.173054	Loss	hsa-miR-27a-3p,hsa-miR-27b-3p
HLA-DRA_RP11-384O8.1	HLA-DRA	RP11-384O8.1	0.000136684	0.0116142	3.43365e-05	0.262762	0.000487599	HLA-DRA	RP11-384O8.1	0.000136684	0.0116142	3.91443e-07	0.285722	1.33904e-05	0.0229604	Gain	hsa-miR-27a-3p,hsa-miR-27b-3p
HLA-DRB5_CECR7	HLA-DRB5	CECR7	0.000284571	0.0222061	0.00611483	0.167158	0.0332738						0		-0.167158	Loss	hsa-miR-335-5p,hsa-miR-136-5p
HLF_LINC00163	HLF	LINC00163	0.000157898	0.0131862	0.000111736	0.244229	0.00129866						0		-0.244229	Loss	hsa-miR-362-3p,hsa-miR-329-3p
HMGA1_AC074117.10	HMGA1	AC074117.10	6.58241e-09	1.42891e-06	0.00202193	0.191368	0.0139628						0		-0.191368	Loss	hsa-let-7b-5p,hsa-let-7a-5p,hsa-miR-98-5p,hsa-let-7c-5p,hsa-let-7d-5p,hsa-let-7e-5p,hsa-let-7f-5p,hsa-let-7g-5p,hsa-let-7i-5p,hsa-miR-4458,hsa-miR-4500
HMGA1_LINC00665	HMGA1	LINC00665	4.16131e-09	9.52959e-07	0.000800718	0.20967	0.00656396	HMGA1	LINC00665	4.16131e-09	9.52959e-07	6.47085e-07	0.280233	2.07184e-05	0.0705629	Gain	hsa-let-7b-5p,hsa-let-7a-5p,hsa-miR-98-5p,hsa-miR-138-5p,hsa-let-7c-5p,hsa-let-7d-5p,hsa-let-7e-5p,hsa-let-7f-5p,hsa-let-7g-5p,hsa-let-7i-5p,hsa-miR-4458,hsa-miR-4500
HMGA1_RP11-498P14.3	HMGA1	RP11-498P14.3	5.08871e-12	2.65968e-09	0.000345388	0.225062	0.00334448						0		-0.225062	Loss	hsa-let-7b-5p,hsa-let-7a-5p,hsa-miR-98-5p,hsa-let-7c-5p,hsa-let-7d-5p,hsa-let-7e-5p,hsa-let-7f-5p,hsa-let-7g-5p,hsa-let-7i-5p,hsa-miR-4458,hsa-miR-4500
HMGA2_AC006262.5	HMGA2	AC006262.5	1.30174e-05	0.00139011	1.93032e-06	0.303012	4.15098e-05	HMGA2	AC006262.5	1.30174e-05	0.00139011	0.00238942	0.165546	0.0185929	-0.137466	Loss	hsa-miR-4262,hsa-miR-181d-5p,hsa-miR-181c-5p,hsa-miR-181b-5p,hsa-miR-181a-5p
HMGA2_ALMS1-IT1						0		HMGA2	ALMS1-IT1	0.000156871	0.0131377	0.00736291	0.143353	0.0450492	0.143353	Gain	hsa-miR-4262,hsa-miR-181d-5p,hsa-miR-181c-5p,hsa-miR-181b-5p,hsa-miR-181a-5p
HMGA2_RP11-277P12.20	HMGA2	RP11-277P12.20	8.40209e-13	5.79239e-10	1.34886e-05	0.276522	0.000219116						0		-0.276522	Loss	hsa-let-7d-5p,hsa-let-7e-5p,hsa-let-7b-5p,hsa-let-7g-5p,hsa-let-7c-5p,hsa-let-7a-5p,hsa-miR-98-5p,hsa-let-7f-5p,hsa-let-7i-5p,hsa-miR-4458,hsa-miR-4500
HMGA2_RP11-449D8.1	HMGA2	RP11-449D8.1	9.20437e-07	0.000124606	0.000107626	0.24484	0.00125585						0		-0.24484	Loss	hsa-miR-25-3p,hsa-miR-32-5p,hsa-miR-92a-3p,hsa-miR-363-3p,hsa-miR-367-3p,hsa-miR-92b-3p
HMGA2_RP11-588K22.2	HMGA2	RP11-588K22.2	0.000364753	0.0275651	0.000322062	0.226296	0.00316686						0		-0.226296	Loss	hsa-miR-16-5p,hsa-miR-15a-5p,hsa-miR-154-5p,hsa-miR-33a-5p,hsa-miR-33b-5p,hsa-miR-543,hsa-miR-107
HMGA2_RP3-508I15.9	HMGA2	RP3-508I15.9	5.81534e-10	1.65181e-07	0.00607609	0.167306	0.0331242						0		-0.167306	Loss	hsa-miR-370-3p,hsa-miR-25-3p,hsa-miR-32-5p,hsa-miR-92a-3p,hsa-miR-363-3p,hsa-miR-367-3p,hsa-miR-92b-3p
HMGA2_RP3-523K23.2	HMGA2	RP3-523K23.2	2.2087e-06	0.000276522	1.1463e-05	0.278845	0.000190054	HMGA2	RP3-523K23.2	2.2087e-06	0.000276522	0.00026091	0.20283	0.00308656	-0.0760145	Loss	hsa-miR-25-3p,hsa-miR-32-5p,hsa-miR-92a-3p,hsa-miR-363-3p,hsa-miR-367-3p,hsa-miR-92b-3p
HMGA2_RP4-785G19.5	HMGA2	RP4-785G19.5	9.20437e-07	0.000124606	0.0059375	0.167841	0.0325427						0		-0.167841	Loss	hsa-miR-23b-3p,hsa-miR-4262,hsa-miR-181d-5p,hsa-miR-181c-5p,hsa-miR-181b-5p,hsa-miR-181a-5p
HMGA2_TBX5-AS1	HMGA2	TBX5-AS1	1.23928e-08	2.52754e-06	0.00185931	0.19309	0.0130471						0		-0.19309	Loss	hsa-miR-25-3p,hsa-miR-32-5p,hsa-miR-92a-3p,hsa-miR-363-3p,hsa-miR-367-3p,hsa-miR-92b-3p
HMGA2_ZNF883	HMGA2	ZNF883	1.12095e-09	2.96008e-07	6.88926e-06	0.285981	0.000123406	HMGA2	ZNF883	1.12095e-09	2.96008e-07	0.00165594	0.17223	0.013897	-0.113751	Loss	hsa-let-7g-5p,hsa-miR-4262,hsa-miR-181d-5p,hsa-miR-181c-5p,hsa-miR-181b-5p,hsa-miR-181a-5p,hsa-miR-485-5p,hsa-miR-194-5p
HMGB3_H19						0		HMGB3	H19	3.67311e-09	8.51843e-07	9.27972e-05	0.218165	0.00133558	0.218165	Gain	hsa-miR-148b-3p,hsa-miR-106b-5p,hsa-miR-93-5p,hsa-miR-106a-5p,hsa-miR-20b-5p,hsa-miR-17-5p,hsa-miR-519d-3p,hsa-miR-20a-5p
HMGB3_PVT1	HMGB3	PVT1	2.23785e-09	5.49302e-07	0.00495531	0.171988	0.028257						0		-0.171988	Loss	hsa-miR-106b-5p,hsa-miR-93-5p,hsa-miR-106a-5p,hsa-miR-20b-5p,hsa-miR-17-5p,hsa-miR-519d-3p,hsa-miR-20a-5p
HMGCLL1_AC092535.3						0		HMGCLL1	AC092535.3	0.000187604	0.0153593	0.000668957	0.187821	0.00667471	0.187821	Gain	hsa-miR-4319,hsa-miR-125b-5p,hsa-miR-125a-5p
HMMR_RP5-1028K7.2	HMMR	RP5-1028K7.2	0.000105142	0.00919221	0.000300115	0.227536	0.00298961						0		-0.227536	Loss	hsa-miR-215-5p,hsa-miR-192-5p
HNF4A_KCNQ1OT1	HNF4A	KCNQ1OT1	0.000402909	0.0301007	0.00588157	0.168061	0.0323096						0		-0.168061	Loss	hsa-miR-24-3p,hsa-miR-34a-5p,hsa-miR-197-3p,hsa-miR-449a,hsa-miR-34c-5p
HOXA10_AC005537.2						0		HOXA10	AC005537.2	5.71878e-09	1.25429e-06	0.00772826	0.142332	0.0467259	0.142332	Gain	hsa-miR-15b-5p,hsa-miR-424-5p,hsa-miR-15a-5p,hsa-miR-497-5p,hsa-miR-16-5p,hsa-miR-195-5p
HOXA10_AC084219.4						0		HOXA10	AC084219.4	4.81922e-07	6.93175e-05	0.00199815	0.168835	0.01617	0.168835	Gain	hsa-miR-130a-3p,hsa-miR-27a-3p,hsa-miR-128-3p,hsa-miR-27b-3p,hsa-miR-15b-5p,hsa-miR-424-5p,hsa-miR-15a-5p,hsa-miR-497-5p,hsa-miR-16-5p,hsa-miR-195-5p
HOXA10_DLX6-AS1	HOXA10	DLX6-AS1	2.43452e-08	4.60349e-06	0.00499282	0.171817	0.0283976	HOXA10	DLX6-AS1	2.43452e-08	4.60349e-06	1.51579e-10	0.35952	1.41497e-08	0.187703	Gain	hsa-miR-149-5p,hsa-miR-15b-5p,hsa-miR-424-5p,hsa-miR-15a-5p,hsa-miR-497-5p,hsa-miR-16-5p,hsa-miR-195-5p,hsa-miR-26b-5p
HOXA10_LINC00511	HOXA10	LINC00511	3.40702e-07	5.06137e-05	2.59679e-05	0.266955	0.000387745						0		-0.266955	Loss	hsa-miR-15b-5p,hsa-miR-424-5p,hsa-miR-15a-5p,hsa-miR-497-5p,hsa-miR-16-5p,hsa-miR-195-5p
HOXA10_RP11-276H19.2	HOXA10	RP11-276H19.2	0.000568131	0.040737	0.000645125	0.213727	0.00552419	HOXA10	RP11-276H19.2	0.000568131	0.040737	0.000496814	0.192683	0.00523589	-0.0210435	Loss	hsa-miR-192-5p,hsa-miR-215-5p,hsa-miR-26b-5p
HOXA10_RP11-384O8.1	HOXA10	RP11-384O8.1	0.000119005	0.0102586	0.00262499	0.185912	0.0171999						0		-0.185912	Loss	hsa-miR-27a-3p,hsa-miR-27b-3p,hsa-miR-144-3p
HOXA10_RP11-588K22.2	HOXA10	RP11-588K22.2	1.23808e-07	2.00524e-05	0.00824419	0.160079	0.0422586						0		-0.160079	Loss	hsa-miR-130a-3p,hsa-miR-320a,hsa-miR-15b-5p,hsa-miR-424-5p,hsa-miR-15a-5p,hsa-miR-497-5p,hsa-miR-16-5p,hsa-miR-195-5p,hsa-miR-33a-5p
HOXA5_AC084219.4						0		HOXA5	AC084219.4	1.21851e-05	0.00130782	0.0011566	0.178553	0.0104492	0.178553	Gain	hsa-miR-130a-3p,hsa-miR-130b-3p,hsa-miR-4295,hsa-miR-301a-3p,hsa-miR-454-3p,hsa-miR-3666
HOXA5_H19	HOXA5	H19	4.98512e-13	3.70704e-10	1.5801e-06	0.305596	3.52907e-05						0		-0.305596	Loss	hsa-miR-130a-3p,hsa-miR-19a-3p,hsa-miR-196a-5p,hsa-miR-130b-3p,hsa-miR-19b-3p,hsa-miR-196b-5p,hsa-miR-4295,hsa-miR-301a-3p,hsa-miR-454-3p,hsa-miR-301b-3p,hsa-miR-3666
HOXA5_RP11-588K22.2	HOXA5	RP11-588K22.2	1.09988e-09	2.91608e-07	4.41066e-11	0.415892	3.31249e-09	HOXA5	RP11-588K22.2	1.09988e-09	2.91608e-07	0.00388587	0.156292	0.0271744	-0.2596	Loss	hsa-miR-130a-3p,hsa-miR-19a-3p,hsa-miR-130b-3p,hsa-miR-19b-3p,hsa-miR-4295,hsa-miR-301a-3p,hsa-miR-454-3p,hsa-miR-3666
HOXA5_RP11-690D19.3	HOXA5	RP11-690D19.3	0.000501311	0.0364042	6.2897e-05	0.253429	0.000802437						0		-0.253429	Loss	hsa-miR-19a-3p,hsa-miR-19b-3p,hsa-miR-200c-3p
HOXA5_RP3-523K23.2						0		HOXA5	RP3-523K23.2	0.000215971	0.0174337	0.000655736	0.188151	0.00656752	0.188151	Gain	hsa-miR-19a-3p,hsa-miR-19b-3p,hsa-miR-92a-3p
HOXB3_H19	HOXB3	H19	3.12447e-05	0.00308864	0.000814001	0.209358	0.00665433						0		-0.209358	Loss	hsa-miR-130a-3p,hsa-miR-3666,hsa-miR-301a-3p,hsa-miR-454-3p,hsa-miR-4295,hsa-miR-130b-3p,hsa-miR-301b-3p
HOXB3_KCNQ1OT1	HOXB3	KCNQ1OT1	1.01622e-08	2.11165e-06	5.32348e-05	0.256036	0.000699359	HOXB3	KCNQ1OT1	1.01622e-08	2.11165e-06	5.23692e-06	0.25602	0.000120517	-1.59142e-05	Loss	hsa-miR-7-5p,hsa-miR-335-5p,hsa-miR-504-5p,hsa-miR-27b-3p,hsa-miR-27a-3p,hsa-miR-128-3p,hsa-miR-130a-3p,hsa-miR-3666,hsa-miR-301a-3p,hsa-miR-454-3p,hsa-miR-4295,hsa-miR-130b-3p,hsa-miR-301b-3p,hsa-miR-124-3p
HOXB3_LINC00472	HOXB3	LINC00472	6.28967e-15	8.97606e-12	0.000578945	0.215732	0.00507721						0		-0.215732	Loss	hsa-miR-520a-3p,hsa-miR-373-3p,hsa-miR-302b-3p,hsa-miR-302c-3p,hsa-miR-302d-3p,hsa-miR-302a-3p,hsa-miR-372-3p,hsa-miR-520d-3p,hsa-miR-520e,hsa-miR-302e,hsa-miR-520c-3p,hsa-miR-520b
HOXB3_RP11-588K22.2	HOXB3	RP11-588K22.2	4.44315e-05	0.00422118	0.000143712	0.240087	0.00161029	HOXB3	RP11-588K22.2	4.44315e-05	0.00422118	0.000627294	0.188882	0.0063329	-0.051205	Loss	hsa-miR-130a-3p,hsa-miR-3666,hsa-miR-301a-3p,hsa-miR-454-3p,hsa-miR-4295,hsa-miR-130b-3p
HOXB3_SLC26A4-AS1	HOXB3	SLC26A4-AS1	3.72028e-07	5.47604e-05	0.00894802	0.158091	0.0450819						0		-0.158091	Loss	hsa-miR-130a-3p,hsa-miR-3666,hsa-miR-301a-3p,hsa-miR-454-3p,hsa-miR-4295,hsa-miR-130b-3p
HOXB9_RP11-276H19.2	HOXB9	RP11-276H19.2	3.77646e-06	0.000451044	4.11126e-08	0.348905	1.40819e-06	HOXB9	RP11-276H19.2	3.77646e-06	0.000451044	0.00225926	0.166582	0.0177995	-0.182323	Loss	hsa-miR-215-5p,hsa-miR-192-5p
HOXC6_AC084219.4						0		HOXC6	AC084219.4	0.000112589	0.00977134	0.0037385	0.157045	0.0263456	0.157045	Gain	hsa-miR-128-3p,hsa-miR-27a-3p,hsa-miR-4644,hsa-miR-4306,hsa-miR-185-5p
HOXC6_FOXD2-AS1	HOXC6	FOXD2-AS1	0.000395869	0.0296374	0.00153871	0.196928	0.0112253						0		-0.196928	Loss	hsa-miR-4306,hsa-miR-185-5p
HOXC8_AC005537.2	HOXC8	AC005537.2	9.70047e-09	2.02683e-06	0.00758839	0.162069	0.0395937	HOXC8	AC005537.2	9.70047e-09	2.02683e-06	5.97005e-05	0.224395	0.000929918	0.0623254	Gain	hsa-miR-15a-5p,hsa-miR-16-5p,hsa-miR-15b-5p,hsa-miR-195-5p,hsa-miR-424-5p,hsa-miR-497-5p
HOXC8_AC091878.1						0		HOXC8	AC091878.1	9.70047e-09	2.02683e-06	0.00235435	0.16582	0.0183753	0.16582	Gain	hsa-miR-15a-5p,hsa-miR-16-5p,hsa-miR-15b-5p,hsa-miR-195-5p,hsa-miR-424-5p,hsa-miR-497-5p
HOXC8_DLX6-AS1						0		HOXC8	DLX6-AS1	1.07385e-06	0.000143647	0.000278344	0.201833	0.00324502	0.201833	Gain	hsa-miR-26a-5p,hsa-miR-15a-5p,hsa-miR-16-5p,hsa-miR-15b-5p,hsa-miR-195-5p,hsa-miR-424-5p,hsa-miR-497-5p
HOXC8_LINC00176	HOXC8	LINC00176	3.72955e-05	0.00361589	0.00387208	0.177509	0.0233407						0		-0.177509	Loss	hsa-miR-15a-5p,hsa-miR-16-5p,hsa-miR-15b-5p,hsa-miR-195-5p,hsa-miR-424-5p,hsa-miR-497-5p
HOXC8_LINC00473						0		HOXC8	LINC00473	2.67484e-07	4.06025e-05	0.0026406	0.163681	0.020099	0.163681	Gain	hsa-miR-15a-5p,hsa-miR-16-5p,hsa-miR-15b-5p,hsa-miR-195-5p,hsa-miR-424-5p,hsa-miR-497-5p
HOXC8_RP3-508I15.9	HOXC8	RP3-508I15.9	9.70047e-09	2.02683e-06	0.00152511	0.197106	0.0111568						0		-0.197106	Loss	hsa-miR-367-3p,hsa-miR-92a-3p,hsa-miR-32-5p,hsa-miR-25-3p,hsa-miR-92b-3p,hsa-miR-363-3p
HOXD1_AC005532.5	HOXD1	AC005532.5	5.89863e-08	1.02564e-05	0.00389737	0.177365	0.0234612						0		-0.177365	Loss	hsa-miR-4319,hsa-miR-125a-5p,hsa-miR-125b-5p
HOXD1_AC092535.3						0		HOXD1	AC092535.3	3.20169e-05	0.00314618	0.00487718	0.1518	0.032569	0.1518	Gain	hsa-miR-4319,hsa-miR-125a-5p,hsa-miR-125b-5p
HPRT1_LINC00152	HPRT1	LINC00152	0.000101207	0.0088982	7.20516e-12	0.431393	6.40993e-10	HPRT1	LINC00152	0.000101207	0.0088982	5.70996e-05	0.225014	0.000895191	-0.206379	Loss	hsa-miR-193b-3p,hsa-miR-107,hsa-miR-103a-3p
HPS5_KB-1615E4.2	HPS5	KB-1615E4.2	0.000709471	0.0490898	0.000271088	0.22931	0.00273888						0		-0.22931	Loss	hsa-miR-21-5p
HS3ST1_AC005083.1						0		HS3ST1	AC005083.1	4.91443e-25	5.65649e-21	4.35166e-09	0.330365	2.77324e-07	0.330365	Gain	hsa-miR-520e,hsa-miR-520d-3p,hsa-miR-520c-3p,hsa-miR-520b,hsa-miR-520a-3p,hsa-miR-373-3p,hsa-miR-372-3p,hsa-miR-302e,hsa-miR-302d-3p,hsa-miR-302c-3p,hsa-miR-302b-3p,hsa-miR-302a-3p,hsa-miR-93-5p,hsa-miR-519d-3p,hsa-miR-20b-5p,hsa-miR-20a-5p,hsa-miR-17-5p,hsa-miR-106b-5p,hsa-miR-106a-5p
HS3ST1_CTD-2377D24.6	HS3ST1	CTD-2377D24.6	2.26626e-10	7.12523e-08	3.80542e-05	0.261201	0.000530698						0		-0.261201	Loss	hsa-miR-93-5p,hsa-miR-519d-3p,hsa-miR-20b-5p,hsa-miR-20a-5p,hsa-miR-17-5p,hsa-miR-106b-5p,hsa-miR-106a-5p
HS3ST1_LINC00472	HS3ST1	LINC00472	1.02272e-11	4.84335e-09	0.00767449	0.161799	0.0399251	HS3ST1	LINC00472	1.02272e-11	4.84335e-09	0.000141104	0.212079	0.00186853	0.0502795	Gain	hsa-miR-520e,hsa-miR-520d-3p,hsa-miR-520c-3p,hsa-miR-520b,hsa-miR-520a-3p,hsa-miR-373-3p,hsa-miR-372-3p,hsa-miR-302e,hsa-miR-302d-3p,hsa-miR-302c-3p,hsa-miR-302b-3p,hsa-miR-302a-3p
HSPD1_AC093375.1						0		HSPD1	AC093375.1	0.000283744	0.0222037	8.2096e-05	0.219913	0.00120579	0.219913	Gain	hsa-miR-876-5p,hsa-miR-3167
HSPD1_GAS5	HSPD1	GAS5	1.20896e-06	0.000160104	2.08959e-06	0.301982	4.43886e-05	HSPD1	GAS5	1.20896e-06	0.000160104	0.005911	0.147909	0.0378976	-0.154073	Loss	hsa-miR-4465,hsa-miR-26b-5p,hsa-miR-26a-5p,hsa-miR-1297,hsa-miR-876-5p,hsa-miR-3167
HSPD1_RP11-396C23.2	HSPD1	RP11-396C23.2	7.79793e-09	1.66412e-06	0.000792899	0.209856	0.00651598						0		-0.209856	Loss	hsa-miR-4465,hsa-miR-26b-5p,hsa-miR-26a-5p,hsa-miR-1297
HSPE1-MOB4_AC091878.1						0		HSPE1-MOB4	AC091878.1	1.92857e-11	8.3628e-09	0.00804163	0.14149	0.0482225	0.14149	Gain	hsa-miR-15a-5p,hsa-miR-16-5p,hsa-miR-15b-5p,hsa-miR-195-5p,hsa-miR-424-5p,hsa-miR-497-5p,hsa-miR-503-5p
HSPE1-MOB4_DLX6-AS1						0		HSPE1-MOB4	DLX6-AS1	4.66814e-07	6.73639e-05	0.00127343	0.176878	0.0113098	0.176878	Gain	hsa-miR-15a-5p,hsa-miR-16-5p,hsa-miR-15b-5p,hsa-miR-195-5p,hsa-miR-424-5p,hsa-miR-497-5p,hsa-miR-346
HYLS1_RP11-276H19.2						0		HYLS1	RP11-276H19.2	1.13187e-05	0.00122043	0.00660369	0.145625	0.0413194	0.145625	Gain	hsa-miR-215-5p,hsa-miR-192-5p
HYOU1_LINC00473	HYOU1	LINC00473	2.40288e-06	0.000298715	4.1503e-05	0.259877	0.000566866	HYOU1	LINC00473	2.40288e-06	0.000298715	0.00399281	0.155761	0.027783	-0.104115	Loss	hsa-miR-195-5p,hsa-miR-16-5p,hsa-miR-15b-5p,hsa-miR-15a-5p
HYOU1_RP11-218M22.1						0		HYOU1	RP11-218M22.1	5.57737e-06	0.000642651	0.00572367	0.148567	0.0370369	0.148567	Gain	hsa-miR-195-5p,hsa-miR-16-5p,hsa-miR-15b-5p,hsa-miR-15a-5p
ID3_MIAT	ID3	MIAT	5.80469e-06	0.000666234	0.00141934	0.198544	0.0105107						0		-0.198544	Loss	hsa-miR-29a-3p,hsa-miR-29b-3p,hsa-miR-29c-3p
ID4_CASC2	ID4	CASC2	3.25725e-05	0.00319721	0.000790362	0.209916	0.00649916						0		-0.209916	Loss	hsa-miR-18a-5p,hsa-miR-18b-5p,hsa-miR-4735-3p
ID4_LINC00622	ID4	LINC00622	3.25725e-05	0.00319721	4.08205e-05	0.260131	0.000560431	ID4	LINC00622	3.25725e-05	0.00319721	0.0065523	0.145787	0.0410754	-0.114343	Loss	hsa-miR-18a-5p,hsa-miR-18b-5p,hsa-miR-4735-3p
ID4_RP11-834C11.4						0		ID4	RP11-834C11.4	0.000164264	0.0136747	0.00823043	0.140996	0.0491545	0.140996	Gain	hsa-miR-590-3p,hsa-miR-27a-3p,hsa-miR-18a-5p,hsa-miR-18b-5p,hsa-miR-4735-3p,hsa-miR-27b-3p
IFITM1_CTB-92J24.2	IFITM1	CTB-92J24.2	1.74979e-10	5.72937e-08	0.000273715	0.229142	0.00276121						0		-0.229142	Loss	hsa-miR-130a-3p,hsa-miR-130b-3p,hsa-miR-19a-3p,hsa-miR-19b-3p,hsa-miR-301a-3p,hsa-miR-3666,hsa-miR-4295,hsa-miR-454-3p
IFITM1_LINC00342	IFITM1	LINC00342	0.000554771	0.0398708	9.47316e-05	0.246908	0.00112873						0		-0.246908	Loss	hsa-miR-19a-3p,hsa-miR-19b-3p
IFITM1_RP11-588K22.2	IFITM1	RP11-588K22.2	2.19167e-09	5.38217e-07	0.00527618	0.170559	0.0296349	IFITM1	RP11-588K22.2	2.19167e-09	5.38217e-07	0.00688306	0.144764	0.0427246	-0.0257956	Loss	hsa-miR-130a-3p,hsa-miR-130b-3p,hsa-miR-19a-3p,hsa-miR-19b-3p,hsa-miR-301a-3p,hsa-miR-3666,hsa-miR-4295,hsa-miR-454-3p
IFITM1_SLC26A4-AS1	IFITM1	SLC26A4-AS1	1.77825e-12	1.12918e-09	0.00184319	0.193268	0.0129654	IFITM1	SLC26A4-AS1	1.77825e-12	1.12918e-09	8.8232e-06	0.249589	0.000186087	0.056321	Gain	hsa-miR-130a-3p,hsa-miR-130b-3p,hsa-miR-19a-3p,hsa-miR-19b-3p,hsa-miR-301a-3p,hsa-miR-3666,hsa-miR-4295,hsa-miR-454-3p
IFITM1_TBX5-AS1						0		IFITM1	TBX5-AS1	4.70589e-12	2.49406e-09	0.00327297	0.159612	0.0237011	0.159612	Gain	hsa-miR-25-3p,hsa-miR-32-5p,hsa-miR-363-3p,hsa-miR-367-3p,hsa-miR-92a-3p,hsa-miR-92b-3p
IFNG_AC011893.3	IFNG	AC011893.3	1.11773e-06	0.00014899	2.3738e-08	0.354886	8.79464e-07	IFNG	AC011893.3	1.11773e-06	0.00014899	1.63046e-16	0.455544	6.00349e-14	0.100657	Gain	hsa-miR-16-5p,hsa-miR-15a-5p,hsa-miR-15b-5p
IFNG_AC091878.1	IFNG	AC091878.1	1.11773e-06	0.00014899	0.00507619	0.171441	0.0287676						0		-0.171441	Loss	hsa-miR-16-5p,hsa-miR-15a-5p,hsa-miR-15b-5p
IFNG_KCNQ1OT1						0		IFNG	KCNQ1OT1	0.000176216	0.014528	0.000824396	0.184335	0.00791295	0.184335	Gain	hsa-miR-29b-3p,hsa-miR-125a-5p,hsa-miR-27a-3p,hsa-miR-24-3p
IFNG_LINC00707						0		IFNG	LINC00707	8.01328e-05	0.00720077	0.00169803	0.17178	0.014174	0.17178	Gain	hsa-miR-16-5p,hsa-miR-15a-5p,hsa-miR-15b-5p
IFNG_RP11-16E12.2						0		IFNG	RP11-16E12.2	3.02587e-05	0.00299677	1.90521e-06	0.268022	5.08651e-05	0.268022	Gain	hsa-miR-16-5p,hsa-miR-15a-5p,hsa-miR-15b-5p
IFNG_RP11-282K24.3						0		IFNG	RP11-282K24.3	2.67254e-06	0.000328687	0.00600714	0.147578	0.0384211	0.147578	Gain	hsa-miR-16-5p,hsa-miR-15a-5p,hsa-miR-15b-5p
IFNG_RP5-1028K7.2	IFNG	RP5-1028K7.2	1.78502e-06	0.000226859	2.01286e-22	0.586835	1.4823e-19	IFNG	RP5-1028K7.2	1.78502e-06	0.000226859	7.49162e-30	0.599174	2.88043e-26	0.0123388	Gain	hsa-miR-16-5p,hsa-miR-15a-5p,hsa-miR-15b-5p
IFNG_SNHG1	IFNG	SNHG1	8.99807e-05	0.00799748	0.00660924	0.165341	0.0354046	IFNG	SNHG1	8.99807e-05	0.00799748	0.00425802	0.154498	0.0292826	-0.010843	Loss	hsa-miR-16-5p,hsa-miR-15a-5p,hsa-miR-15b-5p
IFNG_SNHG12	IFNG	SNHG12	5.67313e-07	8.04846e-05	0.0038196	0.17781	0.0230893						0		-0.17781	Loss	hsa-miR-16-5p,hsa-miR-15a-5p,hsa-miR-15b-5p,hsa-miR-181a-5p
IGDCC3_LINC00641						0		IGDCC3	LINC00641	4.67232e-12	2.48373e-09	0.000334393	0.198979	0.00377078	0.198979	Gain	hsa-miR-378a-3p,hsa-miR-378b,hsa-miR-378c,hsa-miR-378d,hsa-miR-378e,hsa-miR-378f,hsa-miR-378h,hsa-miR-378i,hsa-miR-422a
IGDCC4_KCNQ1OT1	IGDCC4	KCNQ1OT1	2.69936e-09	6.46987e-07	6.79088e-06	0.28618	0.000122056	IGDCC4	KCNQ1OT1	2.69936e-09	6.46987e-07	5.88669e-05	0.22459	0.000919635	-0.0615891	Loss	hsa-miR-335-5p,hsa-let-7d-5p,hsa-let-7g-5p,hsa-miR-98-5p,hsa-miR-4500,hsa-miR-4458,hsa-let-7i-5p,hsa-let-7f-5p,hsa-let-7a-5p,hsa-let-7c-5p,hsa-let-7e-5p,hsa-let-7b-5p
IGDCC4_RP11-379K17.4	IGDCC4	RP11-379K17.4	0.00046723	0.0343343	0.000205465	0.234078	0.00217016						0		-0.234078	Loss	hsa-miR-4644,hsa-miR-4306,hsa-miR-185-5p
IGDCC4_RP11-834C11.4	IGDCC4	RP11-834C11.4	2.16016e-14	2.59935e-11	0.00486783	0.172392	0.0278728						0		-0.172392	Loss	hsa-let-7d-5p,hsa-let-7g-5p,hsa-miR-98-5p,hsa-miR-4500,hsa-miR-4458,hsa-let-7i-5p,hsa-let-7f-5p,hsa-let-7a-5p,hsa-let-7c-5p,hsa-let-7e-5p,hsa-let-7b-5p
IGF2BP1_AC074117.10						0		IGF2BP1	AC074117.10	1.64003e-11	7.27851e-09	0.000420247	0.195368	0.00455485	0.195368	Gain	hsa-let-7b-5p,hsa-let-7g-5p,hsa-let-7a-5p,hsa-let-7d-5p,hsa-let-7f-5p,hsa-let-7c-5p,hsa-let-7e-5p,hsa-miR-98-5p,hsa-let-7i-5p,hsa-miR-4458,hsa-miR-4500
IGF2BP1_LINC00665						0		IGF2BP1	LINC00665	1.98355e-13	1.64095e-10	7.05495e-06	0.252368	0.000153558	0.252368	Gain	hsa-let-7b-5p,hsa-let-7g-5p,hsa-let-7a-5p,hsa-let-7d-5p,hsa-let-7f-5p,hsa-let-7c-5p,hsa-let-7e-5p,hsa-miR-98-5p,hsa-let-7i-5p,hsa-miR-138-5p,hsa-miR-4458,hsa-miR-4500,hsa-miR-9-5p
IGF2BP1_RP11-834C11.4	IGF2BP1	RP11-834C11.4	1.07215e-11	5.05933e-09	0.00367864	0.178637	0.0224556	IGF2BP1	RP11-834C11.4	1.07215e-11	5.05933e-09	2.75715e-08	0.312932	1.3565e-06	0.134296	Gain	hsa-let-7b-5p,hsa-let-7g-5p,hsa-let-7a-5p,hsa-let-7d-5p,hsa-let-7f-5p,hsa-let-7c-5p,hsa-let-7e-5p,hsa-miR-98-5p,hsa-let-7i-5p,hsa-miR-4458,hsa-miR-4500,hsa-miR-491-5p
IGF2BP3_LINC00665						0		IGF2BP3	LINC00665	6.59623e-19	2.82829e-15	0.00603997	0.147466	0.0385667	0.147466	Gain	hsa-let-7d-5p,hsa-let-7b-5p,hsa-miR-186-5p,hsa-let-7e-5p,hsa-miR-4458,hsa-let-7f-5p,hsa-miR-98-5p,hsa-miR-4500,hsa-let-7g-5p,hsa-let-7c-5p,hsa-let-7i-5p,hsa-let-7a-5p,hsa-miR-9-5p,hsa-miR-129-5p
IGF2BP3_RP11-277P12.20	IGF2BP3	RP11-277P12.20	9.62052e-18	3.0501e-14	0.00624501	0.166667	0.033878						0		-0.166667	Loss	hsa-let-7d-5p,hsa-let-7b-5p,hsa-let-7e-5p,hsa-miR-4458,hsa-let-7f-5p,hsa-miR-98-5p,hsa-miR-4500,hsa-let-7g-5p,hsa-let-7c-5p,hsa-let-7i-5p,hsa-let-7a-5p
IGF2BP3_RP11-834C11.4	IGF2BP3	RP11-834C11.4	2.89113e-13	2.31229e-10	0.00133135	0.199817	0.00998736						0		-0.199817	Loss	hsa-let-7d-5p,hsa-let-7b-5p,hsa-let-7e-5p,hsa-miR-4458,hsa-let-7f-5p,hsa-miR-98-5p,hsa-miR-4500,hsa-let-7g-5p,hsa-let-7c-5p,hsa-let-7i-5p,hsa-let-7a-5p
IL17REL_RAMP2-AS1	IL17REL	RAMP2-AS1	0.000260576	0.0205548	0.000570934	0.215988	0.00501525						0		-0.215988	Loss	hsa-miR-3118,hsa-miR-134-5p
IL1A_AC006262.5	IL1A	AC006262.5	2.63841e-08	4.95253e-06	3.1576e-08	0.351795	1.12515e-06	IL1A	AC006262.5	2.63841e-08	4.95253e-06	0.000188174	0.207797	0.00237782	-0.143997	Loss	hsa-miR-181c-5p,hsa-miR-181d-5p,hsa-miR-181b-5p,hsa-miR-181a-5p
IL1A_CCAT1	IL1A	CCAT1	2.64925e-06	0.000326126	0.0084579	0.15946	0.0431123						0		-0.15946	Loss	hsa-miR-181c-5p,hsa-miR-181d-5p,hsa-miR-181b-5p,hsa-miR-181a-5p
IL1A_SLC26A4-AS1	IL1A	SLC26A4-AS1	2.64688e-09	6.35273e-07	0.000671544	0.212979	0.00571041						0		-0.212979	Loss	hsa-miR-30d-5p,hsa-miR-30e-5p,hsa-miR-30c-5p,hsa-miR-30b-5p,hsa-miR-30a-5p
IL1A_ZNF883	IL1A	ZNF883	7.87027e-08	1.33686e-05	0.000359585	0.224348	0.00345899						0		-0.224348	Loss	hsa-miR-181c-5p,hsa-miR-181d-5p,hsa-miR-181b-5p,hsa-miR-181a-5p
IL36RN_DLX6-AS1	IL36RN	DLX6-AS1	0.000115122	0.00995628	0.000160597	0.238236	0.00177104						0		-0.238236	Loss	hsa-miR-26b-5p,hsa-miR-16-5p
IL5RA_LINC00163	IL5RA	LINC00163	0.000190139	0.0155308	5.21368e-05	0.25636	0.000688688						0		-0.25636	Loss	hsa-miR-362-3p,hsa-miR-329-3p
ILF2_RP4-785G19.5						0		ILF2	RP4-785G19.5	3.66886e-06	0.000440578	0.000101899	0.216821	0.00144154	0.216821	Gain	hsa-miR-149-5p,hsa-miR-23b-3p,hsa-miR-181b-5p
INCENP_AC006262.5	INCENP	AC006262.5	1.06327e-05	0.0011574	0.0010369	0.204717	0.00812327						0		-0.204717	Loss	hsa-miR-181a-5p,hsa-miR-181b-5p,hsa-miR-181c-5p,hsa-miR-181d-5p
INCENP_AC074117.10	INCENP	AC074117.10	3.37383e-06	0.000408391	1.52096e-07	0.334135	4.46042e-06	INCENP	AC074117.10	3.37383e-06	0.000408391	2.13526e-05	0.238282	0.000389325	-0.0958528	Loss	hsa-miR-92b-3p,hsa-miR-92a-3p,hsa-miR-367-3p,hsa-miR-363-3p,hsa-miR-32-5p,hsa-miR-25-3p
INCENP_AC084219.4	INCENP	AC084219.4	1.62306e-06	0.000208275	0.00939918	0.156887	0.0467683						0		-0.156887	Loss	hsa-miR-181a-5p,hsa-miR-181b-5p,hsa-miR-181c-5p,hsa-miR-299-3p,hsa-miR-181d-5p,hsa-miR-4644,hsa-miR-4306,hsa-miR-185-5p
INCENP_ALMS1-IT1						0		INCENP	ALMS1-IT1	7.0687e-05	0.00642282	9.91653e-13	0.398334	1.58372e-10	0.398334	Gain	hsa-miR-181a-5p,hsa-miR-181b-5p,hsa-miR-181c-5p,hsa-miR-181d-5p
INCENP_KDM4A-AS1						0		INCENP	KDM4A-AS1	3.26076e-05	0.0031977	0.00591082	0.147909	0.0378976	0.147909	Gain	hsa-miR-4644,hsa-miR-4306,hsa-miR-185-5p
INCENP_RP11-415J8.7	INCENP	RP11-415J8.7	5.39913e-06	0.000623743	0.0019875	0.191722	0.0137718	INCENP	RP11-415J8.7	5.39913e-06	0.000623743	0.000238126	0.204231	0.00285783	0.0125091	Gain	hsa-miR-181a-5p,hsa-miR-181b-5p,hsa-miR-181c-5p,hsa-miR-181d-5p
INCENP_RP3-508I15.9	INCENP	RP3-508I15.9	4.02186e-10	1.18961e-07	3.88469e-05	0.260887	0.000539198	INCENP	RP3-508I15.9	4.02186e-10	1.18961e-07	0.00692732	0.14463	0.0429786	-0.116257	Loss	hsa-miR-92b-3p,hsa-miR-92a-3p,hsa-miR-367-3p,hsa-miR-363-3p,hsa-miR-32-5p,hsa-miR-25-3p
INCENP_TBX5-AS1	INCENP	TBX5-AS1	5.83801e-11	2.22053e-08	0.000603591	0.214962	0.00523791						0		-0.214962	Loss	hsa-miR-92b-3p,hsa-miR-92a-3p,hsa-miR-367-3p,hsa-miR-363-3p,hsa-miR-32-5p,hsa-miR-25-3p
INSIG1_CTD-2353F22.1	INSIG1	CTD-2353F22.1	2.74393e-05	0.00273648	0.000300289	0.227526	0.00298961	INSIG1	CTD-2353F22.1	2.74393e-05	0.00273648	0.00790519	0.141853	0.0475657	-0.0856726	Loss	hsa-miR-761,hsa-miR-3619-5p,hsa-miR-214-3p
INSIG1_KCNQ1OT1	INSIG1	KCNQ1OT1	1.17873e-05	0.0012679	0.00115008	0.202699	0.00883763	INSIG1	KCNQ1OT1	1.17873e-05	0.0012679	0.00561581	0.148954	0.0364279	-0.053745	Loss	hsa-miR-335-5p,hsa-miR-107,hsa-miR-103a-3p,hsa-miR-183-5p,hsa-miR-24-3p,hsa-miR-29a-3p,hsa-miR-29b-3p,hsa-miR-29c-3p,hsa-miR-4725-5p,hsa-miR-761,hsa-miR-3619-5p,hsa-miR-214-3p
INSIG1_LINC00511	INSIG1	LINC00511	0.000226362	0.0182019	0.00416948	0.175869	0.0247201						0		-0.175869	Loss	hsa-miR-183-5p,hsa-miR-29a-3p,hsa-miR-29b-3p,hsa-miR-29c-3p
INSIG1_RP11-449D8.1	INSIG1	RP11-449D8.1	5.28991e-08	9.29259e-06	0.00105675	0.204349	0.00823746						0		-0.204349	Loss	hsa-miR-32-5p,hsa-miR-92a-3p,hsa-miR-25-3p,hsa-miR-363-3p,hsa-miR-367-3p,hsa-miR-92b-3p
INSIG1_RP3-508I15.9						0		INSIG1	RP3-508I15.9	4.63122e-09	1.04878e-06	0.000242997	0.203921	0.00291102	0.203921	Gain	hsa-miR-32-5p,hsa-miR-92a-3p,hsa-miR-25-3p,hsa-miR-363-3p,hsa-miR-367-3p,hsa-miR-92b-3p
INSIG1_TBX5-AS1	INSIG1	TBX5-AS1	6.78134e-10	1.89477e-07	0.000198371	0.234675	0.00211121						0		-0.234675	Loss	hsa-miR-32-5p,hsa-miR-92a-3p,hsa-miR-25-3p,hsa-miR-363-3p,hsa-miR-367-3p,hsa-miR-92b-3p
ISYNA1_SNHG12						0		ISYNA1	SNHG12	5.81575e-05	0.00538886	0.00773737	0.142307	0.0467469	0.142307	Gain	hsa-miR-197-3p,hsa-miR-320a
ITGA2_AC011893.3	ITGA2	AC011893.3	1.87198e-08	3.65328e-06	0.000221797	0.232772	0.00232047	ITGA2	AC011893.3	1.87198e-08	3.65328e-06	0.00420198	0.154759	0.0289799	-0.0780128	Loss	hsa-miR-16-5p,hsa-miR-15a-5p,hsa-miR-15b-5p,hsa-miR-195-5p,hsa-miR-424-5p,hsa-miR-497-5p
ITGA2_CASC2	ITGA2	CASC2	5.47382e-05	0.00511139	1.32069e-05	0.276825	0.000215331	ITGA2	CASC2	5.47382e-05	0.00511139	1.01638e-05	0.247816	0.00020969	-0.029009	Loss	hsa-miR-18a-5p,hsa-miR-18b-5p,hsa-miR-4735-3p
ITGA2_CTD-2377D24.6	ITGA2	CTD-2377D24.6	1.0008e-10	3.4678e-08	0.00561998	0.169111	0.0311591						0		-0.169111	Loss	hsa-miR-93-5p,hsa-miR-519d-3p,hsa-miR-20b-5p,hsa-miR-20a-5p,hsa-miR-17-5p,hsa-miR-106b-5p,hsa-miR-106a-5p
ITGA2_FENDRR						0		ITGA2	FENDRR	1.50687e-08	3.01159e-06	0.000298446	0.200753	0.00343928	0.200753	Gain	hsa-miR-16-5p,hsa-miR-15a-5p,hsa-miR-15b-5p,hsa-miR-195-5p,hsa-miR-424-5p,hsa-miR-497-5p,hsa-miR-18a-5p,hsa-miR-18b-5p,hsa-miR-4735-3p
ITGA2_LINC00472	ITGA2	LINC00472	2.54704e-12	1.50005e-09	3.04208e-05	0.264588	0.000440944	ITGA2	LINC00472	2.54704e-12	1.50005e-09	1.19265e-11	0.379781	1.4985e-09	0.115193	Gain	hsa-miR-302c-3p,hsa-miR-520a-3p,hsa-miR-372-3p,hsa-miR-302d-3p,hsa-miR-302a-3p,hsa-miR-302b-3p,hsa-miR-373-3p,hsa-miR-520b,hsa-miR-520c-3p,hsa-miR-520d-3p,hsa-miR-520e,hsa-miR-302e
ITGA2_LINC00511	ITGA2	LINC00511	1.08905e-06	0.000145534	2.27701e-06	0.300861	4.77629e-05						0		-0.300861	Loss	hsa-miR-16-5p,hsa-miR-15a-5p,hsa-miR-15b-5p,hsa-miR-195-5p,hsa-miR-424-5p,hsa-miR-497-5p
ITGA2_LINC00622						0		ITGA2	LINC00622	5.47382e-05	0.00511139	0.00638124	0.146335	0.0402405	0.146335	Gain	hsa-miR-18a-5p,hsa-miR-18b-5p,hsa-miR-4735-3p
ITGA2_MEG8	ITGA2	MEG8	2.76004e-09	6.59145e-07	0.000213295	0.23344	0.00224214	ITGA2	MEG8	2.76004e-09	6.59145e-07	0.000879268	0.183248	0.00835714	-0.050192	Loss	hsa-miR-16-5p,hsa-miR-15a-5p,hsa-miR-15b-5p,hsa-miR-195-5p,hsa-miR-424-5p,hsa-miR-497-5p
ITGA2_RP11-282K24.3	ITGA2	RP11-282K24.3	2.10898e-07	3.26306e-05	0.00589305	0.168015	0.0323469	ITGA2	RP11-282K24.3	2.10898e-07	3.26306e-05	0.000113339	0.215282	0.00156333	0.0472668	Gain	hsa-miR-16-5p,hsa-miR-15a-5p,hsa-miR-15b-5p,hsa-miR-195-5p,hsa-miR-424-5p,hsa-miR-497-5p
ITGA2_RP11-588K22.2	ITGA2	RP11-588K22.2	4.89041e-08	8.64241e-06	1.76095e-07	0.332432	5.0689e-06	ITGA2	RP11-588K22.2	4.89041e-08	8.64241e-06	6.89933e-07	0.279524	2.19052e-05	-0.0529076	Loss	hsa-miR-16-5p,hsa-miR-103a-3p,hsa-miR-15a-5p,hsa-miR-107,hsa-miR-15b-5p,hsa-miR-195-5p,hsa-miR-424-5p,hsa-miR-497-5p,hsa-miR-19a-3p,hsa-miR-19b-3p
ITGA2_RP11-677M14.3	ITGA2	RP11-677M14.3	3.59461e-12	1.99177e-09	0.00412331	0.176116	0.0244987						0		-0.176116	Loss	hsa-miR-16-5p,hsa-miR-103a-3p,hsa-miR-15a-5p,hsa-miR-107,hsa-miR-15b-5p,hsa-miR-195-5p,hsa-miR-424-5p,hsa-miR-497-5p
ITGA2_RP5-1028K7.2	ITGA2	RP5-1028K7.2	7.25528e-08	1.23795e-05	9.01847e-06	0.282231	0.000155353						0		-0.282231	Loss	hsa-miR-16-5p,hsa-miR-15a-5p,hsa-miR-15b-5p,hsa-miR-195-5p,hsa-miR-424-5p,hsa-miR-497-5p
ITGA2_SNHG23	ITGA2	SNHG23	7.54053e-08	1.28455e-05	0.00768745	0.161759	0.0399612	ITGA2	SNHG23	7.54053e-08	1.28455e-05	0.0074591	0.14308	0.0455117	-0.018679	Loss	hsa-miR-15a-5p,hsa-miR-15b-5p,hsa-miR-195-5p,hsa-miR-424-5p,hsa-miR-497-5p
ITGB4_LINC00707						0		ITGB4	LINC00707	3.78574e-05	0.00365498	2.60291e-09	0.335029	1.7785e-07	0.335029	Gain	hsa-miR-30a-5p,hsa-miR-16-5p,hsa-miR-1
ITGB8_CTD-2377D24.6	ITGB8	CTD-2377D24.6	0.000383522	0.0287986	0.000194979	0.234968	0.00208347						0		-0.234968	Loss	hsa-miR-93-5p,hsa-miR-17-5p,hsa-miR-20a-5p
ITGB8_H19	ITGB8	H19	0.000247016	0.0195903	0.00441458	0.174593	0.025807						0		-0.174593	Loss	hsa-miR-93-5p,hsa-miR-17-5p,hsa-miR-20a-5p,hsa-miR-148a-3p,hsa-miR-152-3p,hsa-miR-148b-3p
ITGB8_KB-1615E4.2	ITGB8	KB-1615E4.2	0.000523669	0.0378688	4.87885e-09	0.371458	2.17019e-07						0		-0.371458	Loss	hsa-miR-21-5p,hsa-miR-590-5p
ITGB8_RP11-449D8.1	ITGB8	RP11-449D8.1	8.67389e-11	3.10511e-08	5.35857e-07	0.319147	1.35554e-05	ITGB8	RP11-449D8.1	8.67389e-11	3.10511e-08	0.000915767	0.182558	0.00863368	-0.136588	Loss	hsa-miR-186-5p,hsa-miR-25-3p,hsa-miR-32-5p,hsa-miR-363-3p,hsa-miR-367-3p,hsa-miR-92a-3p,hsa-miR-92b-3p
ITGB8_RP3-508I15.9	ITGB8	RP3-508I15.9	8.1897e-10	2.2328e-07	2.8265e-05	0.26569	0.000416296						0		-0.26569	Loss	hsa-miR-25-3p,hsa-miR-32-5p,hsa-miR-363-3p,hsa-miR-367-3p,hsa-miR-92a-3p,hsa-miR-92b-3p
ITGB8_TBX5-AS1	ITGB8	TBX5-AS1	1.19138e-10	4.08274e-08	0.00957883	0.156422	0.0473865						0		-0.156422	Loss	hsa-miR-25-3p,hsa-miR-32-5p,hsa-miR-363-3p,hsa-miR-367-3p,hsa-miR-92a-3p,hsa-miR-92b-3p
ITM2C_LINC00622	ITM2C	LINC00622	1.28443e-05	0.00137273	0.00726946	0.163092	0.0382155						0		-0.163092	Loss	hsa-miR-4735-3p,hsa-miR-18b-5p,hsa-miR-18a-5p
ITM2C_LOXL1-AS1	ITM2C	LOXL1-AS1	0.000660132	0.0463975	2.25418e-06	0.300993	4.73913e-05	ITM2C	LOXL1-AS1	0.000660132	0.0463975	0.000928205	0.182329	0.00871067	-0.118664	Loss	hsa-miR-4735-3p,hsa-miR-18b-5p,hsa-miR-18a-5p
ITPKC_LINC00163	ITPKC	LINC00163	0.000142894	0.0120664	0.00285728	0.184108	0.0184126	ITPKC	LINC00163	0.000142894	0.0120664	0.00152483	0.173702	0.0130487	-0.0104062	Loss	hsa-miR-362-3p,hsa-miR-329-3p
KAT2B_LINC00087	KAT2B	LINC00087	6.28659e-06	0.000716574	0.0101012	0.15511	0.0493446						0		-0.15511	Loss	hsa-miR-93-5p,hsa-miR-106b-5p,hsa-miR-17-5p
KAT2B_LINC00342	KAT2B	LINC00342	0.000102355	0.00897974	0.00170861	0.194813	0.0122067	KAT2B	LINC00342	0.000102355	0.00897974	6.25246e-09	0.327029	3.80181e-07	0.132216	Gain	hsa-miR-19a-3p,hsa-miR-19b-3p
KAT2B_RP11-415J8.7	KAT2B	RP11-415J8.7	0.000706371	0.0490898	0.000152073	0.239147	0.00169253	KAT2B	RP11-415J8.7	0.000706371	0.0490898	0.00519286	0.15054	0.0342543	-0.0886063	Loss	hsa-miR-181a-5p,hsa-miR-181b-5p
KAT2B_RP11-449D8.1	KAT2B	RP11-449D8.1	1.12115e-07	1.83778e-05	3.13919e-05	0.264115	0.000453038	KAT2B	RP11-449D8.1	1.12115e-07	1.83778e-05	1.65571e-06	0.269643	4.58188e-05	0.00552811	Gain	hsa-miR-25-3p,hsa-miR-32-5p,hsa-miR-92a-3p,hsa-miR-92b-3p
KAT2B_RP11-690D19.3	KAT2B	RP11-690D19.3	5.02316e-05	0.00473237	0.000156059	0.238715	0.00172941						0		-0.238715	Loss	hsa-miR-19a-3p,hsa-miR-19b-3p,hsa-miR-142-3p
KAT2B_TBX5-AS1	KAT2B	TBX5-AS1	1.34961e-08	2.71904e-06	2.91057e-09	0.376672	1.37544e-07	KAT2B	TBX5-AS1	1.34961e-08	2.71904e-06	2.62487e-07	0.290005	9.32223e-06	-0.0866667	Loss	hsa-miR-25-3p,hsa-miR-32-5p,hsa-miR-92a-3p,hsa-miR-92b-3p
KCNA4_LINC00163	KCNA4	LINC00163	3.39238e-05	0.00331755	0.000622492	0.21439	0.00537728						0		-0.21439	Loss	hsa-miR-362-3p,hsa-miR-329-3p
KCNA7_H19	KCNA7	H19	6.40587e-06	0.000729699	0.00643627	0.165963	0.0346813						0		-0.165963	Loss	hsa-miR-93-5p,hsa-miR-519d-3p,hsa-miR-20b-5p,hsa-miR-20a-5p,hsa-miR-17-5p,hsa-miR-106b-5p,hsa-miR-106a-5p
KCNA7_LINC00472						0		KCNA7	LINC00472	2.93213e-16	6.00366e-13	0.00159085	0.172947	0.0134714	0.172947	Gain	hsa-miR-520e,hsa-miR-520d-3p,hsa-miR-520c-3p,hsa-miR-520b,hsa-miR-520a-3p,hsa-miR-373-3p,hsa-miR-372-3p,hsa-miR-302e,hsa-miR-302d-3p,hsa-miR-302c-3p,hsa-miR-302b-3p,hsa-miR-302a-3p
KCNB1_KCNQ1OT1	KCNB1	KCNQ1OT1	0.000461656	0.0339483	0.000691946	0.212419	0.00585515						0		-0.212419	Loss	hsa-miR-301b-3p,hsa-miR-4295,hsa-miR-454-3p,hsa-miR-3666,hsa-miR-130a-3p,hsa-miR-301a-3p,hsa-miR-130b-3p,hsa-miR-362-3p,hsa-miR-329-3p
KCNJ8_LINC00087	KCNJ8	LINC00087	8.79928e-16	1.58464e-12	0.00365913	0.178753	0.0223498	KCNJ8	LINC00087	8.79928e-16	1.58464e-12	0.0012537	0.177151	0.011157	-0.00160291	Loss	hsa-miR-93-5p,hsa-miR-519d-3p,hsa-miR-20b-5p,hsa-miR-20a-5p,hsa-miR-17-5p,hsa-miR-106b-5p,hsa-miR-106a-5p
KCNJ8_LINC00472						0		KCNJ8	LINC00472	1.64167e-21	1.29731e-17	0.000141748	0.212012	0.00187612	0.212012	Gain	hsa-miR-302a-3p,hsa-miR-302b-3p,hsa-miR-520e,hsa-miR-520d-3p,hsa-miR-520b,hsa-miR-302e,hsa-miR-520c-3p,hsa-miR-520a-3p,hsa-miR-373-3p,hsa-miR-372-3p,hsa-miR-302d-3p,hsa-miR-302c-3p
KCNJ8_RP11-175K6.1	KCNJ8	RP11-175K6.1	8.79928e-16	1.58464e-12	5.02986e-14	0.470234	6.94514e-12	KCNJ8	RP11-175K6.1	8.79928e-16	1.58464e-12	2.02785e-13	0.409597	3.60808e-11	-0.0606377	Loss	hsa-miR-93-5p,hsa-miR-519d-3p,hsa-miR-20b-5p,hsa-miR-20a-5p,hsa-miR-17-5p,hsa-miR-106b-5p,hsa-miR-106a-5p
KCNN4_AC011893.3						0		KCNN4	AC011893.3	7.89309e-05	0.00710653	4.59006e-07	0.283996	1.53839e-05	0.283996	Gain	hsa-miR-16-5p,hsa-miR-497-5p
KCNN4_LINC00176						0		KCNN4	LINC00176	0.000705384	0.0490898	0.00299564	0.161301	0.0220788	0.161301	Gain	hsa-miR-16-5p,hsa-miR-497-5p
KCNN4_LINC00511	KCNN4	LINC00511	0.000205942	0.0166826	3.54663e-09	0.374688	1.62391e-07						0		-0.374688	Loss	hsa-miR-16-5p,hsa-miR-497-5p
KCNN4_MEG8	KCNN4	MEG8	5.64327e-05	0.00525071	0.00502612	0.171666	0.0285552						0		-0.171666	Loss	hsa-miR-16-5p,hsa-miR-497-5p
KCNN4_MIR497HG						0		KCNN4	MIR497HG	0.000105142	0.00919221	8.51026e-06	0.25004	0.000179917	0.25004	Gain	hsa-miR-16-5p,hsa-miR-497-5p
KCNN4_RP11-54O7.1						0		KCNN4	RP11-54O7.1	0.000705384	0.0490898	0.00391979	0.156122	0.0273467	0.156122	Gain	hsa-miR-16-5p,hsa-miR-497-5p
KCNN4_RP5-1028K7.2	KCNN4	RP5-1028K7.2	0.000105142	0.00919221	1.2965e-05	0.277089	0.000211908	KCNN4	RP5-1028K7.2	0.000105142	0.00919221	7.83279e-07	0.278115	2.44876e-05	0.00102622	Gain	hsa-miR-16-5p,hsa-miR-497-5p
KCTD12_RP11-834C11.4	KCTD12	RP11-834C11.4	0.000285577	0.0222714	0.00825442	0.160049	0.0423029						0		-0.160049	Loss	hsa-let-7b-5p,hsa-miR-22-3p,hsa-miR-27b-3p,hsa-miR-27a-3p
KCTD16_RP11-133N21.10						0		KCTD16	RP11-133N21.10	3.42399e-05	0.00334229	0.000140504	0.212142	0.00186524	0.212142	Gain	hsa-miR-33a-5p,hsa-miR-33b-5p
KCTD16_RP11-276H19.1	KCTD16	RP11-276H19.1	6.28659e-06	0.000716574	1.07303e-14	0.481383	1.66357e-12						0		-0.481383	Loss	hsa-miR-129-5p,hsa-miR-33a-5p,hsa-miR-33b-5p
KIAA0040_AC005062.2						0		KIAA0040	AC005062.2	0.000284571	0.0222061	0.000138455	0.212358	0.0018501	0.212358	Gain	hsa-miR-3118,hsa-miR-134-5p
KIAA0040_RAMP2-AS1	KIAA0040	RAMP2-AS1	4.78352e-05	0.00452748	5.00146e-12	0.434423	4.61487e-10						0		-0.434423	Loss	hsa-miR-3118,hsa-miR-134-5p
KIAA0907_KCNQ1OT1	KIAA0907	KCNQ1OT1	7.26012e-06	0.000817161	3.44642e-07	0.324491	9.18271e-06	KIAA0907	KCNQ1OT1	7.26012e-06	0.000817161	2.21313e-12	0.392472	3.35271e-10	0.0679806	Gain	hsa-miR-18a-5p,hsa-miR-19b-3p,hsa-miR-19a-3p,hsa-miR-152-3p,hsa-miR-148b-3p,hsa-miR-148a-3p,hsa-miR-362-3p,hsa-miR-329-3p
KIAA0907_LINC00342	KIAA0907	LINC00342	0.00042051	0.0312349	0.000142778	0.240195	0.00160186	KIAA0907	LINC00342	0.00042051	0.0312349	3.56814e-11	0.37122	3.90888e-09	0.131025	Gain	hsa-miR-19b-3p,hsa-miR-19a-3p
KIAA0907_RP11-690D19.3						0		KIAA0907	RP11-690D19.3	0.000422401	0.0313661	0.000710542	0.186821	0.00699746	0.186821	Gain	hsa-miR-18a-5p,hsa-miR-19b-3p,hsa-miR-19a-3p
KIAA1456_AC091878.1						0		KIAA1456	AC091878.1	4.96868e-10	1.43363e-07	0.00679318	0.145038	0.0422954	0.145038	Gain	hsa-miR-503-5p,hsa-miR-497-5p,hsa-miR-424-5p,hsa-miR-195-5p,hsa-miR-16-5p,hsa-miR-15b-5p,hsa-miR-15a-5p
KIAA1456_FENDRR	KIAA1456	FENDRR	2.27351e-05	0.00230247	6.59847e-08	0.343651	2.11782e-06						0		-0.343651	Loss	hsa-miR-497-5p,hsa-miR-424-5p,hsa-miR-195-5p,hsa-miR-16-5p,hsa-miR-15b-5p,hsa-miR-15a-5p,hsa-miR-24-3p
KIAA1456_LINC00473						0		KIAA1456	LINC00473	1.93837e-06	0.000244937	0.000660723	0.188026	0.00661483	0.188026	Gain	hsa-miR-497-5p,hsa-miR-424-5p,hsa-miR-195-5p,hsa-miR-16-5p,hsa-miR-15b-5p,hsa-miR-15a-5p
KIAA1456_MEG8						0		KIAA1456	MEG8	1.08348e-08	2.23822e-06	1.16387e-05	0.246104	0.000235718	0.246104	Gain	hsa-miR-497-5p,hsa-miR-424-5p,hsa-miR-195-5p,hsa-miR-16-5p,hsa-miR-15b-5p,hsa-miR-15a-5p
KIAA1456_SNHG23						0		KIAA1456	SNHG23	2.34532e-07	3.59198e-05	9.15012e-05	0.218367	0.0013234	0.218367	Gain	hsa-miR-497-5p,hsa-miR-424-5p,hsa-miR-195-5p,hsa-miR-15b-5p,hsa-miR-15a-5p
KIF15_RP5-1028K7.2	KIF15	RP5-1028K7.2	4.21763e-05	0.00402353	0.00112643	0.203105	0.00869659						0		-0.203105	Loss	hsa-miR-215-5p,hsa-miR-192-5p
KIF22_RP4-785G19.5						0		KIF22	RP4-785G19.5	0.000188762	0.0154374	6.04342e-06	0.254271	0.000135433	0.254271	Gain	hsa-miR-149-5p,hsa-miR-23a-3p
KIF23_AC005537.2						0		KIF23	AC005537.2	5.51219e-10	1.57245e-07	0.00358874	0.157838	0.025507	0.157838	Gain	hsa-miR-424-5p,hsa-miR-16-5p,hsa-miR-15a-5p,hsa-miR-195-5p,hsa-miR-15b-5p,hsa-miR-497-5p
KIF23_AC011893.3	KIF23	AC011893.3	5.51219e-10	1.57245e-07	0.00859283	0.159077	0.0436276						0		-0.159077	Loss	hsa-miR-424-5p,hsa-miR-16-5p,hsa-miR-15a-5p,hsa-miR-195-5p,hsa-miR-15b-5p,hsa-miR-497-5p
KIF23_AC084219.4						0		KIF23	AC084219.4	1.66357e-15	2.79616e-12	0.00335451	0.15914	0.024153	0.15914	Gain	hsa-miR-424-5p,hsa-miR-106b-5p,hsa-miR-16-5p,hsa-miR-20a-5p,hsa-miR-106a-5p,hsa-miR-20b-5p,hsa-miR-17-5p,hsa-miR-519d-3p,hsa-miR-93-5p,hsa-miR-15a-5p,hsa-miR-195-5p,hsa-miR-15b-5p,hsa-miR-497-5p,hsa-miR-103a-3p,hsa-miR-107
KIF23_AC091878.1	KIF23	AC091878.1	1.56588e-12	1.00737e-09	1.42862e-05	0.275697	0.00022982	KIF23	AC091878.1	1.56588e-12	1.00737e-09	8.03017e-05	0.220227	0.00118403	-0.05547	Loss	hsa-miR-424-5p,hsa-miR-16-5p,hsa-miR-503-5p,hsa-miR-15a-5p,hsa-miR-195-5p,hsa-miR-15b-5p,hsa-miR-497-5p
KIF23_CTD-2377D24.6						0		KIF23	CTD-2377D24.6	1.56588e-12	1.00737e-09	0.000151257	0.211053	0.00198317	0.211053	Gain	hsa-miR-106b-5p,hsa-miR-20a-5p,hsa-miR-106a-5p,hsa-miR-20b-5p,hsa-miR-17-5p,hsa-miR-519d-3p,hsa-miR-93-5p
KIF23_DLX6-AS1						0		KIF23	DLX6-AS1	1.11111e-09	2.94438e-07	0.000738977	0.186168	0.00722916	0.186168	Gain	hsa-miR-424-5p,hsa-miR-16-5p,hsa-miR-15a-5p,hsa-miR-195-5p,hsa-miR-15b-5p,hsa-miR-497-5p,hsa-miR-103a-3p,hsa-miR-107
KIF23_H19						0		KIF23	H19	9.20019e-08	1.52795e-05	0.0055405	0.149229	0.0360099	0.149229	Gain	hsa-miR-106b-5p,hsa-miR-20a-5p,hsa-miR-106a-5p,hsa-miR-20b-5p,hsa-miR-17-5p,hsa-miR-519d-3p,hsa-miR-93-5p,hsa-miR-103a-3p,hsa-miR-107
KIF23_LINC00176	KIF23	LINC00176	9.73815e-08	1.61174e-05	0.00171233	0.194769	0.0122228						0		-0.194769	Loss	hsa-miR-424-5p,hsa-miR-16-5p,hsa-miR-503-5p,hsa-miR-15a-5p,hsa-miR-195-5p,hsa-miR-15b-5p,hsa-miR-497-5p
KIF23_LINC00473						0		KIF23	LINC00473	1.57191e-08	3.12644e-06	0.00648342	0.146006	0.0407222	0.146006	Gain	hsa-miR-424-5p,hsa-miR-16-5p,hsa-miR-15a-5p,hsa-miR-195-5p,hsa-miR-15b-5p,hsa-miR-497-5p
KIF23_LINC00511	KIF23	LINC00511	3.40025e-08	6.22077e-06	5.61554e-06	0.288792	0.000103817						0		-0.288792	Loss	hsa-miR-424-5p,hsa-miR-16-5p,hsa-miR-15a-5p,hsa-miR-195-5p,hsa-miR-15b-5p,hsa-miR-497-5p
KIF23_RP11-54O7.1	KIF23	RP11-54O7.1	2.45033e-06	0.00030371	0.0020542	0.191041	0.0141232						0		-0.191041	Loss	hsa-miR-424-5p,hsa-miR-16-5p,hsa-miR-15a-5p,hsa-miR-195-5p,hsa-miR-15b-5p,hsa-miR-497-5p
KIF23_SNHG1	KIF23	SNHG1	1.66271e-05	0.00173739	0.00618983	0.166874	0.033613	KIF23	SNHG1	1.66271e-05	0.00173739	6.53491e-05	0.223132	0.00100027	0.0562578	Gain	hsa-miR-424-5p,hsa-miR-16-5p,hsa-miR-15a-5p,hsa-miR-195-5p,hsa-miR-15b-5p,hsa-miR-497-5p
KIF2C_AC006262.5	KIF2C	AC006262.5	4.01994e-07	5.87954e-05	0.00258719	0.186219	0.0170027						0		-0.186219	Loss	hsa-miR-181a-5p,hsa-miR-181b-5p,hsa-miR-181c-5p,hsa-miR-181d-5p,hsa-miR-4262
KIF2C_AC084219.4						0		KIF2C	AC084219.4	6.25704e-06	0.000714201	0.00019833	0.207006	0.00247161	0.207006	Gain	hsa-miR-16-5p,hsa-miR-20a-5p,hsa-miR-181a-5p,hsa-miR-181b-5p,hsa-miR-181c-5p,hsa-miR-181d-5p,hsa-miR-4262,hsa-miR-1
KIF2C_ALMS1-IT1	KIF2C	ALMS1-IT1	5.2669e-06	0.000610598	1.99361e-05	0.270859	0.000307283	KIF2C	ALMS1-IT1	5.2669e-06	0.000610598	2.61696e-10	0.354977	2.29729e-08	0.0841183	Gain	hsa-miR-181a-5p,hsa-miR-181b-5p,hsa-miR-181c-5p,hsa-miR-181d-5p,hsa-miR-4262
KIF2C_RP11-54O7.1	KIF2C	RP11-54O7.1	8.85071e-05	0.00788106	0.000878129	0.207914	0.00707172						0		-0.207914	Loss	hsa-miR-148b-3p,hsa-miR-34a-5p,hsa-miR-16-5p,hsa-miR-148a-3p,hsa-miR-152-3p
KIF2C_RP4-785G19.5						0		KIF2C	RP4-785G19.5	8.87358e-07	0.000120435	0.00115682	0.17855	0.0104492	0.17855	Gain	hsa-miR-181a-5p,hsa-miR-181b-5p,hsa-miR-181c-5p,hsa-miR-181d-5p,hsa-miR-4262
KIF2C_ZNF883	KIF2C	ZNF883	1.74111e-06	0.000222292	0.000978146	0.205844	0.00772925	KIF2C	ZNF883	1.74111e-06	0.000222292	0.00012585	0.213757	0.00171715	0.00791311	Gain	hsa-miR-181a-5p,hsa-miR-181b-5p,hsa-miR-181c-5p,hsa-miR-181d-5p,hsa-miR-4262
KIF6_LINC00472	KIF6	LINC00472	1.11929e-13	1.006e-10	0.000188798	0.235514	0.00203134						0		-0.235514	Loss	hsa-miR-520e,hsa-miR-520d-3p,hsa-miR-520c-3p,hsa-miR-520b,hsa-miR-520a-3p,hsa-miR-373-3p,hsa-miR-372-3p,hsa-miR-302e,hsa-miR-302d-3p,hsa-miR-302c-3p,hsa-miR-302b-3p,hsa-miR-302a-3p
KLF10_H19	KLF10	H19	4.91054e-05	0.00463941	0.00188911	0.192765	0.0132248						0		-0.192765	Loss	hsa-miR-19b-3p,hsa-miR-17-5p,hsa-miR-93-5p,hsa-miR-519d-3p,hsa-miR-106b-5p,hsa-miR-20a-5p,hsa-miR-20b-5p,hsa-miR-106a-5p
KLF10_LINC00087	KLF10	LINC00087	4.96551e-11	1.9162e-08	2.57757e-05	0.267065	0.000385197	KLF10	LINC00087	4.96551e-11	1.9162e-08	0.00780316	0.142128	0.0470663	-0.124937	Loss	hsa-miR-17-5p,hsa-miR-93-5p,hsa-miR-519d-3p,hsa-miR-106b-5p,hsa-miR-20a-5p,hsa-miR-20b-5p,hsa-miR-106a-5p
KLF10_LINC00472	KLF10	LINC00472	7.19532e-05	0.00653003	1.78078e-06	0.304056	3.86653e-05	KLF10	LINC00472	7.19532e-05	0.00653003	1.36296e-07	0.29688	5.21406e-06	-0.00717571	Loss	hsa-miR-302c-3p,hsa-miR-23c,hsa-miR-23b-3p,hsa-miR-23a-3p,hsa-miR-381-3p,hsa-miR-300
KLF10_RP11-175K6.1	KLF10	RP11-175K6.1	4.96551e-11	1.9162e-08	0.010059	0.155214	0.0491928						0		-0.155214	Loss	hsa-miR-17-5p,hsa-miR-93-5p,hsa-miR-519d-3p,hsa-miR-106b-5p,hsa-miR-20a-5p,hsa-miR-20b-5p,hsa-miR-106a-5p
KLF10_SLC26A4-AS1	KLF10	SLC26A4-AS1	3.6326e-06	0.000436619	0.0100131	0.155328	0.0490224						0		-0.155328	Loss	hsa-miR-30b-5p,hsa-miR-19b-3p,hsa-miR-30e-5p,hsa-miR-30c-5p,hsa-miR-30d-5p,hsa-miR-30a-5p
KLF4_H19	KLF4	H19	1.65833e-06	0.000212132	0.00149367	0.197524	0.0109594						0		-0.197524	Loss	hsa-miR-130a-3p,hsa-miR-103a-3p,hsa-miR-107,hsa-miR-29a-3p,hsa-miR-152-3p,hsa-miR-29c-3p
KLF4_LINC00707	KLF4	LINC00707	1.09336e-07	1.79611e-05	0.00142505	0.198464	0.0105405	KLF4	LINC00707	1.09336e-07	1.79611e-05	2.46235e-08	0.314033	1.2387e-06	0.115568	Gain	hsa-miR-145-5p,hsa-miR-103a-3p,hsa-miR-107,hsa-miR-30b-5p,hsa-miR-15a-5p,hsa-miR-206
KLF4_MIAT	KLF4	MIAT	0.000563998	0.040446	0.000130535	0.241679	0.00147826						0		-0.241679	Loss	hsa-miR-29a-3p,hsa-miR-29c-3p
KLF4_RP11-449D8.1	KLF4	RP11-449D8.1	4.47333e-11	1.7531e-08	0.00343907	0.180109	0.0213171						0		-0.180109	Loss	hsa-miR-25-3p,hsa-miR-135b-5p,hsa-miR-32-5p,hsa-miR-367-3p,hsa-miR-92a-3p,hsa-miR-135a-5p
KLF4_RP11-588K22.2	KLF4	RP11-588K22.2	0.000156081	0.0130736	0.00748194	0.162406	0.0391307						0		-0.162406	Loss	hsa-miR-130a-3p,hsa-miR-103a-3p,hsa-miR-107,hsa-miR-15a-5p
KLF4_RP3-523K23.2	KLF4	RP3-523K23.2	1.57168e-06	0.000202467	0.000340389	0.22532	0.00331401	KLF4	RP3-523K23.2	1.57168e-06	0.000202467	7.89743e-08	0.302471	3.26628e-06	0.0771509	Gain	hsa-miR-25-3p,hsa-miR-32-5p,hsa-miR-367-3p,hsa-miR-92a-3p
KLF4_TBX5-AS1	KLF4	TBX5-AS1	1.15379e-07	1.88138e-05	1.74797e-09	0.38173	8.89451e-08						0		-0.38173	Loss	hsa-miR-25-3p,hsa-miR-32-5p,hsa-miR-367-3p,hsa-miR-92a-3p
KLF4_TINCR	KLF4	TINCR	0.000563998	0.040446	7.89786e-05	0.249826	0.000967561	KLF4	TINCR	0.000563998	0.040446	5.01643e-07	0.283028	1.66446e-05	0.0332024	Gain	hsa-miR-335-5p,hsa-miR-7-5p
KLF6_CCAT1	KLF6	CCAT1	2.30384e-15	3.65205e-12	0.000126407	0.242208	0.00144132						0		-0.242208	Loss	hsa-miR-181a-5p,hsa-miR-148b-3p,hsa-miR-410-3p,hsa-miR-181c-5p,hsa-miR-148a-3p,hsa-miR-152-3p,hsa-miR-3666,hsa-miR-4295,hsa-miR-454-3p,hsa-miR-130b-3p,hsa-miR-301a-3p,hsa-miR-130a-3p
KLF6_LINC00087	KLF6	LINC00087	1.76518e-12	1.12465e-09	0.00376095	0.17815	0.0228214						0		-0.17815	Loss	hsa-miR-20b-5p,hsa-miR-93-5p,hsa-miR-519d-3p,hsa-miR-20a-5p,hsa-miR-106b-5p,hsa-miR-17-5p,hsa-miR-106a-5p
KLF6_RP11-175K6.1	KLF6	RP11-175K6.1	1.76518e-12	1.12465e-09	2.41022e-08	0.354722	8.88699e-07						0		-0.354722	Loss	hsa-miR-20b-5p,hsa-miR-93-5p,hsa-miR-519d-3p,hsa-miR-20a-5p,hsa-miR-106b-5p,hsa-miR-17-5p,hsa-miR-106a-5p
KLF6_RP11-588K22.2	KLF6	RP11-588K22.2	1.88427e-06	0.000238841	4.84303e-05	0.257502	0.00064666	KLF6	RP11-588K22.2	1.88427e-06	0.000238841	0.00047704	0.193338	0.00505266	-0.0641643	Loss	hsa-miR-15a-5p,hsa-miR-3666,hsa-miR-4295,hsa-miR-454-3p,hsa-miR-130b-3p,hsa-miR-301a-3p,hsa-miR-130a-3p
KLRD1_CTD-2377D24.6	KLRD1	CTD-2377D24.6	1.38619e-12	9.08329e-10	8.48263e-07	0.313473	2.03698e-05	KLRD1	CTD-2377D24.6	1.38619e-12	9.08329e-10	0.00228819	0.166347	0.0179992	-0.147125	Loss	hsa-miR-93-5p,hsa-miR-519d-3p,hsa-miR-20b-5p,hsa-miR-20a-5p,hsa-miR-17-5p,hsa-miR-106b-5p,hsa-miR-106a-5p
KLRD1_KCNQ1OT1						0		KLRD1	KCNQ1OT1	0.000517449	0.037499	0.000184556	0.208089	0.00234481	0.208089	Gain	hsa-miR-183-5p,hsa-miR-454-3p,hsa-miR-4295,hsa-miR-3666,hsa-miR-301b-3p,hsa-miR-301a-3p,hsa-miR-130b-3p,hsa-miR-130a-3p
KLRD1_RP11-175K6.1	KLRD1	RP11-175K6.1	1.38619e-12	9.08329e-10	8.7831e-09	0.36541	3.63826e-07						0		-0.36541	Loss	hsa-miR-93-5p,hsa-miR-519d-3p,hsa-miR-20b-5p,hsa-miR-20a-5p,hsa-miR-17-5p,hsa-miR-106b-5p,hsa-miR-106a-5p
KLRD1_RP11-588K22.2	KLRD1	RP11-588K22.2	2.34248e-05	0.00236643	0.000812578	0.209391	0.00664474						0		-0.209391	Loss	hsa-miR-454-3p,hsa-miR-4295,hsa-miR-3666,hsa-miR-301a-3p,hsa-miR-130b-3p,hsa-miR-130a-3p
KLRD1_SLC26A4-AS1	KLRD1	SLC26A4-AS1	1.89897e-07	2.95714e-05	0.00368465	0.178601	0.0224819	KLRD1	SLC26A4-AS1	1.89897e-07	2.95714e-05	0.000270248	0.202289	0.00316875	0.0236878	Gain	hsa-miR-454-3p,hsa-miR-4295,hsa-miR-3666,hsa-miR-301a-3p,hsa-miR-130b-3p,hsa-miR-130a-3p
KPNA2_AC084219.4						0		KPNA2	AC084219.4	2.67855e-06	0.00032935	0.00665811	0.145455	0.0415912	0.145455	Gain	hsa-miR-16-5p,hsa-miR-181b-5p,hsa-miR-106a-5p,hsa-miR-93-5p,hsa-miR-17-5p,hsa-miR-20a-5p,hsa-miR-106b-5p,hsa-miR-20b-5p,hsa-miR-519d-3p
KPNA2_CTB-92J24.2	KPNA2	CTB-92J24.2	2.77986e-05	0.0027671	8.49247e-06	0.283072	0.000147539						0		-0.283072	Loss	hsa-miR-302a-3p,hsa-miR-302b-3p,hsa-miR-302c-3p,hsa-miR-302d-3p,hsa-miR-372-3p,hsa-miR-520d-3p
KPNA2_CTD-2377D24.6	KPNA2	CTD-2377D24.6	1.49022e-11	6.79011e-09	0.00100665	0.20529	0.00792376						0		-0.20529	Loss	hsa-miR-106a-5p,hsa-miR-93-5p,hsa-miR-17-5p,hsa-miR-20a-5p,hsa-miR-106b-5p,hsa-miR-20b-5p,hsa-miR-519d-3p
KPNA2_DLX6-AS1						0		KPNA2	DLX6-AS1	0.000124282	0.0106735	0.00540518	0.14973	0.0352861	0.14973	Gain	hsa-miR-16-5p,hsa-miR-26a-5p,hsa-miR-26b-5p,hsa-miR-1297,hsa-miR-4465
KPNA2_PVT1	KPNA2	PVT1	2.01753e-07	3.13055e-05	0.00135233	0.199507	0.0101133						0		-0.199507	Loss	hsa-miR-16-5p,hsa-miR-106a-5p,hsa-miR-93-5p,hsa-miR-17-5p,hsa-miR-20a-5p,hsa-miR-106b-5p,hsa-miR-20b-5p,hsa-miR-519d-3p
KPNA2_RP11-276H19.2	KPNA2	RP11-276H19.2	1.0032e-05	0.00109833	0.0057615	0.168538	0.031795						0		-0.168538	Loss	hsa-miR-26a-5p,hsa-miR-26b-5p,hsa-miR-1297,hsa-miR-4465
KPNA2_RP11-396C23.2	KPNA2	RP11-396C23.2	6.9986e-07	9.71289e-05	0.00915695	0.157527	0.0459251						0		-0.157527	Loss	hsa-miR-26a-5p,hsa-miR-26b-5p,hsa-miR-1297,hsa-miR-4465
KPNA2_WASIR2	KPNA2	WASIR2	2.28831e-05	0.00231568	0.00509063	0.171376	0.0288248						0		-0.171376	Loss	hsa-miR-26a-5p,hsa-miR-26b-5p,hsa-miR-1297,hsa-miR-4465
KRT6B_RP11-221J22.2	KRT6B	RP11-221J22.2	0.000709471	0.0490898	5.83048e-05	0.254618	0.000754009						0		-0.254618	Loss	hsa-miR-155-5p
L1CAM_RP11-395G23.3						0		L1CAM	RP11-395G23.3	9.76036e-07	0.000131327	0.00639958	0.146275	0.040321	0.146275	Gain	hsa-miR-146a-5p,hsa-miR-129-5p,hsa-miR-374b-5p,hsa-miR-374a-5p
L1CAM_RP11-932O9.10	L1CAM	RP11-932O9.10	7.55293e-05	0.00683816	0.00292055	0.18364	0.0187428						0		-0.18364	Loss	hsa-miR-374b-5p,hsa-miR-374a-5p
LAMP3_MAGI2-AS3	LAMP3	MAGI2-AS3	0.000195707	0.0159315	6.7347e-06	0.286294	0.000121129	LAMP3	MAGI2-AS3	0.000195707	0.0159315	0.00141598	0.175014	0.0123039	-0.111281	Loss	hsa-miR-374b-5p,hsa-miR-374a-5p
LAPTM4B_ALMS1-IT1	LAPTM4B	ALMS1-IT1	7.24784e-08	1.23795e-05	0.00843386	0.159529	0.0430242						0		-0.159529	Loss	hsa-miR-4262,hsa-miR-181d-5p,hsa-miR-181c-5p,hsa-miR-181b-5p,hsa-miR-181a-5p
LATS2_AC006262.5						0		LATS2	AC006262.5	0.000215179	0.0173777	1.89909e-06	0.26806	5.07529e-05	0.26806	Gain	hsa-miR-181b-5p,hsa-miR-223-3p,hsa-miR-181c-5p
LBX2_AC092535.3						0		LBX2	AC092535.3	0.000180071	0.0147906	1.09662e-05	0.246857	0.000223464	0.246857	Gain	hsa-miR-125a-5p,hsa-miR-125b-5p
LBX2_KCNQ1OT1	LBX2	KCNQ1OT1	0.000123075	0.0105802	1.57793e-05	0.274263	0.000249895	LBX2	KCNQ1OT1	0.000123075	0.0105802	0.00540162	0.149744	0.0352802	-0.12452	Loss	hsa-miR-339-5p,hsa-miR-125a-5p,hsa-miR-125b-5p
LCP1_RP11-16E12.2						0		LCP1	RP11-16E12.2	4.35037e-10	1.2775e-07	0.000588336	0.189934	0.00601519	0.189934	Gain	hsa-miR-30e-5p,hsa-miR-30c-5p,hsa-miR-30d-5p,hsa-miR-30b-5p,hsa-miR-30a-5p
LCP1_SLC26A4-AS1	LCP1	SLC26A4-AS1	7.52353e-11	2.73585e-08	0.00495427	0.171993	0.028257	LCP1	SLC26A4-AS1	7.52353e-11	2.73585e-08	0.00518772	0.15056	0.0342374	-0.0214329	Loss	hsa-miR-30e-5p,hsa-miR-30c-5p,hsa-miR-30d-5p,hsa-miR-30b-5p,hsa-miR-30a-5p
LDHA_APCDD1L-AS1	LDHA	APCDD1L-AS1	0.00060801	0.043187	7.54283e-07	0.314934	1.83963e-05	LDHA	APCDD1L-AS1	0.00060801	0.043187	1.64379e-06	0.269727	4.55843e-05	-0.0452078	Loss	hsa-miR-135a-5p,hsa-miR-135b-5p
LDHA_PVT1	LDHA	PVT1	0.000240761	0.0191891	0.00709977	0.163652	0.0374795						0		-0.163652	Loss	hsa-miR-24-3p,hsa-miR-203a-3p,hsa-miR-190b,hsa-miR-190a-5p,hsa-miR-186-5p
LDHA_RP11-120D5.1	LDHA	RP11-120D5.1	5.04341e-06	0.00058739	1.19722e-05	0.278226	0.000197507	LDHA	RP11-120D5.1	5.04341e-06	0.00058739	0.0080316	0.141516	0.0482059	-0.13671	Loss	hsa-miR-34a-5p,hsa-miR-34c-5p,hsa-miR-449a,hsa-miR-449b-5p
LDLR_AC006262.5	LDLR	AC006262.5	3.5316e-05	0.00343972	0.000255112	0.230363	0.00260326						0		-0.230363	Loss	hsa-miR-181a-5p,hsa-miR-181b-5p,hsa-miR-181c-5p,hsa-miR-181d-5p,hsa-miR-4262
LDLR_CCAT1	LDLR	CCAT1	2.99405e-14	3.37848e-11	8.81991e-06	0.282543	0.000152527						0		-0.282543	Loss	hsa-miR-130a-3p,hsa-miR-130b-3p,hsa-miR-301a-3p,hsa-miR-454-3p,hsa-miR-4295,hsa-miR-3666,hsa-miR-181a-5p,hsa-miR-181b-5p,hsa-miR-181c-5p,hsa-miR-181d-5p,hsa-miR-4262,hsa-miR-410-3p,hsa-miR-148a-3p,hsa-miR-148b-3p,hsa-miR-152-3p
LDLR_KCNQ1OT1	LDLR	KCNQ1OT1	2.94457e-08	5.47027e-06	0.00674543	0.164861	0.0359743	LDLR	KCNQ1OT1	2.94457e-08	5.47027e-06	0.000901904	0.182817	0.00852724	0.017956	Gain	hsa-miR-130a-3p,hsa-miR-335-5p,hsa-miR-130b-3p,hsa-miR-128-3p,hsa-miR-124-3p,hsa-miR-19b-3p,hsa-let-7b-5p,hsa-miR-149-5p,hsa-miR-27a-3p,hsa-miR-19a-3p,hsa-miR-301a-3p,hsa-miR-454-3p,hsa-miR-301b-3p,hsa-miR-4295,hsa-miR-3666,hsa-miR-27b-3p,hsa-miR-140-5p,hsa-miR-377-3p,hsa-miR-148a-3p,hsa-miR-148b-3p,hsa-miR-152-3p
LDLR_LINC00087	LDLR	LINC00087	2.47234e-09	5.97717e-07	0.00304312	0.182757	0.0193468						0		-0.182757	Loss	hsa-miR-93-5p,hsa-miR-17-5p,hsa-miR-20a-5p,hsa-miR-106a-5p,hsa-miR-106b-5p,hsa-miR-20b-5p,hsa-miR-519d-3p
LDLR_RP11-588K22.2	LDLR	RP11-588K22.2	0.00020496	0.0166158	3.00353e-05	0.264779	0.00043655						0		-0.264779	Loss	hsa-miR-130a-3p,hsa-miR-130b-3p,hsa-miR-19b-3p,hsa-miR-19a-3p,hsa-miR-301a-3p,hsa-miR-454-3p,hsa-miR-4295,hsa-miR-3666
LDLR_RP11-690D19.3	LDLR	RP11-690D19.3	0.000633746	0.0448104	0.00109527	0.203653	0.00849026						0		-0.203653	Loss	hsa-miR-19b-3p,hsa-miR-19a-3p,hsa-miR-140-5p,hsa-miR-381-3p,hsa-miR-300
LEFTY2_LINC00472	LEFTY2	LINC00472	6.542e-05	0.00600713	5.17834e-08	0.346355	1.71176e-06	LEFTY2	LINC00472	6.542e-05	0.00600713	0.00276538	0.162814	0.0207627	-0.183541	Loss	hsa-miR-302a-3p,hsa-miR-302d-3p,hsa-miR-373-3p
LFNG_KCNQ1OT1	LFNG	KCNQ1OT1	4.69716e-05	0.0044553	0.000157952	0.238514	0.0017455						0		-0.238514	Loss	hsa-miR-335-5p,hsa-miR-125a-5p,hsa-miR-27b-3p,hsa-miR-27a-3p,hsa-miR-362-3p,hsa-miR-329-3p,hsa-miR-146a-5p
LGSN_RP11-197N18.2						0		LGSN	RP11-197N18.2	2.22533e-12	1.35537e-09	0.00243221	0.165216	0.0188594	0.165216	Gain	hsa-miR-150-5p,hsa-miR-520e,hsa-miR-520d-3p,hsa-miR-520c-3p,hsa-miR-520b,hsa-miR-520a-3p,hsa-miR-373-3p,hsa-miR-372-3p,hsa-miR-302e,hsa-miR-302d-3p,hsa-miR-302c-3p,hsa-miR-302b-3p,hsa-miR-302a-3p
LHX6_TINCR	LHX6	TINCR	0.000284571	0.0222061	4.11488e-05	0.260008	0.000563188	LHX6	TINCR	0.000284571	0.0222061	0.00504195	0.151134	0.0334837	-0.108874	Loss	hsa-miR-335-5p,hsa-miR-7-5p
LIFR_RP11-1134I14.8						0		LIFR	RP11-1134I14.8	0.000430386	0.0319058	0.000265529	0.20256	0.00312587	0.20256	Gain	hsa-miR-101-3p,hsa-miR-27a-3p,hsa-miR-27b-3p
LIMK1_AC005083.1	LIMK1	AC005083.1	4.58275e-08	8.13673e-06	0.00835116	0.159767	0.0427029						0		-0.159767	Loss	hsa-miR-106b-5p,hsa-miR-20a-5p,hsa-miR-17-5p,hsa-miR-20b-5p,hsa-miR-106a-5p,hsa-miR-519d-3p,hsa-miR-93-5p
LIMK1_H19	LIMK1	H19	5.61787e-06	0.000646896	0.00190022	0.192644	0.0132822						0		-0.192644	Loss	hsa-miR-106b-5p,hsa-miR-20a-5p,hsa-miR-17-5p,hsa-miR-20b-5p,hsa-miR-106a-5p,hsa-miR-519d-3p,hsa-miR-93-5p
LIMK1_LINC00087	LIMK1	LINC00087	4.80185e-13	3.59601e-10	0.000957695	0.206251	0.00759027	LIMK1	LINC00087	4.80185e-13	3.59601e-10	0.000779898	0.185267	0.00755973	-0.020984	Loss	hsa-miR-106b-5p,hsa-miR-20a-5p,hsa-miR-17-5p,hsa-miR-20b-5p,hsa-miR-106a-5p,hsa-miR-519d-3p,hsa-miR-93-5p
LIMK1_PVT1						0		LIMK1	PVT1	1.30747e-07	2.10283e-05	0.00681431	0.144973	0.0424038	0.144973	Gain	hsa-miR-106b-5p,hsa-miR-20a-5p,hsa-miR-17-5p,hsa-miR-20b-5p,hsa-miR-106a-5p,hsa-miR-519d-3p,hsa-miR-93-5p
LIPA_AC084219.4	LIPA	AC084219.4	0.0005573	0.0400416	0.00147887	0.197724	0.0108695						0		-0.197724	Loss	hsa-miR-454-3p,hsa-miR-3666,hsa-miR-4295,hsa-miR-301a-3p,hsa-miR-130b-3p,hsa-miR-130a-3p
LIPA_RP11-588K22.2	LIPA	RP11-588K22.2	5.71456e-05	0.00530997	7.70793e-08	0.341904	2.4414e-06	LIPA	RP11-588K22.2	5.71456e-05	0.00530997	8.32472e-12	0.382536	1.10903e-09	0.0406324	Gain	hsa-miR-454-3p,hsa-miR-3666,hsa-miR-4295,hsa-miR-301a-3p,hsa-miR-130b-3p,hsa-miR-130a-3p
LMNB1_CTB-92J24.2	LMNB1	CTB-92J24.2	2.41406e-05	0.00243595	0.000108119	0.244766	0.00126049						0		-0.244766	Loss	hsa-miR-429,hsa-miR-200c-3p,hsa-miR-200b-3p,hsa-miR-23c,hsa-miR-23b-3p,hsa-miR-23a-3p
LMNB1_LINC00641	LMNB1	LINC00641	0.000708168	0.0490898	0.00175495	0.194269	0.0124834	LMNB1	LINC00641	0.000708168	0.0490898	1.27921e-05	0.244903	0.000254794	0.0506338	Gain	hsa-miR-320a,hsa-miR-429,hsa-miR-200c-3p,hsa-miR-200b-3p,hsa-miR-1
LMNB2_LINC00641	LMNB2	LINC00641	1.92335e-05	0.00198854	0.00102159	0.205005	0.00802467	LMNB2	LINC00641	1.92335e-05	0.00198854	0.00170782	0.171677	0.0142288	-0.033328	Loss	hsa-miR-370-3p,hsa-miR-378a-3p,hsa-miR-378b,hsa-miR-378c,hsa-miR-378d,hsa-miR-378e,hsa-miR-378f,hsa-miR-378h,hsa-miR-378i,hsa-miR-422a
LOXL1_H19	LOXL1	H19	5.14301e-05	0.00483403	7.39182e-09	0.367197	3.12543e-07						0		-0.367197	Loss	hsa-miR-193b-3p,hsa-miR-148b-3p,hsa-miR-93-5p
LOXL1_KCNQ1OT1	LOXL1	KCNQ1OT1	0.000587243	0.0418185	0.000229069	0.232219	0.00238338	LOXL1	KCNQ1OT1	0.000587243	0.0418185	0.0032376	0.15982	0.0235108	-0.0723982	Loss	hsa-miR-335-5p,hsa-miR-148b-3p,hsa-miR-124-3p
LOXL2_RP11-276H19.2	LOXL2	RP11-276H19.2	2.65328e-10	8.23447e-08	0.00159934	0.19615	0.0115929						0		-0.19615	Loss	hsa-miR-192-5p,hsa-miR-4465,hsa-miR-26b-5p,hsa-miR-26a-5p,hsa-miR-1297
LPHN2_H19	LPHN2	H19	0.00058383	0.0416258	0.00030998	0.226969	0.0030721						0		-0.226969	Loss	hsa-miR-148b-3p,hsa-miR-19b-3p
LRIG3_KCNQ1OT1	LRIG3	KCNQ1OT1	1.51303e-11	6.8704e-09	2.90095e-05	0.265301	0.000425606	LRIG3	KCNQ1OT1	1.51303e-11	6.8704e-09	1.15896e-09	0.342216	8.70404e-08	0.0769158	Gain	hsa-miR-19b-3p,hsa-miR-27b-3p,hsa-miR-18a-5p,hsa-let-7f-5p,hsa-let-7a-5p,hsa-let-7b-5p,hsa-let-7c-5p,hsa-let-7d-5p,hsa-let-7g-5p,hsa-let-7i-5p,hsa-miR-4458,hsa-miR-4500,hsa-miR-98-5p,hsa-let-7e-5p
LRIG3_RP11-277P12.20	LRIG3	RP11-277P12.20	9.24334e-19	3.73585e-15	0.00158432	0.19634	0.0115042	LRIG3	RP11-277P12.20	9.24334e-19	3.73585e-15	0.000119472	0.214516	0.0016411	0.018176	Gain	hsa-let-7f-5p,hsa-let-7a-5p,hsa-let-7b-5p,hsa-let-7c-5p,hsa-let-7d-5p,hsa-let-7g-5p,hsa-let-7i-5p,hsa-miR-4458,hsa-miR-4500,hsa-miR-98-5p,hsa-let-7e-5p
LRIG3_RP11-498P14.3						0		LRIG3	RP11-498P14.3	9.24334e-19	3.73585e-15	5.57633e-06	0.255255	0.00012657	0.255255	Gain	hsa-let-7f-5p,hsa-let-7a-5p,hsa-let-7b-5p,hsa-let-7c-5p,hsa-let-7d-5p,hsa-let-7g-5p,hsa-let-7i-5p,hsa-miR-4458,hsa-miR-4500,hsa-miR-98-5p,hsa-let-7e-5p
LRP8_KCNQ1OT1	LRP8	KCNQ1OT1	0.000183037	0.0150202	0.00696482	0.164106	0.0368552						0		-0.164106	Loss	hsa-miR-130b-3p,hsa-miR-19b-3p,hsa-miR-377-3p,hsa-miR-362-3p,hsa-miR-329-3p
LRRC15_APCDD1L-AS1	LRRC15	APCDD1L-AS1	0.000102216	0.00897648	8.7686e-16	0.498638	1.7093e-13	LRRC15	APCDD1L-AS1	0.000102216	0.00897648	2.81565e-07	0.289259	9.93951e-06	-0.209379	Loss	hsa-miR-135b-5p,hsa-miR-135a-5p
LRRC20_AC074117.10	LRRC20	AC074117.10	9.22244e-14	8.52163e-11	0.00910496	0.157666	0.0456729						0		-0.157666	Loss	hsa-let-7b-5p,hsa-miR-98-5p,hsa-let-7a-5p,hsa-miR-4458,hsa-miR-4500,hsa-let-7i-5p,hsa-let-7e-5p,hsa-let-7c-5p,hsa-let-7d-5p,hsa-let-7f-5p,hsa-let-7g-5p
LRRC20_RP11-498P14.3	LRRC20	RP11-498P14.3	5.41496e-17	1.41231e-13	0.00906537	0.157773	0.0455347						0		-0.157773	Loss	hsa-let-7b-5p,hsa-miR-98-5p,hsa-let-7a-5p,hsa-miR-4458,hsa-miR-4500,hsa-let-7i-5p,hsa-let-7e-5p,hsa-let-7c-5p,hsa-let-7d-5p,hsa-let-7f-5p,hsa-let-7g-5p
LRRTM4_RP11-276H19.2						0		LRRTM4	RP11-276H19.2	1.99606e-10	6.38955e-08	0.00185508	0.170185	0.0151748	0.170185	Gain	hsa-miR-4465,hsa-miR-26b-5p,hsa-miR-26a-5p,hsa-miR-1297
LYPD3_TINCR						0		LYPD3	TINCR	9.92273e-05	0.008743	1.50443e-16	0.456025	5.65007e-14	0.456025	Gain	hsa-miR-335-5p,hsa-miR-7-5p
MAGI1_KCNQ1OT1	MAGI1	KCNQ1OT1	0.000123075	0.0105802	7.86368e-10	0.389484	4.37971e-08	MAGI1	KCNQ1OT1	0.000123075	0.0105802	5.26448e-10	0.349054	4.30761e-08	-0.0404296	Loss	hsa-miR-335-5p,hsa-miR-34a-5p,hsa-miR-24-3p
MANEAL_AC005083.1	MANEAL	AC005083.1	2.46947e-30	5.9431e-26	5.62454e-09	0.370006	2.45654e-07						0		-0.370006	Loss	hsa-miR-20a-5p,hsa-miR-520e,hsa-miR-520d-3p,hsa-miR-520c-3p,hsa-miR-520b,hsa-miR-520a-3p,hsa-miR-373-3p,hsa-miR-372-3p,hsa-miR-302e,hsa-miR-302d-3p,hsa-miR-302c-3p,hsa-miR-302b-3p,hsa-miR-302a-3p,hsa-miR-93-5p,hsa-miR-519d-3p,hsa-miR-20b-5p,hsa-miR-17-5p,hsa-miR-106b-5p,hsa-miR-106a-5p
MANEAL_LINC00087	MANEAL	LINC00087	3.47957e-12	1.93314e-09	0.00489757	0.172254	0.0279947						0		-0.172254	Loss	hsa-miR-20a-5p,hsa-miR-93-5p,hsa-miR-519d-3p,hsa-miR-20b-5p,hsa-miR-17-5p,hsa-miR-106b-5p,hsa-miR-106a-5p
MAP3K3_AC006262.5	MAP3K3	AC006262.5	3.45734e-06	0.00041783	0.00454828	0.173924	0.0264828						0		-0.173924	Loss	hsa-miR-181a-5p,hsa-miR-181b-5p,hsa-miR-181c-5p,hsa-miR-181d-5p
MAP3K3_AC084219.4	MAP3K3	AC084219.4	3.83668e-10	1.14314e-07	0.000202356	0.234337	0.00214415						0		-0.234337	Loss	hsa-miR-181a-5p,hsa-miR-17-5p,hsa-miR-20a-5p,hsa-miR-93-5p,hsa-miR-181b-5p,hsa-miR-181c-5p,hsa-miR-106b-5p,hsa-miR-20b-5p,hsa-miR-181d-5p,hsa-miR-519d-3p
MAP3K3_LINC00087	MAP3K3	LINC00087	7.04467e-11	2.57054e-08	4.955e-05	0.257149	0.00065978	MAP3K3	LINC00087	7.04467e-11	2.57054e-08	0.00382275	0.156612	0.0267825	-0.100537	Loss	hsa-miR-17-5p,hsa-miR-20a-5p,hsa-miR-93-5p,hsa-miR-106b-5p,hsa-miR-20b-5p,hsa-miR-519d-3p
MAP3K3_RP11-175K6.1	MAP3K3	RP11-175K6.1	7.04467e-11	2.57054e-08	6.96903e-05	0.251813	0.000872726	MAP3K3	RP11-175K6.1	7.04467e-11	2.57054e-08	4.87857e-05	0.227189	0.000785281	-0.0246232	Loss	hsa-miR-17-5p,hsa-miR-20a-5p,hsa-miR-93-5p,hsa-miR-106b-5p,hsa-miR-20b-5p,hsa-miR-519d-3p
MAP3K3_RP11-415J8.7	MAP3K3	RP11-415J8.7	1.74853e-06	0.00022281	6.24403e-05	0.253544	0.000796993	MAP3K3	RP11-415J8.7	1.74853e-06	0.00022281	3.12113e-05	0.233252	0.000534869	-0.0202917	Loss	hsa-miR-181a-5p,hsa-miR-181b-5p,hsa-miR-181c-5p,hsa-miR-181d-5p
MARCKSL1_AC074117.10						0		MARCKSL1	AC074117.10	3.37089e-13	2.65192e-10	0.000130374	0.213241	0.00176164	0.213241	Gain	hsa-let-7a-5p,hsa-let-7b-5p,hsa-let-7c-5p,hsa-let-7d-5p,hsa-let-7e-5p,hsa-let-7f-5p,hsa-let-7g-5p,hsa-let-7i-5p,hsa-miR-4458,hsa-miR-4500,hsa-miR-98-5p
MARCKSL1_LINC00665	MARCKSL1	LINC00665	1.88165e-15	3.08438e-12	0.00332078	0.180871	0.0207488						0		-0.180871	Loss	hsa-miR-7-5p,hsa-miR-708-5p,hsa-let-7a-5p,hsa-let-7b-5p,hsa-let-7c-5p,hsa-let-7d-5p,hsa-let-7e-5p,hsa-let-7f-5p,hsa-let-7g-5p,hsa-let-7i-5p,hsa-miR-4458,hsa-miR-4500,hsa-miR-98-5p
MARCKSL1_RP11-16E12.2	MARCKSL1	RP11-16E12.2	3.06055e-06	0.000372856	0.00891791	0.158173	0.0449901						0		-0.158173	Loss	hsa-miR-30e-5p,hsa-miR-30d-5p,hsa-miR-30c-5p,hsa-miR-30b-5p,hsa-miR-30a-5p,hsa-miR-491-5p
MARCKSL1_RP11-277P12.20						0		MARCKSL1	RP11-277P12.20	2.0164e-16	4.39341e-13	0.00807241	0.141408	0.0483633	0.141408	Gain	hsa-let-7a-5p,hsa-let-7b-5p,hsa-let-7c-5p,hsa-let-7d-5p,hsa-let-7e-5p,hsa-let-7f-5p,hsa-let-7g-5p,hsa-let-7i-5p,hsa-miR-4458,hsa-miR-4500,hsa-miR-98-5p
MARCKSL1_RP11-498P14.3						0		MARCKSL1	RP11-498P14.3	2.0164e-16	4.39341e-13	0.00211624	0.167785	0.0169009	0.167785	Gain	hsa-let-7a-5p,hsa-let-7b-5p,hsa-let-7c-5p,hsa-let-7d-5p,hsa-let-7e-5p,hsa-let-7f-5p,hsa-let-7g-5p,hsa-let-7i-5p,hsa-miR-4458,hsa-miR-4500,hsa-miR-98-5p
MARCKSL1_RP11-834C11.4	MARCKSL1	RP11-834C11.4	1.54301e-13	1.33272e-10	2.33627e-07	0.329116	6.46914e-06	MARCKSL1	RP11-834C11.4	1.54301e-13	1.33272e-10	0.000163486	0.2099	0.00212252	-0.119216	Loss	hsa-let-7a-5p,hsa-let-7b-5p,hsa-let-7c-5p,hsa-let-7d-5p,hsa-let-7e-5p,hsa-let-7f-5p,hsa-let-7g-5p,hsa-let-7i-5p,hsa-miR-4458,hsa-miR-4500,hsa-miR-491-5p,hsa-miR-98-5p
MCC_CCAT1						0		MCC	CCAT1	8.68337e-06	0.000963226	0.00460951	0.152927	0.0311424	0.152927	Gain	hsa-miR-454-3p,hsa-miR-4295,hsa-miR-130a-3p,hsa-miR-130b-3p,hsa-miR-301a-3p,hsa-miR-3666
MCC_KCNQ1OT1	MCC	KCNQ1OT1	0.000241023	0.0192012	7.78133e-06	0.284292	0.000137253	MCC	KCNQ1OT1	0.000241023	0.0192012	2.94384e-07	0.288784	1.03097e-05	0.00449173	Gain	hsa-miR-301b-3p,hsa-miR-454-3p,hsa-miR-4295,hsa-miR-130a-3p,hsa-miR-130b-3p,hsa-miR-301a-3p,hsa-miR-3666,hsa-miR-19b-3p,hsa-miR-19a-3p
MCC_LINC00087	MCC	LINC00087	3.47957e-12	1.93314e-09	0.00395592	0.177035	0.0237167						0		-0.177035	Loss	hsa-miR-93-5p,hsa-miR-20b-5p,hsa-miR-519d-3p,hsa-miR-20a-5p,hsa-miR-106a-5p,hsa-miR-106b-5p,hsa-miR-17-5p
MCC_RP11-175K6.1	MCC	RP11-175K6.1	3.47957e-12	1.93314e-09	0.00205498	0.191033	0.0141249	MCC	RP11-175K6.1	3.47957e-12	1.93314e-09	0.000256983	0.203063	0.00304827	0.0120303	Gain	hsa-miR-93-5p,hsa-miR-20b-5p,hsa-miR-519d-3p,hsa-miR-20a-5p,hsa-miR-106a-5p,hsa-miR-106b-5p,hsa-miR-17-5p
MCC_RP11-588K22.2	MCC	RP11-588K22.2	2.16615e-07	3.33882e-05	5.39496e-12	0.433797	4.93193e-10	MCC	RP11-588K22.2	2.16615e-07	3.33882e-05	5.21844e-08	0.306639	2.30193e-06	-0.127159	Loss	hsa-miR-454-3p,hsa-miR-4295,hsa-miR-130a-3p,hsa-miR-130b-3p,hsa-miR-301a-3p,hsa-miR-3666,hsa-miR-19b-3p,hsa-miR-19a-3p
MCM6_RP11-276H19.2	MCM6	RP11-276H19.2	7.89309e-05	0.00710653	0.00532698	0.17034	0.029838						0		-0.17034	Loss	hsa-miR-215-5p,hsa-miR-192-5p
MCM6_RP5-1028K7.2	MCM6	RP5-1028K7.2	0.000146989	0.0123551	2.33175e-05	0.268552	0.000352234						0		-0.268552	Loss	hsa-miR-215-5p,hsa-miR-192-5p
MCM7_CTB-92J24.2	MCM7	CTB-92J24.2	1.748e-06	0.00022281	0.000396015	0.222628	0.00373754						0		-0.222628	Loss	hsa-miR-520d-3p,hsa-miR-372-3p,hsa-miR-302d-3p,hsa-miR-302c-3p,hsa-miR-302b-3p,hsa-miR-302a-3p
MCM7_RP11-197N18.2	MCM7	RP11-197N18.2	9.34297e-16	1.66556e-12	0.000164883	0.237795	0.00180778						0		-0.237795	Loss	hsa-let-7b-5p,hsa-miR-520e,hsa-miR-520d-3p,hsa-miR-520c-3p,hsa-miR-520b,hsa-miR-520a-3p,hsa-miR-373-3p,hsa-miR-372-3p,hsa-miR-302e,hsa-miR-302d-3p,hsa-miR-302c-3p,hsa-miR-302b-3p,hsa-miR-302a-3p
MCM8_RP11-276H19.2	MCM8	RP11-276H19.2	8.64925e-06	0.000960649	0.00488912	0.172293	0.0279585	MCM8	RP11-276H19.2	8.64925e-06	0.000960649	0.00113719	0.178846	0.0103	0.00655253	Gain	hsa-miR-4465,hsa-miR-26b-5p,hsa-miR-26a-5p,hsa-miR-1297
MDK_ALMS1-IT1	MDK	ALMS1-IT1	3.33594e-06	0.000404174	0.00477119	0.172846	0.0274217						0		-0.172846	Loss	hsa-miR-320a,hsa-miR-320b,hsa-miR-320c,hsa-miR-320d,hsa-miR-4429
MDK_RP1-228H13.5	MDK	RP1-228H13.5	5.59003e-07	7.9412e-05	0.00919087	0.157437	0.0460546						0		-0.157437	Loss	hsa-miR-320a,hsa-miR-320b,hsa-miR-320c,hsa-miR-320d,hsa-miR-4429
MDK_RP11-303E16.2	MDK	RP11-303E16.2	1.09882e-06	0.000146728	0.000274346	0.229102	0.00276652						0		-0.229102	Loss	hsa-miR-320a,hsa-miR-320b,hsa-miR-320c,hsa-miR-320d,hsa-miR-4429
MEIS1_RP11-834C11.4	MEIS1	RP11-834C11.4	0.000100877	0.00887212	0.00599936	0.167601	0.0327936						0		-0.167601	Loss	hsa-miR-98-5p,hsa-let-7a-5p,hsa-miR-495-3p,hsa-miR-21-5p
MELK_CTB-92J24.2	MELK	CTB-92J24.2	1.42664e-05	0.00151281	0.00306463	0.182606	0.0194572						0		-0.182606	Loss	hsa-miR-520d-3p,hsa-miR-372-3p,hsa-miR-302d-3p,hsa-miR-302c-3p,hsa-miR-302b-3p,hsa-miR-302a-3p
MELK_CTD-2377D24.6	MELK	CTD-2377D24.6	6.45912e-12	3.21513e-09	0.000239071	0.231484	0.00246712						0		-0.231484	Loss	hsa-miR-93-5p,hsa-miR-519d-3p,hsa-miR-20b-5p,hsa-miR-20a-5p,hsa-miR-17-5p,hsa-miR-106b-5p,hsa-miR-106a-5p
MELK_PVT1	MELK	PVT1	1.56268e-06	0.000201356	0.00105834	0.204319	0.00824743						0		-0.204319	Loss	hsa-miR-93-5p,hsa-miR-519d-3p,hsa-miR-20b-5p,hsa-miR-20a-5p,hsa-miR-17-5p,hsa-miR-106b-5p,hsa-miR-106a-5p
MEOX2_RP11-588K22.2	MEOX2	RP11-588K22.2	0.000261403	0.0206108	2.54866e-15	0.491405	4.59643e-13	MEOX2	RP11-588K22.2	0.000261403	0.0206108	1.14065e-22	0.530385	1.37454e-19	0.0389793	Gain	hsa-miR-301a-3p,hsa-miR-130a-3p,hsa-miR-320a
MESP2_CTD-2292P10.4	MESP2	CTD-2292P10.4	0.000709471	0.0490898	1.0594e-06	0.310684	2.47234e-05	MESP2	CTD-2292P10.4	0.000709471	0.0490898	3.65451e-06	0.260358	8.92125e-05	-0.0503262	Loss	hsa-miR-142-3p
MEST_AC015849.16	MEST	AC015849.16	0.000709471	0.0490898	0.00213361	0.190255	0.0145372	MEST	AC015849.16	0.000709471	0.0490898	0.00464536	0.152773	0.0313287	-0.0374828	Loss	hsa-miR-155-5p
MEST_RP11-14N7.2	MEST	RP11-14N7.2	0.000709471	0.0490898	0.00473687	0.173009	0.0272761						0		-0.173009	Loss	hsa-miR-155-5p
MET_RP11-384O8.1	MET	RP11-384O8.1	2.07574e-05	0.00213443	1.6931e-06	0.304708	3.72318e-05	MET	RP11-384O8.1	2.07574e-05	0.00213443	6.82706e-07	0.279641	2.17017e-05	-0.0250671	Loss	hsa-miR-27a-3p,hsa-miR-144-3p,hsa-miR-27b-3p
MEX3B_RP11-276H19.2	MEX3B	RP11-276H19.2	1.13187e-05	0.00122043	5.45889e-06	0.289179	0.000101274						0		-0.289179	Loss	hsa-miR-215-5p,hsa-miR-192-5p
MFSD2A_AC005083.1						0		MFSD2A	AC005083.1	8.62174e-34	3.80404e-29	7.79515e-06	0.251132	0.000166391	0.251132	Gain	hsa-miR-520e,hsa-miR-520d-3p,hsa-miR-520c-3p,hsa-miR-520b,hsa-miR-520a-3p,hsa-miR-373-3p,hsa-miR-372-3p,hsa-miR-302e,hsa-miR-302d-3p,hsa-miR-302c-3p,hsa-miR-302b-3p,hsa-miR-302a-3p,hsa-miR-93-5p,hsa-miR-519d-3p,hsa-miR-20b-5p,hsa-miR-20a-5p,hsa-miR-17-5p,hsa-miR-106b-5p,hsa-miR-106a-5p
MFSD2A_LINC00472	MFSD2A	LINC00472	7.78573e-17	1.89093e-13	0.000178673	0.236445	0.00193576						0		-0.236445	Loss	hsa-miR-520e,hsa-miR-520d-3p,hsa-miR-520c-3p,hsa-miR-520b,hsa-miR-520a-3p,hsa-miR-373-3p,hsa-miR-372-3p,hsa-miR-302e,hsa-miR-302d-3p,hsa-miR-302c-3p,hsa-miR-302b-3p,hsa-miR-302a-3p
MIXL1_AC084219.4						0		MIXL1	AC084219.4	4.63e-06	0.000542103	0.00760478	0.142672	0.0461668	0.142672	Gain	hsa-miR-93-5p,hsa-miR-519d-3p,hsa-miR-20b-5p,hsa-miR-20a-5p,hsa-miR-17-5p,hsa-miR-106b-5p,hsa-miR-106a-5p
MIXL1_CTD-2377D24.6	MIXL1	CTD-2377D24.6	2.25733e-13	1.84438e-10	1.12832e-07	0.337574	3.41862e-06	MIXL1	CTD-2377D24.6	2.25733e-13	1.84438e-10	0.000372001	0.197303	0.0041316	-0.140271	Loss	hsa-miR-93-5p,hsa-miR-519d-3p,hsa-miR-20b-5p,hsa-miR-20a-5p,hsa-miR-17-5p,hsa-miR-106b-5p,hsa-miR-106a-5p
MIXL1_H19						0		MIXL1	H19	2.78167e-06	0.000340921	3.84309e-05	0.230448	0.000639975	0.230448	Gain	hsa-miR-93-5p,hsa-miR-519d-3p,hsa-miR-20b-5p,hsa-miR-20a-5p,hsa-miR-17-5p,hsa-miR-106b-5p,hsa-miR-106a-5p
MIXL1_LINC00087						0		MIXL1	LINC00087	2.25733e-13	1.84438e-10	0.00671757	0.14527	0.0418739	0.14527	Gain	hsa-miR-93-5p,hsa-miR-519d-3p,hsa-miR-20b-5p,hsa-miR-20a-5p,hsa-miR-17-5p,hsa-miR-106b-5p,hsa-miR-106a-5p
MIXL1_LINC00472	MIXL1	LINC00472	5.85878e-17	1.51316e-13	0.0052276	0.170771	0.0294306						0		-0.170771	Loss	hsa-miR-520e,hsa-miR-520d-3p,hsa-miR-520c-3p,hsa-miR-520b,hsa-miR-520a-3p,hsa-miR-373-3p,hsa-miR-372-3p,hsa-miR-302e,hsa-miR-302d-3p,hsa-miR-302c-3p,hsa-miR-302b-3p,hsa-miR-302a-3p
MIXL1_RP11-175K6.1	MIXL1	RP11-175K6.1	2.25733e-13	1.84438e-10	4.08099e-05	0.260135	0.000560431						0		-0.260135	Loss	hsa-miR-93-5p,hsa-miR-519d-3p,hsa-miR-20b-5p,hsa-miR-20a-5p,hsa-miR-17-5p,hsa-miR-106b-5p,hsa-miR-106a-5p
MMP13_RP11-1134I14.8	MMP13	RP11-1134I14.8	0.000313636	0.0242136	0.00432193	0.175068	0.0254733	MMP13	RP11-1134I14.8	0.000313636	0.0242136	0.00389043	0.156269	0.0271991	-0.0187987	Loss	hsa-miR-27b-3p,hsa-miR-27a-3p
MMP13_RP11-384O8.1	MMP13	RP11-384O8.1	6.77192e-05	0.00620105	9.55101e-09	0.364537	3.91355e-07	MMP13	RP11-384O8.1	6.77192e-05	0.00620105	0.000179314	0.208521	0.00228658	-0.156016	Loss	hsa-miR-27b-3p,hsa-miR-27a-3p
MMP14_RP11-834C11.4	MMP14	RP11-834C11.4	0.000122933	0.0105802	2.76727e-06	0.2983	5.63464e-05						0		-0.2983	Loss	hsa-miR-133a-3p,hsa-miR-22-3p,hsa-miR-133b
MMP14_ZNF883	MMP14	ZNF883	0.000612578	0.0434531	4.13957e-09	0.373127	1.86958e-07	MMP14	ZNF883	0.000612578	0.0434531	0.000332691	0.199059	0.00375637	-0.174068	Loss	hsa-miR-181a-5p,hsa-miR-143-3p
MMP9_RP11-834C11.4	MMP9	RP11-834C11.4	4.34485e-05	0.00413372	0.000178789	0.236434	0.00193623						0		-0.236434	Loss	hsa-miR-491-5p,hsa-miR-21-5p,hsa-let-7e-5p,hsa-miR-133b
MPP6_RP11-115D19.1						0		MPP6	RP11-115D19.1	2.10823e-05	0.00215728	0.00288167	0.162036	0.0214535	0.162036	Gain	hsa-miR-23c,hsa-miR-23b-3p,hsa-miR-23a-3p
MPP6_SBF2-AS1	MPP6	SBF2-AS1	0.000448257	0.0330916	4.79452e-05	0.257658	0.000641958						0		-0.257658	Loss	hsa-miR-362-3p,hsa-miR-329-3p
MRAS_RP11-379K17.4						0		MRAS	RP11-379K17.4	3.49618e-05	0.00340648	4.27482e-05	0.228999	0.000701732	0.228999	Gain	hsa-miR-4644,hsa-miR-4306,hsa-miR-185-5p
MRPL12_AC074117.10						0		MRPL12	AC074117.10	1.42056e-12	9.24991e-10	0.000294364	0.200967	0.00340362	0.200967	Gain	hsa-miR-98-5p,hsa-miR-4458,hsa-miR-4500,hsa-let-7i-5p,hsa-let-7g-5p,hsa-let-7f-5p,hsa-let-7e-5p,hsa-let-7d-5p,hsa-let-7c-5p,hsa-let-7b-5p,hsa-let-7a-5p,hsa-miR-485-5p
MRPL12_LINC00665	MRPL12	LINC00665	4.44223e-10	1.30159e-07	0.000171814	0.237104	0.00187139						0		-0.237104	Loss	hsa-miR-98-5p,hsa-miR-4458,hsa-miR-4500,hsa-let-7i-5p,hsa-let-7g-5p,hsa-let-7f-5p,hsa-let-7e-5p,hsa-let-7d-5p,hsa-let-7c-5p,hsa-let-7b-5p,hsa-let-7a-5p
MRPL12_RP11-197N18.2						0		MRPL12	RP11-197N18.2	2.35717e-10	7.38912e-08	0.0031328	0.160449	0.0228546	0.160449	Gain	hsa-miR-98-5p,hsa-miR-4458,hsa-miR-4500,hsa-let-7i-5p,hsa-let-7g-5p,hsa-let-7f-5p,hsa-let-7e-5p,hsa-let-7d-5p,hsa-let-7c-5p,hsa-let-7b-5p,hsa-let-7a-5p,hsa-miR-485-5p
MSI2_KCNQ1OT1	MSI2	KCNQ1OT1	2.13711e-06	0.000268384	9.77477e-08	0.339213	3.00277e-06	MSI2	KCNQ1OT1	2.13711e-06	0.000268384	9.03527e-09	0.323599	5.18742e-07	-0.0156141	Loss	hsa-let-7c-5p,hsa-let-7b-5p,hsa-let-7d-5p,hsa-let-7e-5p,hsa-miR-4500,hsa-let-7f-5p,hsa-let-7g-5p,hsa-let-7i-5p,hsa-let-7a-5p,hsa-miR-4458,hsa-miR-98-5p
MSI2_RP11-23J9.4	MSI2	RP11-23J9.4	9.64962e-06	0.00105953	0.000672868	0.212942	0.00571744	MSI2	RP11-23J9.4	9.64962e-06	0.00105953	0.00277812	0.162727	0.0208286	-0.0502147	Loss	hsa-miR-708-5p,hsa-miR-3139,hsa-miR-28-5p
MTHFD2_AC002331.1	MTHFD2	AC002331.1	7.91596e-05	0.00711936	7.95591e-08	0.341547	2.51094e-06						0		-0.341547	Loss	hsa-miR-761,hsa-miR-3619-5p,hsa-miR-214-3p
MTMR10_RP11-449D8.1						0		MTMR10	RP11-449D8.1	1.49248e-07	2.37584e-05	2.97339e-05	0.233901	0.000514876	0.233901	Gain	hsa-miR-25-3p,hsa-miR-32-5p,hsa-miR-363-3p,hsa-miR-367-3p,hsa-miR-92a-3p,hsa-miR-92b-3p
MTMR10_RP3-523K23.2	MTMR10	RP3-523K23.2	3.62216e-07	5.33903e-05	0.00513775	0.171166	0.0290518						0		-0.171166	Loss	hsa-miR-25-3p,hsa-miR-32-5p,hsa-miR-363-3p,hsa-miR-367-3p,hsa-miR-92a-3p,hsa-miR-92b-3p
MTMR10_TBX5-AS1	MTMR10	TBX5-AS1	1.94221e-09	4.8346e-07	3.97807e-07	0.322765	1.03904e-05	MTMR10	TBX5-AS1	1.94221e-09	4.8346e-07	9.87219e-07	0.275526	2.95438e-05	-0.047239	Loss	hsa-miR-25-3p,hsa-miR-32-5p,hsa-miR-363-3p,hsa-miR-367-3p,hsa-miR-92a-3p,hsa-miR-92b-3p
MUC21_RP3-508I15.9	MUC21	RP3-508I15.9	1.86747e-13	1.56944e-10	0.00296566	0.183311	0.0189635						0		-0.183311	Loss	hsa-miR-92b-3p,hsa-miR-92a-3p,hsa-miR-367-3p,hsa-miR-363-3p,hsa-miR-32-5p,hsa-miR-25-3p
MUC21_TBX5-AS1						0		MUC21	TBX5-AS1	2.6776e-14	3.14341e-11	0.000297945	0.200779	0.00343577	0.200779	Gain	hsa-miR-92b-3p,hsa-miR-92a-3p,hsa-miR-367-3p,hsa-miR-363-3p,hsa-miR-32-5p,hsa-miR-25-3p
MUC4_RP11-435O5.2	MUC4	RP11-435O5.2	0.000284571	0.0222061	0.00436772	0.174832	0.0256405						0		-0.174832	Loss	hsa-miR-211-5p,hsa-miR-204-5p
MVB12B_LINC00163	MVB12B	LINC00163	0.000190139	0.0155308	4.56438e-07	0.321101	1.17141e-05						0		-0.321101	Loss	hsa-miR-362-3p,hsa-miR-329-3p
MYBL1_KDM4A-AS1	MYBL1	KDM4A-AS1	1.85717e-07	2.89629e-05	0.00402398	0.176658	0.0240216						0		-0.176658	Loss	hsa-miR-185-5p,hsa-miR-4306,hsa-miR-4644,hsa-miR-455-5p
MYBL2_RP11-16E12.2	MYBL2	RP11-16E12.2	8.13404e-06	0.000907423	0.00347426	0.179887	0.02148						0		-0.179887	Loss	hsa-miR-30e-5p,hsa-miR-30d-5p,hsa-miR-30c-5p,hsa-miR-30b-5p,hsa-miR-30a-5p
MYBL2_SLC26A4-AS1	MYBL2	SLC26A4-AS1	3.20612e-08	5.91448e-06	0.000130092	0.241735	0.0014745						0		-0.241735	Loss	hsa-miR-30e-5p,hsa-miR-19b-3p,hsa-miR-30d-5p,hsa-miR-30c-5p,hsa-miR-30b-5p,hsa-miR-30a-5p
MYCN_H19						0		MYCN	H19	3.41667e-05	0.00333637	3.49044e-15	0.436635	8.98399e-13	0.436635	Gain	hsa-miR-29a-3p,hsa-miR-29c-3p,hsa-miR-29b-3p,hsa-miR-19b-3p,hsa-miR-19a-3p,hsa-miR-103a-3p
MYCN_RP11-730K11.1						0		MYCN	RP11-730K11.1	6.21493e-08	1.07499e-05	2.70657e-08	0.313113	1.3437e-06	0.313113	Gain	hsa-miR-34a-5p,hsa-miR-34c-5p,hsa-miR-449a,hsa-miR-449b-5p
MYH10_RP11-78O7.2	MYH10	RP11-78O7.2	0.000195707	0.0159315	0.00129893	0.200305	0.0098024	MYH10	RP11-78O7.2	0.000195707	0.0159315	0.000208872	0.206224	0.00256956	0.0059184	Gain	hsa-miR-26a-5p,hsa-miR-23a-3p
MYH11_CCAT1	MYH11	CCAT1	8.28392e-07	0.000113245	0.00871083	0.158745	0.0441385						0		-0.158745	Loss	hsa-miR-454-3p,hsa-miR-3666,hsa-miR-4295,hsa-miR-301a-3p,hsa-miR-130b-3p,hsa-miR-130a-3p
MYH11_H19	MYH11	H19	2.39208e-06	0.000297511	1.64446e-06	0.305083	3.64337e-05						0		-0.305083	Loss	hsa-miR-454-3p,hsa-miR-3666,hsa-miR-4295,hsa-miR-301b-3p,hsa-miR-301a-3p,hsa-miR-130b-3p,hsa-miR-130a-3p
MYH11_KCNQ1OT1	MYH11	KCNQ1OT1	0.000518731	0.0375816	1.34108e-05	0.276605	0.000217985	MYH11	KCNQ1OT1	0.000518731	0.0375816	9.11849e-07	0.276418	2.75331e-05	-0.000187103	Loss	hsa-miR-454-3p,hsa-miR-3666,hsa-miR-4295,hsa-miR-301b-3p,hsa-miR-301a-3p,hsa-miR-130b-3p,hsa-miR-130a-3p
MYH11_RP11-588K22.2	MYH11	RP11-588K22.2	4.83971e-06	0.000564784	4.40933e-08	0.348134	1.49102e-06	MYH11	RP11-588K22.2	4.83971e-06	0.000564784	6.9343e-20	0.498789	4.96852e-17	0.150655	Gain	hsa-miR-454-3p,hsa-miR-3666,hsa-miR-4295,hsa-miR-301a-3p,hsa-miR-130b-3p,hsa-miR-130a-3p
MYLK3_H19	MYLK3	H19	0.000582914	0.0416258	0.00383504	0.177721	0.0231543	MYLK3	H19	0.000582914	0.0416258	0.000324566	0.199446	0.00368978	0.021725	Gain	hsa-miR-93-5p,hsa-miR-519d-3p,hsa-miR-20b-5p,hsa-miR-20a-5p,hsa-miR-17-5p,hsa-miR-106b-5p,hsa-miR-106a-5p
MYLK3_LINC00472	MYLK3	LINC00472	2.02381e-12	1.25758e-09	0.00101854	0.205062	0.00800551						0		-0.205062	Loss	hsa-miR-520e,hsa-miR-520d-3p,hsa-miR-520c-3p,hsa-miR-520b,hsa-miR-520a-3p,hsa-miR-373-3p,hsa-miR-372-3p,hsa-miR-302e,hsa-miR-302d-3p,hsa-miR-302c-3p,hsa-miR-302b-3p,hsa-miR-302a-3p
MYLK3_RP11-197N18.2	MYLK3	RP11-197N18.2	7.42826e-13	5.22943e-10	0.0036501	0.178808	0.0223173						0		-0.178808	Loss	hsa-miR-98-5p,hsa-miR-150-5p,hsa-miR-520e,hsa-miR-520d-3p,hsa-miR-520c-3p,hsa-miR-520b,hsa-miR-520a-3p,hsa-miR-373-3p,hsa-miR-372-3p,hsa-miR-302e,hsa-miR-302d-3p,hsa-miR-302c-3p,hsa-miR-302b-3p,hsa-miR-302a-3p
MYO19_PVT1	MYO19	PVT1	4.40764e-05	0.00418895	0.00362487	0.17896	0.0222116						0		-0.17896	Loss	hsa-miR-93-5p,hsa-miR-186-5p,hsa-miR-16-5p
MYO1F_CTD-2377D24.6	MYO1F	CTD-2377D24.6	1.0008e-10	3.4678e-08	1.55593e-06	0.305794	3.48979e-05						0		-0.305794	Loss	hsa-miR-93-5p,hsa-miR-519d-3p,hsa-miR-20b-5p,hsa-miR-20a-5p,hsa-miR-17-5p,hsa-miR-106b-5p,hsa-miR-106a-5p
MYO1F_H19	MYO1F	H19	0.000653144	0.0459429	0.00352319	0.179582	0.0217318						0		-0.179582	Loss	hsa-miR-93-5p,hsa-miR-519d-3p,hsa-miR-20b-5p,hsa-miR-20a-5p,hsa-miR-17-5p,hsa-miR-106b-5p,hsa-miR-106a-5p
MYO1F_LINC00472	MYO1F	LINC00472	2.54704e-12	1.50005e-09	1.68918e-11	0.424202	1.38925e-09	MYO1F	LINC00472	2.54704e-12	1.50005e-09	7.1501e-06	0.252202	0.000155198	-0.172	Loss	hsa-miR-520e,hsa-miR-520d-3p,hsa-miR-520c-3p,hsa-miR-520b,hsa-miR-520a-3p,hsa-miR-373-3p,hsa-miR-372-3p,hsa-miR-302e,hsa-miR-302d-3p,hsa-miR-302c-3p,hsa-miR-302b-3p,hsa-miR-302a-3p
MYO1F_RP11-175K6.1	MYO1F	RP11-175K6.1	1.0008e-10	3.4678e-08	1.40509e-05	0.275936	0.000226446	MYO1F	RP11-175K6.1	1.0008e-10	3.4678e-08	0.000108091	0.215969	0.0015098	-0.0599667	Loss	hsa-miR-93-5p,hsa-miR-519d-3p,hsa-miR-20b-5p,hsa-miR-20a-5p,hsa-miR-17-5p,hsa-miR-106b-5p,hsa-miR-106a-5p
MYO1F_RP11-197N18.2	MYO1F	RP11-197N18.2	2.1535e-11	9.19507e-09	1.50023e-05	0.274993	0.000239221	MYO1F	RP11-197N18.2	2.1535e-11	9.19507e-09	1.2189e-05	0.245517	0.000244397	-0.0294753	Loss	hsa-miR-150-5p,hsa-miR-520e,hsa-miR-520d-3p,hsa-miR-520c-3p,hsa-miR-520b,hsa-miR-520a-3p,hsa-miR-373-3p,hsa-miR-372-3p,hsa-miR-302e,hsa-miR-302d-3p,hsa-miR-302c-3p,hsa-miR-302b-3p,hsa-miR-302a-3p
MYOZ3_DLX6-AS1						0		MYOZ3	DLX6-AS1	0.000134832	0.011496	0.000191466	0.207536	0.00241253	0.207536	Gain	hsa-miR-4465,hsa-miR-26b-5p,hsa-miR-26a-5p,hsa-miR-1297
MYOZ3_RP11-276H19.2						0		MYOZ3	RP11-276H19.2	7.57985e-07	0.000104565	0.000136911	0.212523	0.00183223	0.212523	Gain	hsa-miR-4465,hsa-miR-26b-5p,hsa-miR-26a-5p,hsa-miR-1297
MYZAP_RP11-449D8.1						0		MYZAP	RP11-449D8.1	8.90839e-12	4.28784e-09	0.00325272	0.159731	0.023603	0.159731	Gain	hsa-miR-92b-3p,hsa-miR-92a-3p,hsa-miR-367-3p,hsa-miR-363-3p,hsa-miR-32-5p,hsa-miR-25-3p
MYZAP_RP3-523K23.2	MYZAP	RP3-523K23.2	2.21623e-11	9.44009e-09	4.68814e-05	0.258004	0.000629621	MYZAP	RP3-523K23.2	2.21623e-11	9.44009e-09	5.35892e-05	0.225894	0.000849392	-0.0321106	Loss	hsa-miR-92b-3p,hsa-miR-92a-3p,hsa-miR-367-3p,hsa-miR-363-3p,hsa-miR-32-5p,hsa-miR-25-3p
MYZAP_TBX5-AS1	MYZAP	TBX5-AS1	1.07619e-13	9.7568e-11	9.79422e-07	0.311672	2.30599e-05	MYZAP	TBX5-AS1	1.07619e-13	9.7568e-11	1.62406e-07	0.295059	6.10494e-06	-0.016613	Loss	hsa-miR-92b-3p,hsa-miR-92a-3p,hsa-miR-367-3p,hsa-miR-363-3p,hsa-miR-32-5p,hsa-miR-25-3p
NARF_AC074117.10	NARF	AC074117.10	3.60931e-09	8.3778e-07	4.30507e-05	0.259316	0.000585291	NARF	AC074117.10	3.60931e-09	8.3778e-07	1.51565e-05	0.242732	0.000293356	-0.016584	Loss	hsa-miR-98-5p,hsa-miR-92b-3p,hsa-miR-92a-3p,hsa-miR-367-3p,hsa-miR-363-3p,hsa-miR-32-5p,hsa-miR-25-3p
NARF_RP3-508I15.9	NARF	RP3-508I15.9	1.62435e-11	7.22703e-09	6.23268e-07	0.317293	1.55004e-05	NARF	RP3-508I15.9	1.62435e-11	7.22703e-09	2.59035e-08	0.31354	1.29327e-06	-0.0037528	Loss	hsa-miR-92b-3p,hsa-miR-92a-3p,hsa-miR-367-3p,hsa-miR-363-3p,hsa-miR-32-5p,hsa-miR-25-3p
NAT8L_AC074117.10	NAT8L	AC074117.10	2.35249e-18	8.35936e-15	0.00780402	0.161399	0.0404324	NAT8L	AC074117.10	2.35249e-18	8.35936e-15	5.54689e-06	0.25532	0.00012601	0.093921	Gain	hsa-let-7a-5p,hsa-let-7b-5p,hsa-let-7c-5p,hsa-let-7d-5p,hsa-let-7e-5p,hsa-let-7f-5p,hsa-miR-98-5p,hsa-let-7g-5p,hsa-let-7i-5p,hsa-miR-4458,hsa-miR-4500
NAT8L_LINC00665	NAT8L	LINC00665	2.52626e-17	7.19111e-14	1.76511e-05	0.272637	0.000275264						0		-0.272637	Loss	hsa-let-7a-5p,hsa-let-7b-5p,hsa-let-7c-5p,hsa-let-7d-5p,hsa-let-7e-5p,hsa-let-7f-5p,hsa-miR-98-5p,hsa-let-7g-5p,hsa-let-7i-5p,hsa-miR-4458,hsa-miR-4500
NAT8L_RP11-197N18.2						0		NAT8L	RP11-197N18.2	2.70111e-16	5.67509e-13	0.00701976	0.144353	0.0434612	0.144353	Gain	hsa-let-7a-5p,hsa-let-7b-5p,hsa-let-7c-5p,hsa-let-7d-5p,hsa-let-7e-5p,hsa-let-7f-5p,hsa-miR-98-5p,hsa-let-7g-5p,hsa-let-7i-5p,hsa-miR-4458,hsa-miR-4500
NCAPD2_AC084219.4	NCAPD2	AC084219.4	4.24082e-18	1.46362e-14	0.00441294	0.174602	0.0258032	NCAPD2	AC084219.4	4.24082e-18	1.46362e-14	0.000496907	0.19268	0.00523589	0.0180785	Gain	hsa-miR-16-5p,hsa-miR-106b-5p,hsa-miR-20a-5p,hsa-miR-128-3p,hsa-miR-122-5p,hsa-miR-454-3p,hsa-miR-4295,hsa-miR-3666,hsa-miR-301a-3p,hsa-miR-130b-3p,hsa-miR-130a-3p,hsa-miR-519d-3p,hsa-miR-93-5p,hsa-miR-17-5p,hsa-miR-20b-5p
NCAPD2_CCAT1						0		NCAPD2	CCAT1	5.47191e-07	7.78127e-05	0.000392962	0.196436	0.00430845	0.196436	Gain	hsa-miR-454-3p,hsa-miR-4295,hsa-miR-3666,hsa-miR-301a-3p,hsa-miR-130b-3p,hsa-miR-130a-3p
NCAPD2_CTD-2377D24.6	NCAPD2	CTD-2377D24.6	6.08591e-11	2.29504e-08	0.000480862	0.219129	0.0043302	NCAPD2	CTD-2377D24.6	6.08591e-11	2.29504e-08	0.000281585	0.201654	0.00327704	-0.0174749	Loss	hsa-miR-106b-5p,hsa-miR-20a-5p,hsa-miR-519d-3p,hsa-miR-93-5p,hsa-miR-17-5p,hsa-miR-20b-5p
NCAPD2_H19						0		NCAPD2	H19	6.35402e-17	1.62521e-13	1.99964e-07	0.292881	7.24215e-06	0.292881	Gain	hsa-miR-193b-3p,hsa-miR-106b-5p,hsa-miR-20a-5p,hsa-miR-454-3p,hsa-miR-4295,hsa-miR-3666,hsa-miR-301b-3p,hsa-miR-301a-3p,hsa-miR-130b-3p,hsa-miR-130a-3p,hsa-miR-519d-3p,hsa-miR-93-5p,hsa-miR-17-5p,hsa-miR-20b-5p
NCAPD2_KCNQ1OT1	NCAPD2	KCNQ1OT1	5.32421e-06	0.000616702	1.51594e-06	0.306128	3.40875e-05						0		-0.306128	Loss	hsa-let-7b-5p,hsa-miR-128-3p,hsa-miR-454-3p,hsa-miR-4295,hsa-miR-3666,hsa-miR-301b-3p,hsa-miR-301a-3p,hsa-miR-130b-3p,hsa-miR-130a-3p
NCAPD2_RP11-175K6.1	NCAPD2	RP11-175K6.1	6.08591e-11	2.29504e-08	0.000771341	0.210377	0.00638633						0		-0.210377	Loss	hsa-miR-106b-5p,hsa-miR-20a-5p,hsa-miR-519d-3p,hsa-miR-93-5p,hsa-miR-17-5p,hsa-miR-20b-5p
NCAPD2_RP11-218M22.1	NCAPD2	RP11-218M22.1	0.000661168	0.0464641	3.41695e-05	0.262836	0.00048572	NCAPD2	RP11-218M22.1	0.000661168	0.0464641	1.66304e-09	0.339031	1.20791e-07	0.0761952	Gain	hsa-miR-155-5p,hsa-miR-16-5p,hsa-miR-186-5p
NCAPD2_RP11-588K22.2	NCAPD2	RP11-588K22.2	1.40845e-07	2.25223e-05	0.0034357	0.180131	0.0213062						0		-0.180131	Loss	hsa-miR-16-5p,hsa-miR-454-3p,hsa-miR-4295,hsa-miR-3666,hsa-miR-301a-3p,hsa-miR-130b-3p,hsa-miR-130a-3p
NCAPG2_AC074117.10	NCAPG2	AC074117.10	1.84202e-07	2.88116e-05	4.07292e-07	0.322481	1.06068e-05						0		-0.322481	Loss	hsa-let-7b-5p,hsa-miR-25-3p,hsa-miR-32-5p,hsa-miR-363-3p,hsa-miR-367-3p,hsa-miR-92a-3p,hsa-miR-92b-3p
NCAPG2_RP3-508I15.9	NCAPG2	RP3-508I15.9	4.97155e-10	1.43367e-07	0.00393119	0.177174	0.023638						0		-0.177174	Loss	hsa-miR-25-3p,hsa-miR-32-5p,hsa-miR-363-3p,hsa-miR-367-3p,hsa-miR-92a-3p,hsa-miR-92b-3p
NCAPG_AC006262.5	NCAPG	AC006262.5	1.26832e-07	2.04733e-05	0.00964148	0.156261	0.0475987						0		-0.156261	Loss	hsa-miR-181d-5p,hsa-miR-181b-5p,hsa-miR-181c-5p,hsa-miR-181a-5p
NCAPG_AC084219.4						0		NCAPG	AC084219.4	8.51972e-06	0.000947854	0.00123272	0.177445	0.0110036	0.177445	Gain	hsa-miR-16-5p,hsa-miR-181d-5p,hsa-miR-181b-5p,hsa-miR-181c-5p,hsa-miR-181a-5p
NCAPG_ALMS1-IT1	NCAPG	ALMS1-IT1	8.80673e-07	0.000119651	0.00268752	0.185413	0.0175317	NCAPG	ALMS1-IT1	8.80673e-07	0.000119651	1.08321e-06	0.274481	3.20503e-05	0.0890681	Gain	hsa-miR-181d-5p,hsa-miR-181b-5p,hsa-miR-181c-5p,hsa-miR-181a-5p
NCAPG_LINC00152	NCAPG	LINC00152	0.000705384	0.0490898	0.000300112	0.227536	0.00298961						0		-0.227536	Loss	hsa-miR-193b-3p,hsa-miR-155-5p
NCAPG_ZNF883	NCAPG	ZNF883	3.77042e-07	5.54214e-05	0.000580751	0.215674	0.00508632	NCAPG	ZNF883	3.77042e-07	5.54214e-05	0.00662922	0.145545	0.04144	-0.0701288	Loss	hsa-miR-181d-5p,hsa-miR-181b-5p,hsa-miR-181c-5p,hsa-miR-181a-5p
NDRG4_LINC00163	NDRG4	LINC00163	7.90617e-05	0.00711298	0.00138054	0.199097	0.0102807						0		-0.199097	Loss	hsa-miR-362-3p,hsa-miR-329-3p
NDST1_LINC00641	NDST1	LINC00641	2.3567e-11	9.91084e-09	4.4812e-12	0.435329	4.21281e-10	NDST1	LINC00641	2.3567e-11	9.91084e-09	4.54655e-17	0.463092	1.91323e-14	0.027763	Gain	hsa-miR-422a,hsa-miR-378i,hsa-miR-378h,hsa-miR-378f,hsa-miR-378e,hsa-miR-378d,hsa-miR-378c,hsa-miR-378b,hsa-miR-378a-3p
NECAB1_LINC00163	NECAB1	LINC00163	0.000157898	0.0131862	1.15683e-08	0.362532	4.63976e-07	NECAB1	LINC00163	0.000157898	0.0131862	0.000200985	0.206805	0.00249775	-0.155727	Loss	hsa-miR-362-3p,hsa-miR-329-3p
NEGR1_AC005537.2	NEGR1	AC005537.2	1.31978e-08	2.67215e-06	0.00107391	0.204036	0.00834911						0		-0.204036	Loss	hsa-miR-497-5p,hsa-miR-424-5p,hsa-miR-195-5p,hsa-miR-16-5p,hsa-miR-15b-5p,hsa-miR-15a-5p
NEGR1_AC011893.3	NEGR1	AC011893.3	6.62824e-11	2.46099e-08	0.00113557	0.202948	0.00875399						0		-0.202948	Loss	hsa-miR-421,hsa-miR-497-5p,hsa-miR-424-5p,hsa-miR-195-5p,hsa-miR-16-5p,hsa-miR-15b-5p,hsa-miR-15a-5p
NEGR1_FENDRR	NEGR1	FENDRR	1.96416e-07	3.05058e-05	4.54385e-06	0.291673	8.68508e-05	NEGR1	FENDRR	1.96416e-07	3.05058e-05	0.00122131	0.177607	0.0109164	-0.114066	Loss	hsa-miR-24-3p,hsa-miR-421,hsa-miR-497-5p,hsa-miR-424-5p,hsa-miR-195-5p,hsa-miR-16-5p,hsa-miR-15b-5p,hsa-miR-15a-5p
NEGR1_MEG8	NEGR1	MEG8	1.94221e-09	4.8346e-07	9.59828e-05	0.246696	0.00114056	NEGR1	MEG8	1.94221e-09	4.8346e-07	4.48223e-05	0.228352	0.000730352	-0.0183445	Loss	hsa-miR-497-5p,hsa-miR-424-5p,hsa-miR-195-5p,hsa-miR-16-5p,hsa-miR-15b-5p,hsa-miR-15a-5p
NEGR1_MIR497HG	NEGR1	MIR497HG	5.12474e-08	9.0294e-06	9.5192e-09	0.364572	3.90656e-07						0		-0.364572	Loss	hsa-miR-497-5p,hsa-miR-424-5p,hsa-miR-195-5p,hsa-miR-16-5p,hsa-miR-15b-5p,hsa-miR-15a-5p
NEGR1_RP11-588K22.2	NEGR1	RP11-588K22.2	5.35334e-05	0.00500949	6.4178e-11	0.412582	4.6109e-09	NEGR1	RP11-588K22.2	5.35334e-05	0.00500949	1.92696e-05	0.239623	0.000358245	-0.172959	Loss	hsa-miR-299-3p,hsa-miR-497-5p,hsa-miR-424-5p,hsa-miR-195-5p,hsa-miR-16-5p,hsa-miR-15b-5p,hsa-miR-15a-5p
NEGR1_SNHG23	NEGR1	SNHG23	5.63442e-08	9.84875e-06	0.00306636	0.182594	0.0194572	NEGR1	SNHG23	5.63442e-08	9.84875e-06	7.74103e-06	0.251219	0.000165546	0.0686251	Gain	hsa-miR-497-5p,hsa-miR-424-5p,hsa-miR-195-5p,hsa-miR-15b-5p,hsa-miR-15a-5p
NFATC1_KCNQ1OT1	NFATC1	KCNQ1OT1	6.92247e-05	0.00631706	0.00169639	0.194958	0.012145	NFATC1	KCNQ1OT1	6.92247e-05	0.00631706	1.52526e-06	0.270586	4.27445e-05	0.0756278	Gain	hsa-miR-124-3p,hsa-let-7b-5p,hsa-miR-145-5p,hsa-miR-211-5p,hsa-miR-204-5p
NFKBIZ_RP5-1028K7.2	NFKBIZ	RP5-1028K7.2	7.01941e-05	0.00638132	0.00254384	0.186576	0.0168137						0		-0.186576	Loss	hsa-miR-215-5p,hsa-miR-192-5p
NHSL1_AC074117.10						0		NHSL1	AC074117.10	0.000577471	0.0412558	0.00223981	0.166742	0.0176936	0.166742	Gain	hsa-miR-32-5p,hsa-miR-92a-3p,hsa-let-7b-5p
NHSL2_LINC00472	NHSL2	LINC00472	6.41191e-18	2.1086e-14	4.28299e-13	0.454077	5.00204e-11	NHSL2	LINC00472	6.41191e-18	2.1086e-14	6.44005e-13	0.40144	1.06708e-10	-0.0526371	Loss	hsa-miR-520e,hsa-miR-520d-3p,hsa-miR-520c-3p,hsa-miR-520b,hsa-miR-520a-3p,hsa-miR-373-3p,hsa-miR-372-3p,hsa-miR-302e,hsa-miR-302d-3p,hsa-miR-302c-3p,hsa-miR-302b-3p,hsa-miR-302a-3p
NME4_AC074117.10						0		NME4	AC074117.10	1.32358e-06	0.000173418	0.000426027	0.195151	0.00460996	0.195151	Gain	hsa-let-7e-5p,hsa-let-7c-5p,hsa-let-7b-5p,hsa-let-7a-5p
NPAS2_CTD-2377D24.6						0		NPAS2	CTD-2377D24.6	3.16473e-05	0.00311159	0.000398408	0.196217	0.00435195	0.196217	Gain	hsa-miR-17-5p,hsa-miR-93-5p
NPM3_CCAT1						0		NPM3	CCAT1	0.00013491	0.011496	8.37885e-05	0.219623	0.00122252	0.219623	Gain	hsa-miR-4262,hsa-miR-181d-5p,hsa-miR-181c-5p,hsa-miR-181b-5p,hsa-miR-181a-5p
NPM3_RP1-228H13.5	NPM3	RP1-228H13.5	8.2405e-07	0.000112797	0.000541141	0.216973	0.00479485						0		-0.216973	Loss	hsa-miR-320c,hsa-miR-320a,hsa-miR-4429,hsa-miR-320d,hsa-miR-320b
NPM3_RP11-1149O23.3	NPM3	RP11-1149O23.3	1.61738e-06	0.000207647	0.0101513	0.154988	0.0495281						0		-0.154988	Loss	hsa-miR-320c,hsa-miR-320a,hsa-miR-4429,hsa-miR-320d,hsa-miR-320b
NPM3_RP11-303E16.2						0		NPM3	RP11-303E16.2	1.61738e-06	0.000207647	0.00183236	0.170408	0.0150324	0.170408	Gain	hsa-miR-320c,hsa-miR-320a,hsa-miR-4429,hsa-miR-320d,hsa-miR-320b
NPM3_RP4-785G19.5						0		NPM3	RP4-785G19.5	8.2405e-07	0.000112797	0.00024959	0.203511	0.00297388	0.203511	Gain	hsa-miR-4262,hsa-miR-181d-5p,hsa-miR-181c-5p,hsa-miR-181b-5p,hsa-miR-181a-5p
NPM3_TMPO-AS1						0		NPM3	TMPO-AS1	4.15202e-08	7.44688e-06	0.00560188	0.149005	0.0363731	0.149005	Gain	hsa-miR-320c,hsa-miR-320a,hsa-miR-4429,hsa-miR-320d,hsa-miR-320b
NPNT_LINC00087	NPNT	LINC00087	6.12124e-16	1.1332e-12	4.28943e-05	0.259372	0.000583764	NPNT	LINC00087	6.12124e-16	1.1332e-12	0.00239728	0.165485	0.0186321	-0.0938867	Loss	hsa-miR-93-5p,hsa-miR-519d-3p,hsa-miR-20b-5p,hsa-miR-20a-5p,hsa-miR-17-5p,hsa-miR-106b-5p,hsa-miR-106a-5p
NPNT_RP11-175K6.1	NPNT	RP11-175K6.1	6.12124e-16	1.1332e-12	0.00332293	0.180857	0.0207574						0		-0.180857	Loss	hsa-miR-93-5p,hsa-miR-519d-3p,hsa-miR-20b-5p,hsa-miR-20a-5p,hsa-miR-17-5p,hsa-miR-106b-5p,hsa-miR-106a-5p
NPTX1_H19	NPTX1	H19	1.87814e-08	3.66395e-06	0.00847085	0.159423	0.0431535						0		-0.159423	Loss	hsa-miR-130a-3p,hsa-miR-301a-3p,hsa-miR-130b-3p,hsa-miR-454-3p,hsa-miR-301b-3p,hsa-miR-4295,hsa-miR-3666,hsa-miR-148b-3p,hsa-miR-148a-3p,hsa-miR-152-3p
NPTX1_RP11-498P14.3						0		NPTX1	RP11-498P14.3	0.00027363	0.0214694	0.000708295	0.186874	0.00697793	0.186874	Gain	hsa-let-7c-5p,hsa-let-7a-5p,hsa-miR-96-5p,hsa-miR-1271-5p
NR3C2_KCNQ1OT1	NR3C2	KCNQ1OT1	1.54236e-06	0.000199029	0.000156552	0.238662	0.00173364	NR3C2	KCNQ1OT1	1.54236e-06	0.000199029	5.45508e-06	0.255523	0.000124887	0.0168608	Gain	hsa-miR-19b-3p,hsa-miR-124-3p,hsa-miR-335-5p,hsa-miR-148b-3p,hsa-miR-301b-3p
NSUN2_KCNQ1OT1	NSUN2	KCNQ1OT1	6.1708e-05	0.0056989	3.11883e-11	0.418919	2.39662e-09	NSUN2	KCNQ1OT1	6.1708e-05	0.0056989	0.00221063	0.166984	0.0174839	-0.251936	Loss	hsa-miR-124-3p,hsa-miR-149-5p,hsa-miR-125b-5p,hsa-let-7b-5p
NUF2_RP5-1028K7.2	NUF2	RP5-1028K7.2	2.11182e-05	0.00215728	0.00182532	0.193468	0.0128734						0		-0.193468	Loss	hsa-miR-215-5p,hsa-miR-192-5p
NUP155_AC074117.10	NUP155	AC074117.10	3.49843e-13	2.7441e-10	0.00383263	0.177735	0.023145						0		-0.177735	Loss	hsa-let-7b-5p,hsa-miR-92a-3p,hsa-let-7e-5p,hsa-miR-4500,hsa-let-7d-5p,hsa-let-7c-5p,hsa-let-7f-5p,hsa-let-7g-5p,hsa-let-7i-5p,hsa-miR-98-5p,hsa-miR-4458,hsa-let-7a-5p
NUP155_KCNQ1OT1	NUP155	KCNQ1OT1	0.000121492	0.0104696	1.55739e-09	0.382863	8.03269e-08	NUP155	KCNQ1OT1	0.000121492	0.0104696	0.000599505	0.189626	0.00610114	-0.193237	Loss	hsa-let-7b-5p,hsa-let-7e-5p,hsa-miR-4500,hsa-let-7d-5p,hsa-let-7c-5p,hsa-let-7f-5p,hsa-let-7g-5p,hsa-let-7i-5p,hsa-miR-98-5p,hsa-miR-4458,hsa-let-7a-5p
NUP155_LINC00665						0		NUP155	LINC00665	4.69545e-12	2.49125e-09	0.00719501	0.143837	0.0442979	0.143837	Gain	hsa-let-7b-5p,hsa-let-7e-5p,hsa-miR-4500,hsa-let-7d-5p,hsa-let-7c-5p,hsa-let-7f-5p,hsa-let-7g-5p,hsa-let-7i-5p,hsa-miR-98-5p,hsa-miR-4458,hsa-let-7a-5p,hsa-miR-9-5p
OCIAD2_RP11-492E3.2	OCIAD2	RP11-492E3.2	3.93596e-06	0.000468257	0.00213152	0.190276	0.0145267						0		-0.190276	Loss	hsa-miR-4465,hsa-miR-26b-5p,hsa-miR-26a-5p,hsa-miR-1297
OIP5_AC005537.2						0		OIP5	AC005537.2	0.000118947	0.0102553	0.000167938	0.2095	0.00216547	0.2095	Gain	hsa-miR-16-5p,hsa-miR-590-3p,hsa-miR-15b-5p
ONECUT2_RP11-834C11.4	ONECUT2	RP11-834C11.4	4.24209e-17	1.14592e-13	4.3618e-07	0.321652	1.12596e-05						0		-0.321652	Loss	hsa-let-7d-5p,hsa-let-7a-5p,hsa-let-7b-5p,hsa-let-7c-5p,hsa-let-7e-5p,hsa-let-7f-5p,hsa-miR-98-5p,hsa-let-7g-5p,hsa-let-7i-5p,hsa-miR-4458,hsa-miR-4500
ORC1_AC084219.4						0		ORC1	AC084219.4	0.000118389	0.0102121	0.000169395	0.209371	0.00218002	0.209371	Gain	hsa-miR-130a-3p,hsa-miR-130b-3p,hsa-miR-301a-3p,hsa-miR-3666,hsa-miR-4295,hsa-miR-454-3p
ORC1_CCAT1						0		ORC1	CCAT1	1.96145e-06	0.000247617	0.0022609	0.166569	0.0178071	0.166569	Gain	hsa-miR-130a-3p,hsa-miR-130b-3p,hsa-miR-301a-3p,hsa-miR-3666,hsa-miR-4295,hsa-miR-454-3p
ORC1_CTB-92J24.2	ORC1	CTB-92J24.2	1.96145e-06	0.000247617	0.000166206	0.237661	0.00182001						0		-0.237661	Loss	hsa-miR-130a-3p,hsa-miR-130b-3p,hsa-miR-301a-3p,hsa-miR-3666,hsa-miR-4295,hsa-miR-454-3p
ORC6_DLX6-AS1						0		ORC6	DLX6-AS1	0.000582428	0.0415987	0.00551287	0.14933	0.0358655	0.14933	Gain	hsa-miR-4465,hsa-miR-26b-5p,hsa-miR-26a-5p,hsa-miR-1297
OSCAR_AC011893.3	OSCAR	AC011893.3	2.32506e-11	9.79331e-09	6.62197e-05	0.252619	0.000837064	OSCAR	AC011893.3	2.32506e-11	9.79331e-09	9.40651e-10	0.344041	7.22714e-08	0.0914218	Gain	hsa-miR-497-5p,hsa-miR-424-5p,hsa-miR-195-5p,hsa-miR-16-5p,hsa-miR-15b-5p,hsa-miR-15a-5p
OSCAR_FENDRR	OSCAR	FENDRR	1.13787e-07	1.85829e-05	1.14409e-10	0.407408	7.79714e-09	OSCAR	FENDRR	1.13787e-07	1.85829e-05	7.47856e-11	0.365294	7.62554e-09	-0.0421146	Loss	hsa-miR-497-5p,hsa-miR-424-5p,hsa-miR-195-5p,hsa-miR-16-5p,hsa-miR-15b-5p,hsa-miR-15a-5p
OSCAR_MIR497HG	OSCAR	MIR497HG	9.21236e-11	3.25171e-08	1.47261e-07	0.334509	4.33781e-06	OSCAR	MIR497HG	9.21236e-11	3.25171e-08	8.52907e-11	0.364228	8.58267e-09	0.0297195	Gain	hsa-miR-497-5p,hsa-miR-424-5p,hsa-miR-195-5p,hsa-miR-16-5p,hsa-miR-15b-5p,hsa-miR-15a-5p
OSCAR_RP11-16E12.2						0		OSCAR	RP11-16E12.2	8.04118e-08	1.36065e-05	1.39135e-05	0.24383	0.00027326	0.24383	Gain	hsa-miR-497-5p,hsa-miR-424-5p,hsa-miR-195-5p,hsa-miR-16-5p,hsa-miR-15b-5p,hsa-miR-15a-5p
OSCAR_RP11-218M22.1						0		OSCAR	RP11-218M22.1	2.92679e-09	6.89329e-07	0.00588285	0.148006	0.0377628	0.148006	Gain	hsa-miR-497-5p,hsa-miR-424-5p,hsa-miR-195-5p,hsa-miR-16-5p,hsa-miR-15b-5p,hsa-miR-15a-5p
OSCAR_RP11-588K22.2	OSCAR	RP11-588K22.2	1.28013e-06	0.000168224	0.000123158	0.242636	0.00141099	OSCAR	RP11-588K22.2	1.28013e-06	0.000168224	5.5782e-10	0.348558	4.50865e-08	0.105922	Gain	hsa-miR-497-5p,hsa-miR-424-5p,hsa-miR-195-5p,hsa-miR-16-5p,hsa-miR-15b-5p,hsa-miR-15a-5p
OSCAR_RP11-677M14.3	OSCAR	RP11-677M14.3	9.21236e-11	3.25171e-08	0.000117625	0.24339	0.00135345						0		-0.24339	Loss	hsa-miR-497-5p,hsa-miR-424-5p,hsa-miR-195-5p,hsa-miR-16-5p,hsa-miR-15b-5p,hsa-miR-15a-5p
OSCAR_RP5-1028K7.2	OSCAR	RP5-1028K7.2	9.21236e-11	3.25171e-08	2.94578e-10	0.398748	1.82041e-08	OSCAR	RP5-1028K7.2	9.21236e-11	3.25171e-08	4.10221e-15	0.435605	1.04571e-12	0.036857	Gain	hsa-miR-497-5p,hsa-miR-424-5p,hsa-miR-195-5p,hsa-miR-16-5p,hsa-miR-15b-5p,hsa-miR-15a-5p
OSCAR_SNHG12	OSCAR	SNHG12	5.47415e-09	1.21117e-06	3.25911e-05	0.26355	0.000466032						0		-0.26355	Loss	hsa-miR-503-5p,hsa-miR-497-5p,hsa-miR-424-5p,hsa-miR-195-5p,hsa-miR-16-5p,hsa-miR-15b-5p,hsa-miR-15a-5p
OTUD1_AC006262.5						0		OTUD1	AC006262.5	2.44568e-09	5.92355e-07	3.18365e-08	0.311526	1.52075e-06	0.311526	Gain	hsa-miR-181a-5p,hsa-miR-181b-5p,hsa-miR-181c-5p,hsa-miR-181d-5p,hsa-miR-4262
OTUD1_KCNQ1OT1						0		OTUD1	KCNQ1OT1	0.000123254	0.0105904	0.000789945	0.185053	0.00764037	0.185053	Gain	hsa-miR-335-5p,hsa-miR-19b-3p,hsa-miR-421,hsa-miR-19a-3p,hsa-miR-124-3p,hsa-miR-506-3p
OTUD1_LINC00342						0		OTUD1	LINC00342	0.000244076	0.0194065	3.86694e-05	0.230364	0.000642736	0.230364	Gain	hsa-miR-19b-3p,hsa-miR-19a-3p
OTUD1_RP11-276H19.2	OTUD1	RP11-276H19.2	1.36876e-05	0.00145756	0.00022572	0.232471	0.00235222						0		-0.232471	Loss	hsa-miR-192-5p,hsa-miR-26a-5p,hsa-miR-26b-5p
OTUD1_RP11-415J8.7						0		OTUD1	RP11-415J8.7	9.22872e-10	2.48789e-07	0.00454623	0.153202	0.0308415	0.153202	Gain	hsa-miR-181a-5p,hsa-miR-181b-5p,hsa-miR-181c-5p,hsa-miR-181d-5p,hsa-miR-4262
OTUD1_RP11-588K22.2	OTUD1	RP11-588K22.2	0.0001156	0.00999601	6.20596e-10	0.391744	3.5382e-08	OTUD1	RP11-588K22.2	0.0001156	0.00999601	9.62702e-05	0.217638	0.00137809	-0.174106	Loss	hsa-miR-19b-3p,hsa-miR-320a,hsa-miR-543,hsa-miR-19a-3p
OTUD1_ZNF883	OTUD1	ZNF883	1.08691e-08	2.24268e-06	6.4392e-06	0.286913	0.000116525	OTUD1	ZNF883	1.08691e-08	2.24268e-06	0.00302902	0.161091	0.0222556	-0.125822	Loss	hsa-miR-181a-5p,hsa-miR-181b-5p,hsa-miR-181c-5p,hsa-miR-181d-5p,hsa-miR-4262
OVOL1_RP11-54O7.1						0		OVOL1	RP11-54O7.1	0.000715961	0.0495259	0.00472454	0.152436	0.0317657	0.152436	Gain	hsa-miR-152-3p,hsa-miR-148b-3p,hsa-miR-148a-3p
PABPC1_RP11-429J17.7	PABPC1	RP11-429J17.7	4.93983e-06	0.00057596	1.38349e-11	0.425902	1.15703e-09	PABPC1	RP11-429J17.7	4.93983e-06	0.00057596	1.67694e-06	0.269497	4.62134e-05	-0.156406	Loss	hsa-miR-429,hsa-miR-200c-3p,hsa-miR-200b-3p
PAK1_KCNQ1OT1	PAK1	KCNQ1OT1	0.000314848	0.0242541	0.00279737	0.18456	0.0181013						0		-0.18456	Loss	hsa-miR-7-5p,hsa-miR-377-3p,hsa-let-7b-5p,hsa-let-7a-5p,hsa-miR-98-5p
PAK1_TMPO-AS1						0		PAK1	TMPO-AS1	0.000705384	0.0490898	0.00285648	0.162202	0.0213319	0.162202	Gain	hsa-miR-7-5p,hsa-miR-320a
PAQR5_RP11-23J9.4	PAQR5	RP11-23J9.4	1.34371e-05	0.00143175	0.00349094	0.179783	0.021563						0		-0.179783	Loss	hsa-miR-708-5p,hsa-miR-3139,hsa-miR-28-5p
PARD3B_LINC00163	PARD3B	LINC00163	0.000102355	0.00897974	0.00103546	0.204743	0.00811922	PARD3B	LINC00163	0.000102355	0.00897974	0.00571721	0.14859	0.0370041	-0.0561537	Loss	hsa-miR-362-3p,hsa-miR-329-3p
PARD6B_CASC2	PARD6B	CASC2	8.31503e-05	0.00743658	2.33769e-07	0.329109	6.46914e-06	PARD6B	CASC2	8.31503e-05	0.00743658	1.5562e-05	0.242392	0.000299611	-0.086717	Loss	hsa-miR-18a-5p,hsa-miR-18b-5p,hsa-miR-4735-3p
PARD6B_RP11-690D19.3	PARD6B	RP11-690D19.3	8.55661e-06	0.000951758	0.000476123	0.219309	0.00429482	PARD6B	RP11-690D19.3	8.55661e-06	0.000951758	0.00102627	0.180614	0.009447	-0.0386947	Loss	hsa-miR-18a-5p,hsa-miR-18b-5p,hsa-miR-4735-3p,hsa-miR-200b-3p,hsa-miR-200c-3p,hsa-miR-429
PAX9_RP3-508I15.9	PAX9	RP3-508I15.9	2.11769e-15	3.42883e-12	3.73171e-06	0.294324	7.34456e-05	PAX9	RP3-508I15.9	2.11769e-15	3.42883e-12	0.000826209	0.184299	0.00792174	-0.110026	Loss	hsa-miR-92a-3p,hsa-miR-367-3p,hsa-miR-25-3p,hsa-miR-32-5p,hsa-miR-363-3p,hsa-miR-92b-3p
PCDH7_LINC00163						0		PCDH7	LINC00163	0.000157898	0.0131862	0.000196728	0.207128	0.00245777	0.207128	Gain	hsa-miR-362-3p,hsa-miR-329-3p
PCDH9_CASC2	PCDH9	CASC2	9.75955e-08	1.61427e-05	8.33158e-05	0.248972	0.00101181						0		-0.248972	Loss	hsa-miR-4735-3p,hsa-miR-18b-5p,hsa-miR-18a-5p
PCDH9_RP11-690D19.3	PCDH9	RP11-690D19.3	2.71049e-05	0.00271177	0.000522376	0.21762	0.00464878						0		-0.21762	Loss	hsa-miR-4735-3p,hsa-miR-18b-5p,hsa-miR-18a-5p
PCYOX1_FENDRR	PCYOX1	FENDRR	0.000104825	0.00919037	0.00234503	0.188287	0.015739	PCYOX1	FENDRR	0.000104825	0.00919037	1.08822e-05	0.246954	0.000222243	0.0586677	Gain	hsa-miR-708-5p,hsa-miR-3139,hsa-miR-28-5p,hsa-miR-24-3p
PCYOX1_LOXL1-AS1						0		PCYOX1	LOXL1-AS1	0.00011148	0.00969833	0.00632112	0.14653	0.0399474	0.14653	Gain	hsa-miR-708-5p,hsa-miR-3139,hsa-miR-28-5p
PCYOX1_RP11-23J9.4						0		PCYOX1	RP11-23J9.4	2.08329e-06	0.000262185	0.00515276	0.150697	0.0340406	0.150697	Gain	hsa-miR-708-5p,hsa-miR-3139,hsa-miR-28-5p
PDE1B_RP3-510O8.4						0		PDE1B	RP3-510O8.4	4.30517e-05	0.00409891	0.000765868	0.185571	0.00744824	0.185571	Gain	hsa-miR-330-5p,hsa-miR-326
PDGFB_AC074117.10	PDGFB	AC074117.10	4.7492e-13	3.59215e-10	0.000249924	0.230718	0.00256513	PDGFB	AC074117.10	4.7492e-13	3.59215e-10	0.000942316	0.182072	0.00881635	-0.0486459	Loss	hsa-let-7f-5p,hsa-let-7a-5p,hsa-let-7b-5p,hsa-let-7c-5p,hsa-let-7d-5p,hsa-let-7e-5p,hsa-let-7g-5p,hsa-let-7i-5p,hsa-miR-4458,hsa-miR-4500,hsa-miR-98-5p
PDGFB_CTD-2377D24.6	PDGFB	CTD-2377D24.6	3.87242e-12	2.08787e-09	0.00034322	0.225174	0.00332935						0		-0.225174	Loss	hsa-miR-519d-3p,hsa-miR-106a-5p,hsa-miR-17-5p,hsa-miR-106b-5p,hsa-miR-20b-5p,hsa-miR-93-5p,hsa-miR-20a-5p
PDGFB_H19	PDGFB	H19	3.51847e-06	0.000423767	2.27454e-13	0.45894	2.74093e-11	PDGFB	H19	3.51847e-06	0.000423767	0.00802971	0.141521	0.0482055	-0.317419	Loss	hsa-miR-29b-3p,hsa-miR-519d-3p,hsa-miR-106a-5p,hsa-miR-17-5p,hsa-miR-106b-5p,hsa-miR-20b-5p,hsa-miR-93-5p,hsa-miR-20a-5p
PDGFB_LINC00087	PDGFB	LINC00087	3.87242e-12	2.08787e-09	1.0083e-08	0.363971	4.09985e-07	PDGFB	LINC00087	3.87242e-12	2.08787e-09	1.85308e-07	0.29368	6.8422e-06	-0.0702909	Loss	hsa-miR-519d-3p,hsa-miR-106a-5p,hsa-miR-17-5p,hsa-miR-106b-5p,hsa-miR-20b-5p,hsa-miR-93-5p,hsa-miR-20a-5p
PDGFB_LINC00665						0		PDGFB	LINC00665	4.81772e-12	2.54019e-09	0.000428769	0.195048	0.00463018	0.195048	Gain	hsa-let-7f-5p,hsa-let-7a-5p,hsa-let-7b-5p,hsa-let-7c-5p,hsa-let-7d-5p,hsa-let-7e-5p,hsa-let-7g-5p,hsa-let-7i-5p,hsa-miR-4458,hsa-miR-4500,hsa-miR-98-5p
PDGFB_RP11-175K6.1	PDGFB	RP11-175K6.1	3.87242e-12	2.08787e-09	3.74662e-22	0.583718	2.4226e-19	PDGFB	RP11-175K6.1	3.87242e-12	2.08787e-09	1.69698e-11	0.377053	1.99065e-09	-0.206665	Loss	hsa-miR-519d-3p,hsa-miR-106a-5p,hsa-miR-17-5p,hsa-miR-106b-5p,hsa-miR-20b-5p,hsa-miR-93-5p,hsa-miR-20a-5p
PDGFB_RP11-834C11.4	PDGFB	RP11-834C11.4	7.97554e-12	3.89549e-09	0.000386786	0.22305	0.00367398	PDGFB	RP11-834C11.4	7.97554e-12	3.89549e-09	0.00629886	0.146603	0.0398268	-0.0764468	Loss	hsa-let-7f-5p,hsa-let-7a-5p,hsa-let-7b-5p,hsa-let-7c-5p,hsa-let-7d-5p,hsa-let-7e-5p,hsa-let-7g-5p,hsa-let-7i-5p,hsa-miR-4458,hsa-miR-4500,hsa-miR-98-5p
PDIA6_AC005537.2						0		PDIA6	AC005537.2	1.39338e-10	4.64863e-08	2.54143e-06	0.264661	6.57325e-05	0.264661	Gain	hsa-miR-16-5p,hsa-miR-195-5p,hsa-miR-424-5p,hsa-miR-497-5p,hsa-miR-15b-5p,hsa-miR-15a-5p
PDIA6_AC084219.4	PDIA6	AC084219.4	1.88253e-12	1.18657e-09	0.00205654	0.191017	0.0141283	PDIA6	AC084219.4	1.88253e-12	1.18657e-09	0.000525125	0.191786	0.0054831	0.000769229	Gain	hsa-miR-16-5p,hsa-miR-181a-5p,hsa-miR-181b-5p,hsa-miR-181c-5p,hsa-miR-181d-5p,hsa-miR-4262,hsa-miR-195-5p,hsa-miR-218-5p,hsa-miR-424-5p,hsa-miR-497-5p,hsa-miR-15b-5p,hsa-miR-15a-5p
PDIA6_AC091878.1						0		PDIA6	AC091878.1	1.39338e-10	4.64863e-08	0.000163699	0.20988	0.0021232	0.20988	Gain	hsa-miR-16-5p,hsa-miR-195-5p,hsa-miR-424-5p,hsa-miR-497-5p,hsa-miR-15b-5p,hsa-miR-15a-5p
PDIA6_ALMS1-IT1						0		PDIA6	ALMS1-IT1	9.32037e-07	0.000126047	0.000447475	0.194365	0.0048009	0.194365	Gain	hsa-miR-181a-5p,hsa-miR-181b-5p,hsa-miR-181c-5p,hsa-miR-181d-5p,hsa-miR-4262
PDIA6_CCAT1						0		PDIA6	CCAT1	4.31594e-08	7.71735e-06	0.00213087	0.167659	0.0169848	0.167659	Gain	hsa-miR-543,hsa-miR-181a-5p,hsa-miR-181b-5p,hsa-miR-181c-5p,hsa-miR-181d-5p,hsa-miR-4262,hsa-miR-218-5p
PDIA6_LINC00473	PDIA6	LINC00473	6.63065e-16	1.21476e-12	1.28855e-05	0.277177	0.000210869	PDIA6	LINC00473	6.63065e-16	1.21476e-12	4.30008e-07	0.284705	1.45222e-05	0.00752796	Gain	hsa-miR-16-5p,hsa-miR-195-5p,hsa-miR-23a-3p,hsa-miR-23c,hsa-miR-23b-3p,hsa-miR-424-5p,hsa-miR-497-5p,hsa-miR-15b-5p,hsa-miR-15a-5p
PDIA6_RP11-218M22.1						0		PDIA6	RP11-218M22.1	1.72188e-08	3.39538e-06	0.00212128	0.167742	0.0169193	0.167742	Gain	hsa-miR-16-5p,hsa-miR-195-5p,hsa-miR-424-5p,hsa-miR-497-5p,hsa-miR-15b-5p,hsa-miR-15a-5p
PDZD4_FOXD2-AS1						0		PDZD4	FOXD2-AS1	0.000283744	0.0222037	5.38997e-05	0.225814	0.000853605	0.225814	Gain	hsa-miR-185-5p,hsa-miR-4306
PDZD4_KDM4A-AS1						0		PDZD4	KDM4A-AS1	3.49004e-06	0.000421014	0.000365096	0.197599	0.00407196	0.197599	Gain	hsa-miR-185-5p,hsa-miR-4306,hsa-miR-4644
PDZD4_LINC00638						0		PDZD4	LINC00638	7.79793e-09	1.66412e-06	0.00609339	0.147286	0.0387949	0.147286	Gain	hsa-miR-216b-5p,hsa-miR-185-5p,hsa-miR-4306,hsa-miR-4644
PEAK1_AC084219.4	PEAK1	AC084219.4	0.000197192	0.0160253	0.00060829	0.214818	0.00526865						0		-0.214818	Loss	hsa-miR-20a-5p,hsa-miR-106b-5p,hsa-miR-93-5p,hsa-miR-519d-3p,hsa-miR-20b-5p,hsa-miR-17-5p
PEAK1_H19	PEAK1	H19	0.000130237	0.0111397	0.00260757	0.186053	0.0171112						0		-0.186053	Loss	hsa-miR-20a-5p,hsa-miR-106b-5p,hsa-miR-93-5p,hsa-miR-519d-3p,hsa-miR-20b-5p,hsa-miR-17-5p
PEAK1_LINC00087	PEAK1	LINC00087	4.02186e-10	1.18961e-07	0.000225148	0.232515	0.00234903						0		-0.232515	Loss	hsa-miR-20a-5p,hsa-miR-106b-5p,hsa-miR-93-5p,hsa-miR-519d-3p,hsa-miR-20b-5p,hsa-miR-17-5p
PEAK1_RP11-175K6.1	PEAK1	RP11-175K6.1	4.02186e-10	1.18961e-07	1.19193e-06	0.309194	2.74299e-05	PEAK1	RP11-175K6.1	4.02186e-10	1.18961e-07	0.00010469	0.216431	0.00147629	-0.0927629	Loss	hsa-miR-20a-5p,hsa-miR-106b-5p,hsa-miR-93-5p,hsa-miR-519d-3p,hsa-miR-20b-5p,hsa-miR-17-5p
PEAK1_RP11-449D8.1	PEAK1	RP11-449D8.1	0.000636156	0.0448971	2.78084e-07	0.327053	7.54585e-06	PEAK1	RP11-449D8.1	0.000636156	0.0448971	3.00413e-10	0.353818	2.57742e-08	0.0267643	Gain	hsa-miR-32-5p,hsa-miR-92b-3p,hsa-miR-92a-3p
PEAK1_TBX5-AS1	PEAK1	TBX5-AS1	0.000158302	0.0132178	2.20292e-22	0.586385	1.57842e-19	PEAK1	TBX5-AS1	0.000158302	0.0132178	1.77666e-14	0.426092	4.02572e-12	-0.160293	Loss	hsa-miR-32-5p,hsa-miR-92b-3p,hsa-miR-92a-3p
PER1_LINC00472	PER1	LINC00472	1.8008e-12	1.14156e-09	0.00592208	0.167902	0.0324649						0		-0.167902	Loss	hsa-miR-520e,hsa-miR-520d-3p,hsa-miR-520c-3p,hsa-miR-520b,hsa-miR-520a-3p,hsa-miR-373-3p,hsa-miR-372-3p,hsa-miR-302e,hsa-miR-302d-3p,hsa-miR-302c-3p,hsa-miR-302b-3p,hsa-miR-302a-3p
PER1_RP11-197N18.2						0		PER1	RP11-197N18.2	1.48722e-11	6.79011e-09	0.00266124	0.163535	0.0202097	0.163535	Gain	hsa-let-7b-5p,hsa-miR-520e,hsa-miR-520d-3p,hsa-miR-520c-3p,hsa-miR-520b,hsa-miR-520a-3p,hsa-miR-373-3p,hsa-miR-372-3p,hsa-miR-302e,hsa-miR-302d-3p,hsa-miR-302c-3p,hsa-miR-302b-3p,hsa-miR-302a-3p
PFKP_H19	PFKP	H19	2.25565e-08	4.30059e-06	0.000353978	0.224627	0.00341						0		-0.224627	Loss	hsa-miR-193b-3p,hsa-miR-17-5p,hsa-miR-20a-5p,hsa-miR-93-5p,hsa-miR-106a-5p,hsa-miR-106b-5p,hsa-miR-20b-5p,hsa-miR-519d-3p
PFKP_RP11-197N18.2						0		PFKP	RP11-197N18.2	4.34941e-16	8.43827e-13	0.00426325	0.154474	0.0293034	0.154474	Gain	hsa-miR-520a-3p,hsa-miR-520b,hsa-miR-520e,hsa-miR-302a-3p,hsa-miR-302b-3p,hsa-miR-302c-3p,hsa-miR-302d-3p,hsa-miR-372-3p,hsa-miR-373-3p,hsa-miR-520c-3p,hsa-miR-520d-3p,hsa-miR-302e
PGM2L1_CTD-2377D24.6	PGM2L1	CTD-2377D24.6	3.05098e-08	5.65605e-06	0.00654873	0.165557	0.0351314						0		-0.165557	Loss	hsa-miR-93-5p,hsa-miR-20a-5p,hsa-miR-106b-5p,hsa-miR-519d-3p,hsa-miR-20b-5p,hsa-miR-17-5p
PGM2L1_H19	PGM2L1	H19	0.000174799	0.0144292	0.000599786	0.215079	0.00521513						0		-0.215079	Loss	hsa-miR-93-5p,hsa-miR-20a-5p,hsa-miR-106b-5p,hsa-miR-19b-3p,hsa-miR-19a-3p,hsa-miR-519d-3p,hsa-miR-20b-5p,hsa-miR-17-5p
PGM2L1_KCNQ1OT1	PGM2L1	KCNQ1OT1	4.52989e-07	6.56013e-05	1.62911e-08	0.358916	6.31425e-07	PGM2L1	KCNQ1OT1	4.52989e-07	6.56013e-05	4.90849e-07	0.283265	1.63479e-05	-0.0756503	Loss	hsa-miR-4500,hsa-let-7d-5p,hsa-let-7e-5p,hsa-let-7f-5p,hsa-let-7g-5p,hsa-miR-98-5p,hsa-let-7i-5p,hsa-miR-4458,hsa-let-7c-5p,hsa-let-7b-5p,hsa-let-7a-5p,hsa-miR-183-5p,hsa-miR-27b-3p,hsa-miR-27a-3p,hsa-miR-19b-3p,hsa-miR-19a-3p
PGM2L1_RP11-277P12.20	PGM2L1	RP11-277P12.20	1.29463e-13	1.14052e-10	0.00273226	0.185062	0.0177885						0		-0.185062	Loss	hsa-miR-4500,hsa-let-7d-5p,hsa-let-7e-5p,hsa-let-7f-5p,hsa-let-7g-5p,hsa-miR-98-5p,hsa-let-7i-5p,hsa-miR-4458,hsa-let-7c-5p,hsa-let-7b-5p,hsa-let-7a-5p
PHACTR2_CCAT1	PHACTR2	CCAT1	2.20909e-05	0.00225057	0.00409175	0.176287	0.0243494						0		-0.176287	Loss	hsa-miR-152-3p,hsa-miR-181a-5p,hsa-miR-410-3p,hsa-miR-148b-3p,hsa-miR-148a-3p
PHACTR2_KCNQ1OT1	PHACTR2	KCNQ1OT1	1.158e-05	0.00124668	5.40602e-07	0.319039	1.36624e-05	PHACTR2	KCNQ1OT1	1.158e-05	0.00124668	7.06067e-11	0.365759	7.28348e-09	0.0467198	Gain	hsa-miR-124-3p,hsa-miR-140-5p,hsa-miR-145-5p,hsa-miR-152-3p,hsa-miR-29a-3p,hsa-miR-29b-3p,hsa-miR-29c-3p,hsa-miR-148b-3p,hsa-miR-148a-3p
PHACTR2_MIAT	PHACTR2	MIAT	1.71864e-05	0.001793	0.00117527	0.202275	0.00899472						0		-0.202275	Loss	hsa-miR-29a-3p,hsa-miR-29b-3p,hsa-miR-29c-3p
PHEX_LINC00163	PHEX	LINC00163	0.000244076	0.0194065	1.54592e-05	0.27456	0.000245412						0		-0.27456	Loss	hsa-miR-362-3p,hsa-miR-329-3p
PHKA1_AC074117.10	PHKA1	AC074117.10	0.000336265	0.0257877	0.00203674	0.191217	0.0140286	PHKA1	AC074117.10	0.000336265	0.0257877	0.00264236	0.163669	0.0201067	-0.027548	Loss	hsa-miR-98-5p,hsa-miR-25-3p,hsa-let-7e-5p,hsa-let-7b-5p
PHKA1_AC091878.1						0		PHKA1	AC091878.1	1.62878e-13	1.38423e-10	0.00805525	0.141454	0.0482823	0.141454	Gain	hsa-miR-16-5p,hsa-miR-503-5p,hsa-miR-15b-5p,hsa-miR-497-5p,hsa-miR-424-5p,hsa-miR-195-5p,hsa-miR-15a-5p
PHKA1_KCNQ1OT1	PHKA1	KCNQ1OT1	6.45852e-05	0.00593975	0.000322169	0.226291	0.00316686						0		-0.226291	Loss	hsa-miR-103a-3p,hsa-miR-98-5p,hsa-miR-421,hsa-let-7e-5p,hsa-let-7b-5p,hsa-miR-107,hsa-miR-362-3p,hsa-miR-329-3p
PHKA1_LINC00473						0		PHKA1	LINC00473	2.3519e-09	5.73839e-07	1.8573e-06	0.268317	4.98368e-05	0.268317	Gain	hsa-miR-16-5p,hsa-miR-15b-5p,hsa-miR-497-5p,hsa-miR-424-5p,hsa-miR-195-5p,hsa-miR-15a-5p
PHLDA2_FOXD2-AS1	PHLDA2	FOXD2-AS1	0.000526447	0.037995	2.47843e-08	0.354421	9.11314e-07	PHLDA2	FOXD2-AS1	0.000526447	0.037995	6.21265e-09	0.327088	3.79501e-07	-0.0273326	Loss	hsa-miR-4306,hsa-miR-185-5p
PHLDB2_H19	PHLDB2	H19	1.58689e-05	0.00166635	5.6497e-08	0.345386	1.85036e-06						0		-0.345386	Loss	hsa-miR-29c-3p,hsa-miR-148a-3p,hsa-miR-148b-3p,hsa-miR-152-3p
PHLDB2_KCNQ1OT1	PHLDB2	KCNQ1OT1	0.000395409	0.0296198	4.56894e-06	0.291598	8.72674e-05	PHLDB2	KCNQ1OT1	0.000395409	0.0296198	0.000597588	0.189679	0.0060863	-0.10192	Loss	hsa-miR-29c-3p,hsa-miR-148a-3p,hsa-miR-148b-3p,hsa-miR-152-3p
PIF1_RP5-1028K7.2	PIF1	RP5-1028K7.2	7.0494e-06	0.000794626	1.68054e-10	0.403917	1.10007e-08						0		-0.403917	Loss	hsa-miR-215-5p,hsa-miR-192-5p
PIK3R1_AC084219.4	PIK3R1	AC084219.4	5.32576e-08	9.35246e-06	0.00139033	0.198956	0.010345						0		-0.198956	Loss	hsa-miR-376a-3p,hsa-miR-15a-5p,hsa-miR-16-5p,hsa-miR-15b-5p,hsa-miR-195-5p,hsa-miR-424-5p,hsa-miR-497-5p,hsa-miR-103a-3p,hsa-miR-107,hsa-miR-128-3p
PIK3R1_FENDRR	PIK3R1	FENDRR	6.05233e-06	0.000692406	7.3892e-09	0.3672	3.12543e-07	PIK3R1	FENDRR	6.05233e-06	0.000692406	1.4052e-09	0.340521	1.03482e-07	-0.026679	Loss	hsa-miR-15a-5p,hsa-miR-16-5p,hsa-miR-15b-5p,hsa-miR-195-5p,hsa-miR-424-5p,hsa-miR-497-5p
PIK3R1_KCNQ1OT1	PIK3R1	KCNQ1OT1	6.17907e-05	0.00570555	3.35912e-05	0.263094	0.000478783	PIK3R1	KCNQ1OT1	6.17907e-05	0.00570555	3.32121e-09	0.332827	2.20673e-07	0.0697332	Gain	hsa-miR-29a-3p,hsa-miR-29b-3p,hsa-let-7a-5p,hsa-miR-103a-3p,hsa-miR-107,hsa-miR-455-5p,hsa-miR-362-3p,hsa-miR-329-3p,hsa-miR-128-3p,hsa-miR-486-5p
PIK3R1_MEG8	PIK3R1	MEG8	2.06574e-10	6.53748e-08	0.000438222	0.220809	0.00402694	PIK3R1	MEG8	2.06574e-10	6.53748e-08	3.15785e-06	0.262098	7.88302e-05	0.0412882	Gain	hsa-miR-15a-5p,hsa-miR-16-5p,hsa-miR-15b-5p,hsa-miR-195-5p,hsa-miR-424-5p,hsa-miR-497-5p
PIK3R1_MIR497HG	PIK3R1	MIR497HG	3.74259e-11	1.49777e-08	2.72089e-05	0.266259	0.00040253						0		-0.266259	Loss	hsa-miR-15a-5p,hsa-miR-16-5p,hsa-miR-15b-5p,hsa-miR-195-5p,hsa-miR-424-5p,hsa-miR-497-5p,hsa-miR-128-3p
PIK3R1_RP11-588K22.2	PIK3R1	RP11-588K22.2	1.63195e-08	3.23736e-06	9.17028e-17	0.513402	2.19021e-14	PIK3R1	RP11-588K22.2	1.63195e-08	3.23736e-06	1.32357e-18	0.483072	7.31027e-16	-0.0303294	Loss	hsa-miR-376a-3p,hsa-miR-15a-5p,hsa-miR-16-5p,hsa-miR-15b-5p,hsa-miR-195-5p,hsa-miR-424-5p,hsa-miR-497-5p,hsa-miR-103a-3p,hsa-miR-107
PIK3R1_RP11-677M14.3	PIK3R1	RP11-677M14.3	1.08638e-13	9.81561e-11	0.00562042	0.169109	0.0311591						0		-0.169109	Loss	hsa-miR-15a-5p,hsa-miR-16-5p,hsa-miR-15b-5p,hsa-miR-195-5p,hsa-miR-424-5p,hsa-miR-497-5p,hsa-miR-103a-3p,hsa-miR-107
PIK3R1_SNHG23	PIK3R1	SNHG23	8.80755e-09	1.8586e-06	0.00297828	0.18322	0.0190029	PIK3R1	SNHG23	8.80755e-09	1.8586e-06	0.000392249	0.196464	0.00430419	0.0132444	Gain	hsa-miR-15a-5p,hsa-miR-15b-5p,hsa-miR-195-5p,hsa-miR-424-5p,hsa-miR-497-5p
PITX2_RP11-776H12.1						0		PITX2	RP11-776H12.1	1.13294e-05	0.00122043	0.00100453	0.180981	0.00930502	0.180981	Gain	hsa-miR-374a-5p,hsa-miR-374b-5p
PKDCC_RP11-449D8.1	PKDCC	RP11-449D8.1	9.06351e-06	0.000999531	0.00154774	0.19681	0.0112757						0		-0.19681	Loss	hsa-miR-92a-3p,hsa-miR-25-3p
PKDCC_TBX5-AS1	PKDCC	TBX5-AS1	3.77646e-06	0.000451044	5.71634e-07	0.318355	1.43646e-05						0		-0.318355	Loss	hsa-miR-92a-3p,hsa-miR-25-3p
PKMYT1_CTD-2377D24.6	PKMYT1	CTD-2377D24.6	5.52059e-14	5.67557e-11	9.59468e-05	0.246702	0.00114056						0		-0.246702	Loss	hsa-miR-106b-5p,hsa-miR-20a-5p,hsa-miR-519d-3p,hsa-miR-93-5p,hsa-miR-17-5p,hsa-miR-20b-5p,hsa-miR-106a-5p
PKMYT1_H19	PKMYT1	H19	4.72017e-11	1.8376e-08	0.00190508	0.192592	0.0133084						0		-0.192592	Loss	hsa-miR-193b-3p,hsa-miR-339-5p,hsa-miR-18a-5p,hsa-miR-106b-5p,hsa-miR-20a-5p,hsa-miR-519d-3p,hsa-miR-93-5p,hsa-miR-17-5p,hsa-miR-20b-5p,hsa-miR-106a-5p
PKMYT1_PVT1	PKMYT1	PVT1	3.94578e-10	1.17432e-07	0.0043449	0.174949	0.0255518						0		-0.174949	Loss	hsa-miR-106b-5p,hsa-miR-20a-5p,hsa-miR-519d-3p,hsa-miR-93-5p,hsa-miR-17-5p,hsa-miR-20b-5p,hsa-miR-106a-5p,hsa-miR-24-3p
PLA2G2D_CTD-2020K17.1	PLA2G2D	CTD-2020K17.1	5.89799e-07	8.33397e-05	1.57823e-11	0.424782	1.30344e-09	PLA2G2D	CTD-2020K17.1	5.89799e-07	8.33397e-05	6.29486e-14	0.417635	1.24237e-11	-0.00714699	Loss	hsa-miR-449b-5p,hsa-miR-449a,hsa-miR-34c-5p,hsa-miR-34a-5p
PLA2G2D_RP11-730K11.1	PLA2G2D	RP11-730K11.1	1.84523e-09	4.62143e-07	0.000778085	0.210213	0.00643212						0		-0.210213	Loss	hsa-miR-449b-5p,hsa-miR-449a,hsa-miR-34c-5p,hsa-miR-34a-5p
PLA2G2F_LINC00622	PLA2G2F	LINC00622	1.50147e-07	2.38728e-05	0.00204358	0.191148	0.0140647						0		-0.191148	Loss	hsa-miR-4735-3p,hsa-miR-18b-5p,hsa-miR-18a-5p
PLA2G2F_RP11-834C11.4	PLA2G2F	RP11-834C11.4	0.000404083	0.0301628	1.82827e-05	0.272125	0.000283944						0		-0.272125	Loss	hsa-miR-4735-3p,hsa-miR-18b-5p,hsa-miR-18a-5p
PLAU_AC005062.2	PLAU	AC005062.2	5.4201e-05	0.00506391	3.96727e-06	0.293503	7.76277e-05	PLAU	AC005062.2	5.4201e-05	0.00506391	0.00728745	0.14357	0.0447217	-0.149933	Loss	hsa-miR-193b-3p,hsa-miR-193a-3p
PLAU_CTD-2020K17.1	PLAU	CTD-2020K17.1	0.000491108	0.0357959	0.00372207	0.178379	0.0226476	PLAU	CTD-2020K17.1	0.000491108	0.0357959	0.00153302	0.173607	0.0130986	-0.00477235	Loss	hsa-miR-193b-3p,hsa-miR-193a-3p
PLAU_H19	PLAU	H19	4.16582e-06	0.000492988	4.55159e-07	0.321135	1.16926e-05						0		-0.321135	Loss	hsa-miR-193b-3p,hsa-miR-19a-3p,hsa-miR-19b-3p,hsa-miR-193a-3p
PLAU_LINC00152	PLAU	LINC00152	0.000135054	0.011496	1.69111e-16	0.50947	3.76748e-14	PLAU	LINC00152	0.000135054	0.011496	5.14414e-14	0.419	1.04104e-11	-0.0904695	Loss	hsa-miR-193b-3p,hsa-miR-193a-3p
PLAU_LINC00342	PLAU	LINC00342	2.71455e-05	0.00271177	2.08465e-07	0.330457	5.87314e-06	PLAU	LINC00342	2.71455e-05	0.00271177	2.23884e-05	0.23766	0.000405699	-0.092797	Loss	hsa-miR-19a-3p,hsa-miR-19b-3p
PLAU_RP3-523K23.2						0		PLAU	RP3-523K23.2	0.000402483	0.0300986	2.67067e-05	0.235331	0.000471699	0.235331	Gain	hsa-miR-19a-3p,hsa-miR-19b-3p
PLAU_RP5-1028K7.2	PLAU	RP5-1028K7.2	0.000251266	0.0198856	3.44507e-07	0.324496	9.18271e-06	PLAU	RP5-1028K7.2	0.000251266	0.0198856	8.02912e-07	0.27784	2.49543e-05	-0.0466564	Loss	hsa-miR-215-5p,hsa-miR-192-5p
PLEKHA8_RP11-133N21.10	PLEKHA8	RP11-133N21.10	0.000196376	0.0159639	0.00047042	0.219527	0.00425351	PLEKHA8	RP11-133N21.10	0.000196376	0.0159639	4.23136e-09	0.330622	2.70307e-07	0.111094	Gain	hsa-miR-33a-5p,hsa-miR-33b-5p
PLEKHO2_AC084219.4	PLEKHO2	AC084219.4	9.60611e-08	1.59088e-05	0.0016987	0.194931	0.0121582						0		-0.194931	Loss	hsa-miR-17-5p,hsa-miR-20a-5p,hsa-miR-93-5p,hsa-miR-106b-5p,hsa-miR-20b-5p,hsa-miR-519d-3p
PLEKHO2_CTD-2377D24.6	PLEKHO2	CTD-2377D24.6	1.24536e-13	1.10078e-10	6.4332e-09	0.368628	2.75972e-07						0		-0.368628	Loss	hsa-miR-17-5p,hsa-miR-20a-5p,hsa-miR-93-5p,hsa-miR-106b-5p,hsa-miR-20b-5p,hsa-miR-519d-3p
PLEKHO2_H19	PLEKHO2	H19	6.10983e-08	1.06028e-05	6.29117e-06	0.287233	0.000114472						0		-0.287233	Loss	hsa-miR-17-5p,hsa-miR-20a-5p,hsa-miR-93-5p,hsa-miR-106b-5p,hsa-miR-20b-5p,hsa-miR-519d-3p
PLEKHO2_LINC00087	PLEKHO2	LINC00087	1.24536e-13	1.10078e-10	5.50962e-08	0.345665	1.80774e-06	PLEKHO2	LINC00087	1.24536e-13	1.10078e-10	2.66818e-05	0.235343	0.000471575	-0.110322	Loss	hsa-miR-17-5p,hsa-miR-20a-5p,hsa-miR-93-5p,hsa-miR-106b-5p,hsa-miR-20b-5p,hsa-miR-519d-3p
PLEKHO2_RP11-16E12.2						0		PLEKHO2	RP11-16E12.2	4.63051e-08	8.21052e-06	1.40963e-05	0.243662	0.000276002	0.243662	Gain	hsa-miR-30a-5p,hsa-miR-30c-5p,hsa-miR-30d-5p,hsa-miR-30b-5p,hsa-miR-30e-5p
PLEKHO2_RP11-175K6.1	PLEKHO2	RP11-175K6.1	1.24536e-13	1.10078e-10	1.05714e-12	0.446997	1.13008e-10	PLEKHO2	RP11-175K6.1	1.24536e-13	1.10078e-10	4.37629e-09	0.330314	2.78225e-07	-0.116684	Loss	hsa-miR-17-5p,hsa-miR-20a-5p,hsa-miR-93-5p,hsa-miR-106b-5p,hsa-miR-20b-5p,hsa-miR-519d-3p
PLEKHO2_SLC26A4-AS1	PLEKHO2	SLC26A4-AS1	8.11588e-09	1.72502e-06	0.000117429	0.243417	0.00135228						0		-0.243417	Loss	hsa-miR-30a-5p,hsa-miR-30c-5p,hsa-miR-30d-5p,hsa-miR-30b-5p,hsa-miR-30e-5p
PLOD2_RP11-492E3.2	PLOD2	RP11-492E3.2	8.27286e-05	0.00740513	0.00191896	0.192443	0.0133849						0		-0.192443	Loss	hsa-miR-26b-5p,hsa-miR-26a-5p
PLSCR4_DLX6-AS1	PLSCR4	DLX6-AS1	7.6207e-05	0.00689481	0.00404478	0.176543	0.0241186						0		-0.176543	Loss	hsa-miR-103a-3p,hsa-miR-16-5p,hsa-miR-15b-5p
PLSCR4_LINC00707						0		PLSCR4	LINC00707	5.3529e-06	0.000619483	0.00295713	0.161547	0.0218679	0.161547	Gain	hsa-miR-103a-3p,hsa-miR-16-5p,hsa-miR-15b-5p,hsa-miR-382-5p
PLSCR4_MEG8	PLSCR4	MEG8	0.000339771	0.0260114	1.73676e-05	0.272872	0.000271802	PLSCR4	MEG8	0.000339771	0.0260114	5.47584e-06	0.255477	0.000125003	-0.0173955	Loss	hsa-miR-16-5p,hsa-miR-15b-5p
PLSCR4_MIR497HG	PLSCR4	MIR497HG	0.000630644	0.0446092	1.18722e-08	0.36226	4.73299e-07	PLSCR4	MIR497HG	0.000630644	0.0446092	6.34868e-05	0.223537	0.000975875	-0.138723	Loss	hsa-miR-16-5p,hsa-miR-15b-5p
PLSCR4_RP11-588K22.2	PLSCR4	RP11-588K22.2	0.000330395	0.0253522	5.43672e-13	0.452224	6.13331e-11	PLSCR4	RP11-588K22.2	0.000330395	0.0253522	1.21908e-10	0.361313	1.17953e-08	-0.0909107	Loss	hsa-miR-103a-3p,hsa-miR-16-5p,hsa-miR-15b-5p
PLSCR4_RP11-677M14.3	PLSCR4	RP11-677M14.3	5.38574e-06	0.000622332	0.00114804	0.202734	0.00882923						0		-0.202734	Loss	hsa-miR-103a-3p,hsa-miR-16-5p,hsa-miR-15b-5p
PLSCR4_RP5-1028K7.2	PLSCR4	RP5-1028K7.2	0.000630644	0.0446092	0.000370119	0.223835	0.00354232	PLSCR4	RP5-1028K7.2	0.000630644	0.0446092	0.00310895	0.160595	0.0227056	-0.0632399	Loss	hsa-miR-16-5p,hsa-miR-15b-5p
PLXNA3_AC074117.10	PLXNA3	AC074117.10	1.26328e-06	0.000166424	5.0399e-13	0.452814	5.70994e-11	PLXNA3	AC074117.10	1.26328e-06	0.000166424	0.000153497	0.210836	0.00201056	-0.241978	Loss	hsa-miR-92b-3p,hsa-miR-92a-3p,hsa-miR-367-3p,hsa-miR-363-3p,hsa-miR-32-5p,hsa-miR-25-3p,hsa-miR-490-3p
PLXNA3_RP3-508I15.9	PLXNA3	RP3-508I15.9	2.74403e-09	6.55915e-07	2.33658e-13	0.458735	2.80295e-11	PLXNA3	RP3-508I15.9	2.74403e-09	6.55915e-07	3.76467e-07	0.286144	1.29281e-05	-0.172591	Loss	hsa-miR-92b-3p,hsa-miR-92a-3p,hsa-miR-367-3p,hsa-miR-363-3p,hsa-miR-32-5p,hsa-miR-25-3p
PMAIP1_AC006262.5	PMAIP1	AC006262.5	0.000433034	0.0320662	0.000265419	0.229677	0.00268981						0		-0.229677	Loss	hsa-miR-181a-5p,hsa-miR-181b-5p,hsa-miR-181c-5p,hsa-miR-181d-5p
PMAIP1_PVT1						0		PMAIP1	PVT1	1.71663e-05	0.00179219	0.00100764	0.180928	0.0093176	0.180928	Gain	hsa-miR-186-5p,hsa-miR-106a-5p,hsa-miR-106b-5p,hsa-miR-17-5p,hsa-miR-20a-5p,hsa-miR-20b-5p,hsa-miR-519d-3p,hsa-miR-93-5p
PMAIP1_RP11-277P12.20	PMAIP1	RP11-277P12.20	1.84695e-12	1.16553e-09	0.00476709	0.172865	0.0274097						0		-0.172865	Loss	hsa-miR-98-5p,hsa-let-7a-5p,hsa-let-7b-5p,hsa-let-7d-5p,hsa-let-7e-5p,hsa-let-7g-5p,hsa-let-7i-5p,hsa-miR-4458,hsa-let-7f-5p,hsa-let-7c-5p,hsa-miR-4500
PMAIP1_ZNF883	PMAIP1	ZNF883	7.59198e-05	0.00687117	3.4784e-07	0.324381	9.25863e-06	PMAIP1	ZNF883	7.59198e-05	0.00687117	0.00121521	0.177694	0.0108729	-0.146686	Loss	hsa-miR-181a-5p,hsa-miR-181b-5p,hsa-miR-181c-5p,hsa-miR-181d-5p,hsa-let-7g-5p
PNPLA6_AC002331.1	PNPLA6	AC002331.1	1.40479e-05	0.00149322	0.00388322	0.177445	0.023392						0		-0.177445	Loss	hsa-miR-214-3p,hsa-miR-761,hsa-miR-3619-5p
PNPLA6_AC011893.3	PNPLA6	AC011893.3	1.18711e-09	3.11152e-07	0.00181841	0.193545	0.0128383						0		-0.193545	Loss	hsa-miR-16-5p,hsa-miR-15a-5p,hsa-miR-15b-5p,hsa-miR-195-5p,hsa-miR-424-5p,hsa-miR-497-5p
PNPLA6_AC084219.4	PNPLA6	AC084219.4	6.18957e-05	0.00571225	0.00121664	0.201596	0.00927649						0		-0.201596	Loss	hsa-miR-16-5p,hsa-miR-103a-3p,hsa-miR-15a-5p,hsa-miR-15b-5p,hsa-miR-195-5p,hsa-miR-424-5p,hsa-miR-497-5p
PNPLA6_CTD-2353F22.1	PNPLA6	CTD-2353F22.1	1.40479e-05	0.00149322	1.96303e-07	0.331162	5.5779e-06						0		-0.331162	Loss	hsa-miR-214-3p,hsa-miR-761,hsa-miR-3619-5p
PNPLA6_FENDRR	PNPLA6	FENDRR	2.5135e-10	7.82358e-08	1.62864e-10	0.404204	1.07139e-08	PNPLA6	FENDRR	2.5135e-10	7.82358e-08	3.50336e-05	0.231699	0.000592332	-0.172504	Loss	hsa-miR-16-5p,hsa-miR-15a-5p,hsa-miR-214-3p,hsa-miR-15b-5p,hsa-miR-195-5p,hsa-miR-424-5p,hsa-miR-497-5p,hsa-miR-761,hsa-miR-3619-5p
PNPLA6_LINC00176						0		PNPLA6	LINC00176	6.02673e-12	3.04766e-09	0.00204289	0.168431	0.0164318	0.168431	Gain	hsa-miR-16-5p,hsa-miR-15a-5p,hsa-miR-214-3p,hsa-miR-15b-5p,hsa-miR-195-5p,hsa-miR-424-5p,hsa-miR-497-5p,hsa-miR-761,hsa-miR-3619-5p,hsa-miR-503-5p
PNPLA6_MIR497HG	PNPLA6	MIR497HG	4.65731e-09	1.05153e-06	3.62218e-05	0.261952	0.000509972						0		-0.261952	Loss	hsa-miR-16-5p,hsa-miR-15a-5p,hsa-miR-15b-5p,hsa-miR-195-5p,hsa-miR-424-5p,hsa-miR-497-5p
PNPLA6_RP11-276H19.1	PNPLA6	RP11-276H19.1	0.00045805	0.0337538	5.75617e-10	0.392459	3.31258e-08						0		-0.392459	Loss	hsa-miR-214-3p,hsa-miR-761,hsa-miR-3619-5p
PNPLA6_RP11-54O7.1						0		PNPLA6	RP11-54O7.1	6.02673e-12	3.04766e-09	2.94074e-05	0.234048	0.000511562	0.234048	Gain	hsa-miR-16-5p,hsa-miR-34a-5p,hsa-miR-15a-5p,hsa-miR-214-3p,hsa-miR-15b-5p,hsa-miR-195-5p,hsa-miR-424-5p,hsa-miR-497-5p,hsa-miR-761,hsa-miR-3619-5p
PNPLA6_RP11-588K22.2	PNPLA6	RP11-588K22.2	3.93739e-06	0.000468257	2.66464e-08	0.353638	9.70362e-07						0		-0.353638	Loss	hsa-miR-16-5p,hsa-miR-103a-3p,hsa-miR-15a-5p,hsa-miR-15b-5p,hsa-miR-195-5p,hsa-miR-424-5p,hsa-miR-497-5p
PNPLA6_RP11-677M14.3	PNPLA6	RP11-677M14.3	3.03817e-11	1.23928e-08	0.00303613	0.182807	0.0193079						0		-0.182807	Loss	hsa-miR-16-5p,hsa-miR-103a-3p,hsa-miR-15a-5p,hsa-miR-15b-5p,hsa-miR-195-5p,hsa-miR-424-5p,hsa-miR-497-5p
PNPLA6_RP5-1028K7.2	PNPLA6	RP5-1028K7.2	4.65731e-09	1.05153e-06	2.08172e-06	0.302031	4.42926e-05						0		-0.302031	Loss	hsa-miR-16-5p,hsa-miR-15a-5p,hsa-miR-15b-5p,hsa-miR-195-5p,hsa-miR-424-5p,hsa-miR-497-5p
PNPLA6_SNHG12	PNPLA6	SNHG12	4.93078e-07	7.08066e-05	4.29448e-06	0.292436	8.2891e-05	PNPLA6	SNHG12	4.93078e-07	7.08066e-05	0.000463374	0.193805	0.00493949	-0.0986302	Loss	hsa-miR-16-5p,hsa-miR-15a-5p,hsa-miR-15b-5p,hsa-miR-195-5p,hsa-miR-424-5p,hsa-miR-497-5p,hsa-miR-503-5p
PODXL_RP11-276H19.2	PODXL	RP11-276H19.2	0.000278116	0.0218117	0.00502957	0.171651	0.0285583						0		-0.171651	Loss	hsa-miR-215-5p,hsa-miR-192-5p,hsa-miR-26b-5p
POLQ_AC074117.10	POLQ	AC074117.10	3.41145e-05	0.00333189	1.37493e-09	0.384082	7.21796e-08	POLQ	AC074117.10	3.41145e-05	0.00333189	0.00179557	0.170775	0.0148017	-0.213307	Loss	hsa-miR-92b-3p,hsa-miR-92a-3p,hsa-miR-367-3p,hsa-miR-363-3p,hsa-miR-32-5p,hsa-miR-25-3p
POLQ_CTD-2377D24.6	POLQ	CTD-2377D24.6	4.63122e-09	1.04878e-06	0.00124151	0.201198	0.00944708	POLQ	CTD-2377D24.6	4.63122e-09	1.04878e-06	0.00203598	0.168493	0.0163911	-0.0327047	Loss	hsa-miR-20a-5p,hsa-miR-106b-5p,hsa-miR-93-5p,hsa-miR-519d-3p,hsa-miR-20b-5p,hsa-miR-17-5p
POLQ_RP3-508I15.9	POLQ	RP3-508I15.9	4.63122e-09	1.04878e-06	4.08648e-06	0.293105	7.94839e-05						0		-0.293105	Loss	hsa-miR-92b-3p,hsa-miR-92a-3p,hsa-miR-367-3p,hsa-miR-363-3p,hsa-miR-32-5p,hsa-miR-25-3p
POLQ_RP3-523K23.2						0		POLQ	RP3-523K23.2	1.29026e-07	2.07767e-05	0.00303054	0.161081	0.0222556	0.161081	Gain	hsa-miR-92b-3p,hsa-miR-92a-3p,hsa-miR-367-3p,hsa-miR-363-3p,hsa-miR-32-5p,hsa-miR-25-3p
POTEF_DLX6-AS1						0		POTEF	DLX6-AS1	3.85199e-05	0.00371082	7.54616e-05	0.221107	0.00112454	0.221107	Gain	hsa-miR-26b-5p,hsa-miR-16-5p
POU2AF1_AC005537.2	POU2AF1	AC005537.2	6.65922e-11	2.46114e-08	0.00712043	0.163583	0.0375661						0		-0.163583	Loss	hsa-miR-195-5p,hsa-miR-16-5p,hsa-miR-15b-5p,hsa-miR-15a-5p
POU2AF1_AC011893.3	POU2AF1	AC011893.3	6.65922e-11	2.46114e-08	7.83973e-06	0.284188	0.000137916	POU2AF1	AC011893.3	6.65922e-11	2.46114e-08	0.000509005	0.192291	0.00534637	-0.0918963	Loss	hsa-miR-195-5p,hsa-miR-16-5p,hsa-miR-15b-5p,hsa-miR-15a-5p
POU2AF1_FENDRR						0		POU2AF1	FENDRR	9.18418e-09	1.93115e-06	0.00367002	0.157404	0.0259664	0.157404	Gain	hsa-miR-195-5p,hsa-miR-16-5p,hsa-miR-15b-5p,hsa-miR-15a-5p
POU2AF1_LINC00707	POU2AF1	LINC00707	2.82907e-08	5.27605e-06	0.00034082	0.225298	0.00331699	POU2AF1	LINC00707	2.82907e-08	5.27605e-06	0.000703125	0.186996	0.0069373	-0.0383019	Loss	hsa-miR-195-5p,hsa-miR-16-5p,hsa-miR-15b-5p,hsa-miR-15a-5p
POU2AF1_MIR497HG	POU2AF1	MIR497HG	1.33146e-10	4.49302e-08	0.000251824	0.230588	0.00257864	POU2AF1	MIR497HG	1.33146e-10	4.49302e-08	8.6357e-05	0.219193	0.00125447	-0.0113945	Loss	hsa-miR-195-5p,hsa-miR-16-5p,hsa-miR-15b-5p,hsa-miR-15a-5p
POU2AF1_RP11-16E12.2	POU2AF1	RP11-16E12.2	7.34944e-09	1.58115e-06	1.69428e-12	0.443235	1.74614e-10	POU2AF1	RP11-16E12.2	7.34944e-09	1.58115e-06	3.36147e-37	0.655705	2.2279e-33	0.21247	Gain	hsa-miR-195-5p,hsa-miR-16-5p,hsa-miR-15b-5p,hsa-miR-15a-5p
POU2AF1_RP11-588K22.2						0		POU2AF1	RP11-588K22.2	4.49067e-08	8.00007e-06	6.73513e-05	0.222709	0.001025	0.222709	Gain	hsa-miR-195-5p,hsa-miR-16-5p,hsa-miR-15b-5p,hsa-miR-15a-5p
POU2AF1_RP5-1028K7.2	POU2AF1	RP5-1028K7.2	1.33146e-10	4.49302e-08	3.04547e-19	0.547808	1.17012e-16	POU2AF1	RP5-1028K7.2	1.33146e-10	4.49302e-08	8.37472e-16	0.445591	2.58165e-13	-0.102217	Loss	hsa-miR-195-5p,hsa-miR-16-5p,hsa-miR-15b-5p,hsa-miR-15a-5p
POU5F1_KCNQ1OT1	POU5F1	KCNQ1OT1	0.000395409	0.0296198	3.24291e-05	0.263626	0.000465467	POU5F1	KCNQ1OT1	0.000395409	0.0296198	6.48221e-05	0.223245	0.000993926	-0.0403802	Loss	hsa-miR-145-5p,hsa-miR-128-3p,hsa-miR-335-5p,hsa-miR-34a-5p
PPAP2B_KCNQ1OT1						0		PPAP2B	KCNQ1OT1	0.000123075	0.0105802	0.000278626	0.201817	0.00324688	0.201817	Gain	hsa-miR-124-3p,hsa-miR-7-5p,hsa-miR-335-5p
PPAP2B_TINCR	PPAP2B	TINCR	9.05493e-06	0.000998793	0.00920342	0.157403	0.0460957						0		-0.157403	Loss	hsa-miR-7-5p,hsa-miR-335-5p
PPARGC1B_LINC00163	PPARGC1B	LINC00163	0.000472006	0.0346468	0.000142028	0.240283	0.00159479						0		-0.240283	Loss	hsa-miR-362-3p,hsa-miR-329-3p
PPARGC1B_LINC00641	PPARGC1B	LINC00641	8.29452e-12	4.0364e-09	1.10875e-08	0.362977	4.46042e-07	PPARGC1B	LINC00641	8.29452e-12	4.0364e-09	2.55157e-06	0.264615	6.59305e-05	-0.0983628	Loss	hsa-miR-422a,hsa-miR-378i,hsa-miR-378h,hsa-miR-378f,hsa-miR-378e,hsa-miR-378d,hsa-miR-378c,hsa-miR-378b,hsa-miR-378a-3p
PPARG_CCAT1	PPARG	CCAT1	0.00011225	0.00975573	0.00133226	0.199804	0.00999136						0		-0.199804	Loss	hsa-miR-130a-3p,hsa-miR-130b-3p,hsa-miR-218-5p
PPARG_CTD-2377D24.6	PPARG	CTD-2377D24.6	0.00040705	0.0303544	0.000266635	0.229598	0.00270008						0		-0.229598	Loss	hsa-miR-20b-5p,hsa-miR-20a-5p
PPARG_MAGI2-AS3	PPARG	MAGI2-AS3	0.000541322	0.0389835	1.29318e-07	0.336009	3.86948e-06	PPARG	MAGI2-AS3	0.000541322	0.0389835	1.80035e-06	0.268677	4.8604e-05	-0.0673312	Loss	hsa-miR-138-5p,hsa-miR-218-5p
PPARG_RP11-384O8.1	PPARG	RP11-384O8.1	0.000117213	0.0101156	0.0066859	0.16507	0.0357214	PPARG	RP11-384O8.1	0.000117213	0.0101156	0.000170379	0.209284	0.00219161	0.0442146	Gain	hsa-miR-27b-3p,hsa-miR-27a-3p
PPARG_RP5-1028K7.2	PPARG	RP5-1028K7.2	0.000541322	0.0389835	5.10071e-08	0.346522	1.69455e-06	PPARG	RP5-1028K7.2	0.000541322	0.0389835	7.76192e-05	0.220709	0.00115178	-0.125813	Loss	hsa-miR-215-5p,hsa-miR-192-5p
PPIL1_AC005537.2						0		PPIL1	AC005537.2	1.39338e-10	4.64863e-08	2.95432e-05	0.233987	0.000512578	0.233987	Gain	hsa-miR-15b-5p,hsa-miR-15a-5p,hsa-miR-16-5p,hsa-miR-195-5p,hsa-miR-424-5p,hsa-miR-497-5p
PPIL1_AC084219.4	PPIL1	AC084219.4	4.2243e-07	6.14955e-05	0.000453514	0.22019	0.0041345	PPIL1	AC084219.4	4.2243e-07	6.14955e-05	0.000145024	0.211675	0.00191376	-0.00851519	Loss	hsa-miR-15b-5p,hsa-miR-15a-5p,hsa-miR-16-5p,hsa-miR-195-5p,hsa-miR-424-5p,hsa-miR-497-5p,hsa-miR-107,hsa-miR-103a-3p
PPIL1_LINC00473	PPIL1	LINC00473	4.01797e-09	9.22127e-07	0.000412075	0.221916	0.00385345						0		-0.221916	Loss	hsa-miR-15b-5p,hsa-miR-15a-5p,hsa-miR-16-5p,hsa-miR-195-5p,hsa-miR-424-5p,hsa-miR-497-5p
PPP2R2C_CTD-2292P10.4						0		PPP2R2C	CTD-2292P10.4	0.000709471	0.0490898	1.05062e-07	0.299562	4.18212e-06	0.299562	Gain	hsa-miR-142-3p
PPP2R2C_RP11-458D21.1	PPP2R2C	RP11-458D21.1	0.000354736	0.0268503	0.000302044	0.227423	0.00300244						0		-0.227423	Loss	hsa-miR-142-3p
PRAP1_CCAT1	PRAP1	CCAT1	0.000573359	0.0410066	8.93627e-07	0.312822	2.12857e-05	PRAP1	CCAT1	0.000573359	0.0410066	8.92817e-06	0.249442	0.000188152	-0.06338	Loss	hsa-miR-181a-5p,hsa-miR-181c-5p
PRAP1_CTD-2020K17.1	PRAP1	CTD-2020K17.1	0.000137587	0.0116667	0.00252922	0.186697	0.0167296						0		-0.186697	Loss	hsa-miR-193b-3p,hsa-miR-193a-3p
PRDM11_TINCR	PRDM11	TINCR	2.26159e-05	0.00229258	0.000190924	0.235324	0.00204839	PRDM11	TINCR	2.26159e-05	0.00229258	0.000412459	0.195666	0.00448879	-0.0396578	Loss	hsa-miR-335-5p,hsa-miR-544a
PRELP_FOXD2-AS1	PRELP	FOXD2-AS1	0.000554771	0.0398708	0.000193606	0.235088	0.00207214						0		-0.235088	Loss	hsa-miR-4306,hsa-miR-185-5p
PRELP_LINC00638						0		PRELP	LINC00638	9.7074e-06	0.00106477	0.000115431	0.215017	0.00158888	0.215017	Gain	hsa-miR-4644,hsa-miR-4306,hsa-miR-185-5p
PREX1_AC084219.4	PREX1	AC084219.4	1.30944e-05	0.00139777	0.00183957	0.193309	0.0129463						0		-0.193309	Loss	hsa-miR-27b-3p,hsa-miR-27a-3p,hsa-miR-1
PREX1_RP11-1134I14.8	PREX1	RP11-1134I14.8	4.21763e-05	0.00402353	0.0074703	0.162443	0.0390853						0		-0.162443	Loss	hsa-miR-27b-3p,hsa-miR-27a-3p
PREX1_RP11-834C11.4	PREX1	RP11-834C11.4	0.000523961	0.0378688	0.000820953	0.209196	0.00669464						0		-0.209196	Loss	hsa-miR-27b-3p,hsa-miR-27a-3p
PRICKLE2_FENDRR	PRICKLE2	FENDRR	2.53547e-09	6.10699e-07	1.5884e-09	0.38267	8.16088e-08	PRICKLE2	FENDRR	2.53547e-09	6.10699e-07	1.31812e-06	0.272255	3.79315e-05	-0.110415	Loss	hsa-miR-497-5p,hsa-miR-424-5p,hsa-miR-195-5p,hsa-miR-16-5p,hsa-miR-15b-5p,hsa-miR-15a-5p,hsa-miR-421
PRICKLE2_LINC00342	PRICKLE2	LINC00342	0.000498858	0.0362609	4.9936e-08	0.346758	1.66313e-06	PRICKLE2	LINC00342	0.000498858	0.0362609	6.18594e-07	0.280729	1.99508e-05	-0.0660282	Loss	hsa-miR-19a-3p,hsa-miR-19b-3p
PRICKLE2_MEG8	PRICKLE2	MEG8	3.35318e-12	1.88468e-09	0.000140924	0.240412	0.00158307	PRICKLE2	MEG8	3.35318e-12	1.88468e-09	9.34757e-06	0.248867	0.000195745	0.00845473	Gain	hsa-miR-497-5p,hsa-miR-424-5p,hsa-miR-195-5p,hsa-miR-16-5p,hsa-miR-15b-5p,hsa-miR-15a-5p
PRICKLE2_MIR497HG	PRICKLE2	MIR497HG	9.21236e-11	3.25171e-08	0.00259234	0.186177	0.0170281	PRICKLE2	MIR497HG	9.21236e-11	3.25171e-08	9.98851e-05	0.217108	0.00141911	0.0309317	Gain	hsa-miR-497-5p,hsa-miR-424-5p,hsa-miR-195-5p,hsa-miR-16-5p,hsa-miR-15b-5p,hsa-miR-15a-5p
PRICKLE2_RP11-588K22.2	PRICKLE2	RP11-588K22.2	1.39392e-09	3.61067e-07	9.65936e-07	0.311846	2.27828e-05	PRICKLE2	RP11-588K22.2	1.39392e-09	3.61067e-07	1.33895e-13	0.412474	2.46506e-11	0.100627	Gain	hsa-miR-497-5p,hsa-miR-424-5p,hsa-miR-195-5p,hsa-miR-16-5p,hsa-miR-15b-5p,hsa-miR-15a-5p,hsa-miR-19a-3p,hsa-miR-19b-3p
PRICKLE2_SNHG23	PRICKLE2	SNHG23	2.9487e-10	8.97766e-08	0.00219864	0.189632	0.0148998	PRICKLE2	SNHG23	2.9487e-10	8.97766e-08	0.000427813	0.195084	0.0046274	0.00545192	Gain	hsa-miR-497-5p,hsa-miR-424-5p,hsa-miR-195-5p,hsa-miR-15b-5p,hsa-miR-15a-5p
PRR5-ARHGAP8_KCNQ1OT1	PRR5-ARHGAP8	KCNQ1OT1	1.52656e-08	3.04081e-06	1.62622e-07	0.333358	4.70725e-06	PRR5-ARHGAP8	KCNQ1OT1	1.52656e-08	3.04081e-06	2.49435e-08	0.313907	1.25242e-06	-0.0194509	Loss	hsa-let-7a-5p,hsa-let-7b-5p,hsa-let-7c-5p,hsa-let-7d-5p,hsa-let-7e-5p,hsa-let-7f-5p,hsa-let-7g-5p,hsa-let-7i-5p,hsa-miR-4458,hsa-miR-4500,hsa-miR-98-5p
PRR5-ARHGAP8_RP11-197N18.2	PRR5-ARHGAP8	RP11-197N18.2	5.37853e-14	5.59471e-11	9.22731e-05	0.247332	0.00110092	PRR5-ARHGAP8	RP11-197N18.2	5.37853e-14	5.59471e-11	0.00119352	0.178007	0.0107355	-0.0693249	Loss	hsa-let-7a-5p,hsa-let-7b-5p,hsa-let-7c-5p,hsa-let-7d-5p,hsa-let-7e-5p,hsa-let-7f-5p,hsa-let-7g-5p,hsa-let-7i-5p,hsa-miR-4458,hsa-miR-4500,hsa-miR-98-5p
PRRG3_LINC00163	PRRG3	LINC00163	7.90617e-05	0.00711298	0.000376624	0.223525	0.00359419	PRRG3	LINC00163	7.90617e-05	0.00711298	0.000169091	0.209398	0.00217715	-0.014127	Loss	hsa-miR-362-3p,hsa-miR-329-3p
PRSS22_KCNQ1OT1	PRSS22	KCNQ1OT1	1.87269e-11	8.17403e-09	0.00661662	0.165315	0.0354299						0		-0.165315	Loss	hsa-let-7i-5p,hsa-let-7c-5p,hsa-let-7a-5p,hsa-let-7b-5p,hsa-let-7d-5p,hsa-let-7e-5p,hsa-let-7f-5p,hsa-let-7g-5p,hsa-miR-4458,hsa-miR-4500,hsa-miR-98-5p
PRSS22_RP11-197N18.2	PRSS22	RP11-197N18.2	4.8211e-17	1.26994e-13	0.00653519	0.165605	0.0350931	PRSS22	RP11-197N18.2	4.8211e-17	1.26994e-13	0.0032258	0.15989	0.0234427	-0.00571493	Loss	hsa-let-7i-5p,hsa-let-7c-5p,hsa-let-7a-5p,hsa-let-7b-5p,hsa-let-7d-5p,hsa-let-7e-5p,hsa-let-7f-5p,hsa-let-7g-5p,hsa-miR-4458,hsa-miR-4500,hsa-miR-98-5p
PSAT1_AC011893.3	PSAT1	AC011893.3	2.53642e-09	6.10699e-07	0.00169278	0.195002	0.0121231						0		-0.195002	Loss	hsa-miR-16-5p,hsa-miR-15a-5p,hsa-miR-15b-5p,hsa-miR-195-5p,hsa-miR-424-5p,hsa-miR-497-5p
PSAT1_AC091878.1						0		PSAT1	AC091878.1	9.48243e-12	4.53527e-09	0.00752784	0.142887	0.0458151	0.142887	Gain	hsa-miR-16-5p,hsa-miR-15a-5p,hsa-miR-15b-5p,hsa-miR-195-5p,hsa-miR-424-5p,hsa-miR-497-5p,hsa-miR-503-5p
PSAT1_GAS5						0		PSAT1	GAS5	5.98087e-06	0.000685268	0.00692884	0.144626	0.0429786	0.144626	Gain	hsa-miR-26b-5p,hsa-miR-15b-5p,hsa-miR-4465,hsa-miR-26a-5p,hsa-miR-1297,hsa-miR-4735-3p,hsa-miR-18b-5p,hsa-miR-18a-5p
PSAT1_LINC00176	PSAT1	LINC00176	5.49846e-07	7.81531e-05	0.004247	0.175458	0.025093						0		-0.175458	Loss	hsa-miR-16-5p,hsa-miR-15a-5p,hsa-miR-15b-5p,hsa-miR-195-5p,hsa-miR-424-5p,hsa-miR-497-5p,hsa-miR-503-5p
PSAT1_LINC00511	PSAT1	LINC00511	1.53195e-07	2.4299e-05	0.00275031	0.184922	0.0178753						0		-0.184922	Loss	hsa-miR-16-5p,hsa-miR-15a-5p,hsa-miR-15b-5p,hsa-miR-195-5p,hsa-miR-424-5p,hsa-miR-497-5p
PSAT1_PVT1	PSAT1	PVT1	1.2307e-07	1.99573e-05	0.00435244	0.174911	0.0255883						0		-0.174911	Loss	hsa-miR-16-5p,hsa-miR-15a-5p,hsa-miR-15b-5p,hsa-miR-195-5p,hsa-miR-424-5p,hsa-miR-497-5p,hsa-miR-186-5p,hsa-miR-203a-3p
PSAT1_RP11-276H19.2	PSAT1	RP11-276H19.2	7.8098e-06	0.000873461	0.00378295	0.178022	0.0229148						0		-0.178022	Loss	hsa-miR-26b-5p,hsa-miR-4465,hsa-miR-26a-5p,hsa-miR-1297
PSAT1_RP5-1028K7.2	PSAT1	RP5-1028K7.2	9.92312e-09	2.06683e-06	0.00377556	0.178065	0.0228871						0		-0.178065	Loss	hsa-miR-16-5p,hsa-miR-15a-5p,hsa-miR-15b-5p,hsa-miR-195-5p,hsa-miR-424-5p,hsa-miR-497-5p
PSAT1_SNHG1						0		PSAT1	SNHG1	8.45709e-10	2.29389e-07	2.56396e-06	0.264558	6.61862e-05	0.264558	Gain	hsa-miR-16-5p,hsa-miR-15a-5p,hsa-miR-15b-5p,hsa-miR-195-5p,hsa-miR-424-5p,hsa-miR-497-5p,hsa-miR-4735-3p,hsa-miR-18b-5p,hsa-miR-18a-5p,hsa-miR-145-5p
PTGER4_AC084219.4	PTGER4	AC084219.4	1.76471e-09	4.43655e-07	0.00314346	0.182058	0.0198467						0		-0.182058	Loss	hsa-miR-20a-5p,hsa-miR-106b-5p,hsa-miR-519d-3p,hsa-miR-93-5p,hsa-miR-17-5p,hsa-miR-20b-5p
PTGER4_CTD-2377D24.6	PTGER4	CTD-2377D24.6	2.11769e-15	3.42883e-12	0.00357832	0.179243	0.0219798						0		-0.179243	Loss	hsa-miR-20a-5p,hsa-miR-106b-5p,hsa-miR-519d-3p,hsa-miR-93-5p,hsa-miR-17-5p,hsa-miR-20b-5p
PTGER4_LINC00087	PTGER4	LINC00087	2.11769e-15	3.42883e-12	4.55189e-05	0.258459	0.000613499						0		-0.258459	Loss	hsa-miR-20a-5p,hsa-miR-106b-5p,hsa-miR-519d-3p,hsa-miR-93-5p,hsa-miR-17-5p,hsa-miR-20b-5p
PTGER4_RP11-175K6.1	PTGER4	RP11-175K6.1	2.11769e-15	3.42883e-12	1.01986e-09	0.386982	5.52916e-08	PTGER4	RP11-175K6.1	2.11769e-15	3.42883e-12	1.69483e-05	0.24129	0.000321464	-0.145692	Loss	hsa-miR-20a-5p,hsa-miR-106b-5p,hsa-miR-519d-3p,hsa-miR-93-5p,hsa-miR-17-5p,hsa-miR-20b-5p
PTGER4_RP11-449D8.1	PTGER4	RP11-449D8.1	2.67254e-06	0.000328687	9.37208e-14	0.465626	1.21202e-11	PTGER4	RP11-449D8.1	2.67254e-06	0.000328687	5.93238e-12	0.385109	8.32133e-10	-0.0805172	Loss	hsa-miR-32-5p,hsa-miR-92a-3p,hsa-miR-92b-3p
PTGER4_TBX5-AS1	PTGER4	TBX5-AS1	6.39894e-07	8.95104e-05	4.2716e-29	0.654662	1.41556e-25	PTGER4	TBX5-AS1	6.39894e-07	8.95104e-05	2.49901e-14	0.423834	5.47531e-12	-0.230827	Loss	hsa-miR-32-5p,hsa-miR-92a-3p,hsa-miR-92b-3p
PTGFRN_CTD-2377D24.6	PTGFRN	CTD-2377D24.6	6.35657e-13	4.51144e-10	0.00648983	0.165768	0.034906						0		-0.165768	Loss	hsa-miR-20a-5p,hsa-miR-106a-5p,hsa-miR-17-5p,hsa-miR-20b-5p,hsa-miR-106b-5p,hsa-miR-93-5p,hsa-miR-519d-3p
PTGFRN_H19	PTGFRN	H19	7.28387e-06	0.000819486	2.91647e-05	0.265221	0.000426702	PTGFRN	H19	7.28387e-06	0.000819486	8.0543e-05	0.220184	0.00118626	-0.0450361	Loss	hsa-miR-20a-5p,hsa-miR-106a-5p,hsa-miR-17-5p,hsa-miR-20b-5p,hsa-miR-106b-5p,hsa-miR-93-5p,hsa-miR-519d-3p
PTGFRN_LINC00087						0		PTGFRN	LINC00087	6.35657e-13	4.51144e-10	3.21514e-05	0.232854	0.000548497	0.232854	Gain	hsa-miR-20a-5p,hsa-miR-106a-5p,hsa-miR-17-5p,hsa-miR-20b-5p,hsa-miR-106b-5p,hsa-miR-93-5p,hsa-miR-519d-3p
PTGFRN_RP11-115D19.1						0		PTGFRN	RP11-115D19.1	0.000220385	0.0177576	0.00370459	0.157222	0.0261691	0.157222	Gain	hsa-miR-23c,hsa-miR-23b-3p,hsa-miR-23a-3p
PTGFRN_RP11-175K6.1	PTGFRN	RP11-175K6.1	6.35657e-13	4.51144e-10	0.00942291	0.156825	0.04686						0		-0.156825	Loss	hsa-miR-20a-5p,hsa-miR-106a-5p,hsa-miR-17-5p,hsa-miR-20b-5p,hsa-miR-106b-5p,hsa-miR-93-5p,hsa-miR-519d-3p
PTGFRN_RP11-78O7.2	PTGFRN	RP11-78O7.2	0.000347839	0.0264797	0.00411029	0.176187	0.0244432	PTGFRN	RP11-78O7.2	0.000347839	0.0264797	0.00583229	0.148183	0.0375018	-0.0280036	Loss	hsa-miR-23c,hsa-miR-23b-3p,hsa-miR-23a-3p
PTGIS_CTD-2377D24.6	PTGIS	CTD-2377D24.6	1.6257e-11	7.22703e-09	1.20669e-06	0.309038	2.77454e-05						0		-0.309038	Loss	hsa-miR-93-5p,hsa-miR-519d-3p,hsa-miR-20b-5p,hsa-miR-20a-5p,hsa-miR-17-5p,hsa-miR-106b-5p,hsa-miR-106a-5p
PTGIS_H19	PTGIS	H19	0.000136317	0.0115999	4.25816e-09	0.372841	1.91661e-07						0		-0.372841	Loss	hsa-miR-93-5p,hsa-miR-519d-3p,hsa-miR-20b-5p,hsa-miR-20a-5p,hsa-miR-17-5p,hsa-miR-106b-5p,hsa-miR-106a-5p
PTGIS_LINC00087	PTGIS	LINC00087	1.6257e-11	7.22703e-09	2.07513e-06	0.302072	4.41878e-05	PTGIS	LINC00087	1.6257e-11	7.22703e-09	0.00010958	0.215771	0.00152338	-0.0863013	Loss	hsa-miR-93-5p,hsa-miR-519d-3p,hsa-miR-20b-5p,hsa-miR-20a-5p,hsa-miR-17-5p,hsa-miR-106b-5p,hsa-miR-106a-5p
PTGIS_LINC00472	PTGIS	LINC00472	1.11929e-13	1.006e-10	7.80924e-11	0.410836	5.56534e-09	PTGIS	LINC00472	1.11929e-13	1.006e-10	6.79724e-07	0.279689	2.16329e-05	-0.131147	Loss	hsa-miR-520e,hsa-miR-520d-3p,hsa-miR-520c-3p,hsa-miR-520b,hsa-miR-520a-3p,hsa-miR-373-3p,hsa-miR-372-3p,hsa-miR-302e,hsa-miR-302d-3p,hsa-miR-302c-3p,hsa-miR-302b-3p,hsa-miR-302a-3p
PTGIS_RP11-175K6.1	PTGIS	RP11-175K6.1	1.6257e-11	7.22703e-09	2.07574e-16	0.508142	4.43789e-14	PTGIS	RP11-175K6.1	1.6257e-11	7.22703e-09	2.9181e-08	0.312379	1.41688e-06	-0.195763	Loss	hsa-miR-93-5p,hsa-miR-519d-3p,hsa-miR-20b-5p,hsa-miR-20a-5p,hsa-miR-17-5p,hsa-miR-106b-5p,hsa-miR-106a-5p
PTPRD_FENDRR	PTPRD	FENDRR	8.01328e-08	1.35766e-05	1.50676e-10	0.404912	1.00115e-08	PTPRD	FENDRR	8.01328e-08	1.35766e-05	9.28929e-08	0.30082	3.75409e-06	-0.104092	Loss	hsa-miR-424-5p,hsa-miR-15a-5p,hsa-miR-497-5p,hsa-miR-15b-5p,hsa-miR-16-5p,hsa-miR-195-5p
PTPRD_LINC00641	PTPRD	LINC00641	0.000245427	0.0194993	1.07485e-05	0.279757	0.000180123	PTPRD	LINC00641	0.000245427	0.0194993	1.55944e-06	0.270332	4.34723e-05	-0.00942545	Loss	hsa-miR-429,hsa-miR-200c-3p,hsa-miR-200b-3p,hsa-miR-1
PTPRD_MEG8	PTPRD	MEG8	2.34119e-12	1.39433e-09	2.45784e-09	0.378359	1.19071e-07	PTPRD	MEG8	2.34119e-12	1.39433e-09	1.80981e-11	0.376553	2.11365e-09	-0.00180594	Loss	hsa-miR-424-5p,hsa-miR-15a-5p,hsa-miR-497-5p,hsa-miR-15b-5p,hsa-miR-16-5p,hsa-miR-195-5p
PTPRD_MIR497HG	PTPRD	MIR497HG	6.43997e-11	2.40458e-08	2.88135e-06	0.297766	5.84001e-05	PTPRD	MIR497HG	6.43997e-11	2.40458e-08	0.000296301	0.200865	0.00341978	-0.0969013	Loss	hsa-miR-424-5p,hsa-miR-15a-5p,hsa-miR-497-5p,hsa-miR-15b-5p,hsa-miR-16-5p,hsa-miR-195-5p
PTPRD_RP11-379K17.4	PTPRD	RP11-379K17.4	0.000270405	0.0212447	0.00356487	0.179325	0.0219235						0		-0.179325	Loss	hsa-miR-429,hsa-miR-200c-3p,hsa-miR-200b-3p
PTPRD_RP11-588K22.2	PTPRD	RP11-588K22.2	9.06504e-07	0.000122877	5.71318e-09	0.369846	2.48706e-07	PTPRD	RP11-588K22.2	9.06504e-07	0.000122877	2.35893e-15	0.43912	6.3814e-13	0.0692733	Gain	hsa-miR-424-5p,hsa-miR-15a-5p,hsa-miR-497-5p,hsa-miR-15b-5p,hsa-miR-16-5p,hsa-miR-195-5p
PTPRD_RP11-690D19.3						0		PTPRD	RP11-690D19.3	0.000460767	0.0338923	0.000230081	0.204755	0.00278143	0.204755	Gain	hsa-miR-429,hsa-miR-200c-3p,hsa-miR-200b-3p
PTPRD_SNHG23	PTPRD	SNHG23	2.19603e-10	6.92499e-08	3.82471e-07	0.323239	1.00692e-05	PTPRD	SNHG23	2.19603e-10	6.92499e-08	2.73999e-10	0.354591	2.38947e-08	0.031352	Gain	hsa-miR-424-5p,hsa-miR-15a-5p,hsa-miR-497-5p,hsa-miR-15b-5p,hsa-miR-195-5p
PTPRO_CTD-2377D24.6	PTPRO	CTD-2377D24.6	3.16473e-05	0.00311159	0.000649612	0.213598	0.00555186						0		-0.213598	Loss	hsa-miR-17-5p,hsa-miR-20a-5p
PTPRO_LINC00087	PTPRO	LINC00087	3.16473e-05	0.00311159	0.00124994	0.201064	0.00949761						0		-0.201064	Loss	hsa-miR-17-5p,hsa-miR-20a-5p
PTPRO_RP11-175K6.1	PTPRO	RP11-175K6.1	3.16473e-05	0.00311159	0.00551065	0.169563	0.0307176	PTPRO	RP11-175K6.1	3.16473e-05	0.00311159	0.00149013	0.174111	0.0128096	0.00454752	Gain	hsa-miR-17-5p,hsa-miR-20a-5p
PTPRZ1_RP11-379K17.4	PTPRZ1	RP11-379K17.4	4.14526e-05	0.00397526	2.69725e-05	0.266389	0.000399479	PTPRZ1	RP11-379K17.4	4.14526e-05	0.00397526	2.16106e-05	0.238124	0.00039332	-0.0282646	Loss	hsa-miR-124-3p,hsa-miR-200c-3p
PUS1_AC074117.10	PUS1	AC074117.10	0.000573359	0.0410066	4.0542e-15	0.488205	7.02489e-13	PUS1	AC074117.10	0.000573359	0.0410066	1.84122e-10	0.35791	1.67166e-08	-0.130294	Loss	hsa-miR-98-5p,hsa-let-7b-5p
PUS1_KCNQ1OT1	PUS1	KCNQ1OT1	0.000300568	0.0232965	0.000336334	0.225532	0.00327814						0		-0.225532	Loss	hsa-miR-124-3p,hsa-miR-98-5p,hsa-let-7b-5p
PXDC1_CECR7						0		PXDC1	CECR7	0.000412592	0.0306985	0.00646818	0.146055	0.0406538	0.146055	Gain	hsa-miR-335-5p,hsa-miR-873-5p
QKI_KCNQ1OT1	QKI	KCNQ1OT1	1.27978e-10	4.36309e-08	0.00838083	0.159682	0.0428101	QKI	KCNQ1OT1	1.27978e-10	4.36309e-08	1.56029e-05	0.242358	0.000300181	0.0826763	Gain	hsa-miR-214-3p,hsa-miR-124-3p,hsa-miR-425-5p,hsa-let-7c-5p,hsa-let-7b-5p,hsa-let-7a-5p,hsa-miR-19a-3p,hsa-miR-19b-3p,hsa-miR-130a-3p,hsa-miR-301a-3p,hsa-miR-130b-3p,hsa-miR-454-3p,hsa-miR-301b-3p,hsa-miR-4295,hsa-miR-3666,hsa-miR-455-5p,hsa-miR-29a-3p,hsa-miR-148a-3p
QKI_LINC00087	QKI	LINC00087	2.68166e-11	1.11797e-08	0.000668554	0.213062	0.00569173						0		-0.213062	Loss	hsa-miR-17-5p,hsa-miR-20a-5p,hsa-miR-93-5p,hsa-miR-106a-5p,hsa-miR-106b-5p,hsa-miR-20b-5p,hsa-miR-519d-3p
QKI_RP11-175K6.1	QKI	RP11-175K6.1	2.68166e-11	1.11797e-08	1.7237e-06	0.304477	3.78286e-05	QKI	RP11-175K6.1	2.68166e-11	1.11797e-08	0.00344092	0.158651	0.0246547	-0.145826	Loss	hsa-miR-17-5p,hsa-miR-20a-5p,hsa-miR-93-5p,hsa-miR-106a-5p,hsa-miR-106b-5p,hsa-miR-20b-5p,hsa-miR-519d-3p
QKI_RP11-379K17.4	QKI	RP11-379K17.4	1.17892e-05	0.0012679	0.00785133	0.161254	0.0406219						0		-0.161254	Loss	hsa-miR-214-3p,hsa-miR-124-3p,hsa-miR-200b-3p,hsa-miR-200c-3p,hsa-miR-429
QKI_RP11-588K22.2	QKI	RP11-588K22.2	1.95702e-06	0.000247235	1.31464e-10	0.406151	8.8234e-09	QKI	RP11-588K22.2	1.95702e-06	0.000247235	3.67747e-08	0.310109	1.7225e-06	-0.0960422	Loss	hsa-miR-19a-3p,hsa-miR-19b-3p,hsa-miR-130a-3p,hsa-miR-301a-3p,hsa-miR-130b-3p,hsa-miR-454-3p,hsa-miR-4295,hsa-miR-3666
QKI_RP11-690D19.3	QKI	RP11-690D19.3	3.12135e-05	0.0030867	8.83232e-07	0.312968	2.1057e-05	QKI	RP11-690D19.3	3.12135e-05	0.0030867	0.000433442	0.194875	0.00467303	-0.118093	Loss	hsa-miR-19a-3p,hsa-miR-19b-3p,hsa-miR-200b-3p,hsa-miR-200c-3p,hsa-miR-429
RAB11FIP1_AC005083.1						0		RAB11FIP1	AC005083.1	6.25091e-27	8.70946e-23	0.00640001	0.146274	0.040321	0.146274	Gain	hsa-miR-93-5p,hsa-miR-106b-5p,hsa-miR-20a-5p,hsa-miR-20b-5p,hsa-miR-17-5p,hsa-miR-106a-5p,hsa-miR-519d-3p,hsa-miR-520e,hsa-miR-520d-3p,hsa-miR-520c-3p,hsa-miR-520b,hsa-miR-520a-3p,hsa-miR-302a-3p,hsa-miR-302b-3p,hsa-miR-302c-3p,hsa-miR-302d-3p,hsa-miR-302e,hsa-miR-372-3p,hsa-miR-373-3p
RAB11FIP1_AC084219.4	RAB11FIP1	AC084219.4	5.04479e-11	1.94255e-08	0.00387311	0.177503	0.0233417						0		-0.177503	Loss	hsa-miR-122-5p,hsa-miR-93-5p,hsa-miR-130a-3p,hsa-miR-301a-3p,hsa-miR-130b-3p,hsa-miR-454-3p,hsa-miR-4295,hsa-miR-3666,hsa-miR-106b-5p,hsa-miR-20a-5p,hsa-miR-20b-5p,hsa-miR-17-5p,hsa-miR-106a-5p,hsa-miR-519d-3p
RAB11FIP1_KCNQ1OT1	RAB11FIP1	KCNQ1OT1	1.51445e-06	0.000195856	5.31879e-05	0.25605	0.000699359	RAB11FIP1	KCNQ1OT1	1.51445e-06	0.000195856	0.00694319	0.144582	0.0430474	-0.111467	Loss	hsa-miR-335-5p,hsa-miR-421,hsa-miR-130a-3p,hsa-miR-301a-3p,hsa-miR-130b-3p,hsa-miR-454-3p,hsa-miR-301b-3p,hsa-miR-4295,hsa-miR-3666,hsa-miR-24-3p,hsa-miR-149-5p,hsa-miR-29c-3p,hsa-miR-29b-3p,hsa-miR-29a-3p
RAB11FIP1_LINC00087	RAB11FIP1	LINC00087	4.96551e-11	1.9162e-08	0.00155479	0.196719	0.0113208	RAB11FIP1	LINC00087	4.96551e-11	1.9162e-08	4.59528e-05	0.228011	0.00074511	0.0312918	Gain	hsa-miR-93-5p,hsa-miR-106b-5p,hsa-miR-20a-5p,hsa-miR-20b-5p,hsa-miR-17-5p,hsa-miR-106a-5p,hsa-miR-519d-3p
RAB11FIP1_LINC00472	RAB11FIP1	LINC00472	7.67527e-13	5.30513e-10	3.29999e-14	0.473316	4.67839e-12	RAB11FIP1	LINC00472	7.67527e-13	5.30513e-10	5.93676e-06	0.25449	0.000133381	-0.218827	Loss	hsa-miR-520e,hsa-miR-520d-3p,hsa-miR-520c-3p,hsa-miR-520b,hsa-miR-520a-3p,hsa-miR-302a-3p,hsa-miR-302b-3p,hsa-miR-302c-3p,hsa-miR-302d-3p,hsa-miR-302e,hsa-miR-372-3p,hsa-miR-373-3p
RAB11FIP1_MIAT	RAB11FIP1	MIAT	0.000158992	0.0132587	0.00883639	0.158397	0.0446383						0		-0.158397	Loss	hsa-miR-29c-3p,hsa-miR-29b-3p,hsa-miR-29a-3p
RAB11FIP1_RP11-588K22.2	RAB11FIP1	RP11-588K22.2	0.000375886	0.0283216	2.0043e-05	0.27078	0.000308563	RAB11FIP1	RP11-588K22.2	0.000375886	0.0283216	7.96503e-08	0.302385	3.28399e-06	0.0316043	Gain	hsa-miR-130a-3p,hsa-miR-301a-3p,hsa-miR-130b-3p,hsa-miR-454-3p,hsa-miR-4295,hsa-miR-3666
RAB15_FENDRR						0		RAB15	FENDRR	1.85316e-06	0.000235011	0.0014852	0.174169	0.0127797	0.174169	Gain	hsa-miR-214-3p,hsa-miR-497-5p,hsa-miR-424-5p,hsa-miR-195-5p,hsa-miR-16-5p,hsa-miR-15b-5p,hsa-miR-15a-5p
RAB15_LINC00176						0		RAB15	LINC00176	1.85316e-06	0.000235011	0.00512428	0.150808	0.0339285	0.150808	Gain	hsa-miR-214-3p,hsa-miR-497-5p,hsa-miR-424-5p,hsa-miR-195-5p,hsa-miR-16-5p,hsa-miR-15b-5p,hsa-miR-15a-5p
RAB15_RP11-588K22.2						0		RAB15	RP11-588K22.2	2.9247e-05	0.00290363	1.37886e-05	0.243945	0.000271381	0.243945	Gain	hsa-miR-376a-3p,hsa-miR-497-5p,hsa-miR-424-5p,hsa-miR-195-5p,hsa-miR-16-5p,hsa-miR-15b-5p,hsa-miR-15a-5p
RAB15_RP11-677M14.3						0		RAB15	RP11-677M14.3	2.91739e-08	5.42548e-06	0.000158494	0.210361	0.00206579	0.210361	Gain	hsa-miR-497-5p,hsa-miR-424-5p,hsa-miR-195-5p,hsa-miR-16-5p,hsa-miR-15b-5p,hsa-miR-15a-5p
RAB19_RP11-498P14.3						0		RAB19	RP11-498P14.3	2.70406e-19	1.32564e-15	7.96203e-05	0.220348	0.00117529	0.220348	Gain	hsa-miR-98-5p,hsa-miR-4500,hsa-miR-4458,hsa-let-7i-5p,hsa-let-7g-5p,hsa-let-7f-5p,hsa-let-7e-5p,hsa-let-7d-5p,hsa-let-7c-5p,hsa-let-7b-5p,hsa-let-7a-5p
RAB8B_RP3-523K23.2	RAB8B	RP3-523K23.2	1.01313e-06	0.000136214	0.00498285	0.171863	0.0283538	RAB8B	RP3-523K23.2	1.01313e-06	0.000136214	0.00489926	0.15171	0.0326918	-0.0201527	Loss	hsa-miR-19a-3p,hsa-miR-19b-3p,hsa-miR-32-5p,hsa-miR-92a-3p,hsa-miR-92b-3p
RAB8B_TBX5-AS1	RAB8B	TBX5-AS1	0.000193402	0.015773	5.48803e-26	0.625112	7.27466e-23	RAB8B	TBX5-AS1	0.000193402	0.015773	4.89832e-08	0.30727	2.18987e-06	-0.317842	Loss	hsa-miR-32-5p,hsa-miR-92a-3p,hsa-miR-92b-3p
RACGAP1_AC011893.3	RACGAP1	AC011893.3	1.30031e-10	4.40472e-08	0.00239413	0.187852	0.0159997						0		-0.187852	Loss	hsa-miR-16-5p,hsa-miR-497-5p,hsa-miR-424-5p,hsa-miR-195-5p,hsa-miR-15b-5p,hsa-miR-15a-5p,hsa-miR-421
RACGAP1_AC084219.4						0		RACGAP1	AC084219.4	9.84499e-21	6.76949e-17	0.00137189	0.175571	0.0120073	0.175571	Gain	hsa-miR-16-5p,hsa-miR-107,hsa-miR-103a-3p,hsa-miR-497-5p,hsa-miR-424-5p,hsa-miR-195-5p,hsa-miR-15b-5p,hsa-miR-15a-5p,hsa-miR-20a-5p,hsa-miR-17-5p,hsa-miR-519d-3p,hsa-miR-106a-5p,hsa-miR-93-5p,hsa-miR-106b-5p,hsa-miR-20b-5p,hsa-miR-301a-3p,hsa-miR-130a-3p,hsa-miR-130b-3p,hsa-miR-4295,hsa-miR-454-3p,hsa-miR-3666,hsa-miR-122-5p
RACGAP1_AC091878.1	RACGAP1	AC091878.1	2.33749e-08	4.44062e-06	8.42087e-05	0.248801	0.00102125	RACGAP1	AC091878.1	2.33749e-08	4.44062e-06	0.000566811	0.190544	0.00585153	-0.0582575	Loss	hsa-miR-16-5p,hsa-miR-497-5p,hsa-miR-424-5p,hsa-miR-195-5p,hsa-miR-15b-5p,hsa-miR-15a-5p
RACGAP1_CCAT1						0		RACGAP1	CCAT1	0.00015251	0.0127893	0.00545661	0.149539	0.0355692	0.149539	Gain	hsa-miR-301a-3p,hsa-miR-130a-3p,hsa-miR-130b-3p,hsa-miR-4295,hsa-miR-454-3p,hsa-miR-3666
RACGAP1_CTD-2377D24.6	RACGAP1	CTD-2377D24.6	1.30031e-10	4.40472e-08	0.000272732	0.229205	0.00275234	RACGAP1	CTD-2377D24.6	1.30031e-10	4.40472e-08	0.000147371	0.211438	0.00194182	-0.017767	Loss	hsa-miR-20a-5p,hsa-miR-17-5p,hsa-miR-519d-3p,hsa-miR-106a-5p,hsa-miR-93-5p,hsa-miR-106b-5p,hsa-miR-20b-5p
RACGAP1_DLX6-AS1						0		RACGAP1	DLX6-AS1	6.45808e-09	1.40307e-06	0.00209079	0.168007	0.0167501	0.168007	Gain	hsa-miR-26b-5p,hsa-miR-16-5p,hsa-miR-107,hsa-miR-103a-3p,hsa-miR-497-5p,hsa-miR-424-5p,hsa-miR-195-5p,hsa-miR-15b-5p,hsa-miR-15a-5p
RACGAP1_LINC00473						0		RACGAP1	LINC00473	6.35518e-07	8.9063e-05	0.00773212	0.142322	0.0467259	0.142322	Gain	hsa-miR-16-5p,hsa-miR-497-5p,hsa-miR-424-5p,hsa-miR-195-5p,hsa-miR-15b-5p,hsa-miR-15a-5p
RACGAP1_LINC00511	RACGAP1	LINC00511	1.35305e-06	0.000176929	0.00439738	0.174681	0.025753						0		-0.174681	Loss	hsa-miR-16-5p,hsa-miR-497-5p,hsa-miR-424-5p,hsa-miR-195-5p,hsa-miR-15b-5p,hsa-miR-15a-5p
RACGAP1_RP5-1028K7.2	RACGAP1	RP5-1028K7.2	4.85534e-12	2.54777e-09	0.000374596	0.223621	0.00357741						0		-0.223621	Loss	hsa-miR-192-5p,hsa-miR-215-5p,hsa-miR-16-5p,hsa-miR-497-5p,hsa-miR-424-5p,hsa-miR-195-5p,hsa-miR-15b-5p,hsa-miR-15a-5p
RACGAP1_SNHG1						0		RACGAP1	SNHG1	5.71436e-06	0.000657434	8.18896e-05	0.219949	0.00120342	0.219949	Gain	hsa-miR-16-5p,hsa-miR-590-3p,hsa-miR-497-5p,hsa-miR-424-5p,hsa-miR-195-5p,hsa-miR-15b-5p,hsa-miR-15a-5p,hsa-miR-421
RAD51AP1_SNHG1	RAD51AP1	SNHG1	8.99807e-05	0.00799748	3.97585e-06	0.293474	7.7664e-05	RAD51AP1	SNHG1	8.99807e-05	0.00799748	8.3108e-06	0.250336	0.000176403	-0.0431379	Loss	hsa-miR-18a-5p,hsa-miR-18b-5p,hsa-miR-4735-3p
RAD51_LINC00152	RAD51	LINC00152	9.81809e-05	0.00866667	1.11552e-05	0.279231	0.000185763						0		-0.279231	Loss	hsa-miR-193b-3p,hsa-miR-103a-3p,hsa-miR-155-5p,hsa-miR-107
RAD51_RP3-523K23.2	RAD51	RP3-523K23.2	3.21199e-06	0.00038987	0.000639911	0.213878	0.00548927	RAD51	RP3-523K23.2	3.21199e-06	0.00038987	5.72277e-08	0.305716	2.47498e-06	0.0918386	Gain	hsa-miR-25-3p,hsa-miR-32-5p,hsa-miR-363-3p,hsa-miR-367-3p,hsa-miR-92a-3p,hsa-miR-92b-3p
RADIL_RP11-276H19.2						0		RADIL	RP11-276H19.2	0.000168657	0.0139811	0.00448932	0.153452	0.0305206	0.153452	Gain	hsa-miR-215-5p,hsa-miR-192-5p
RAPGEF4_H19	RAPGEF4	H19	3.73218e-13	2.89741e-10	0.00519487	0.170914	0.0293024						0		-0.170914	Loss	hsa-miR-17-5p,hsa-miR-19a-3p,hsa-miR-19b-3p,hsa-miR-20a-5p,hsa-miR-93-5p,hsa-miR-106b-5p,hsa-miR-20b-5p,hsa-miR-519d-3p
RAPGEF4_KCNQ1OT1						0		RAPGEF4	KCNQ1OT1	0.000395409	0.0296198	0.00044479	0.194462	0.00477595	0.194462	Gain	hsa-miR-335-5p,hsa-miR-98-5p,hsa-miR-19a-3p,hsa-miR-19b-3p
RAPGEF4_LINC00087	RAPGEF4	LINC00087	9.31214e-15	1.23569e-11	0.00531807	0.170379	0.0298071						0		-0.170379	Loss	hsa-miR-17-5p,hsa-miR-20a-5p,hsa-miR-93-5p,hsa-miR-106b-5p,hsa-miR-20b-5p,hsa-miR-519d-3p
RAPGEF4_RP11-175K6.1	RAPGEF4	RP11-175K6.1	9.31214e-15	1.23569e-11	5.77339e-15	0.485744	9.50672e-13						0		-0.485744	Loss	hsa-miR-17-5p,hsa-miR-20a-5p,hsa-miR-93-5p,hsa-miR-106b-5p,hsa-miR-20b-5p,hsa-miR-519d-3p
RASSF2_AC011893.3	RASSF2	AC011893.3	3.83529e-11	1.52107e-08	6.40055e-07	0.316966	1.58449e-05	RASSF2	AC011893.3	3.83529e-11	1.52107e-08	9.8518e-06	0.248208	0.000204665	-0.0687578	Loss	hsa-miR-15a-5p,hsa-miR-16-5p,hsa-miR-15b-5p,hsa-miR-195-5p,hsa-miR-424-5p,hsa-miR-497-5p
RASSF2_FENDRR	RASSF2	FENDRR	1.8546e-07	2.89314e-05	4.79538e-15	0.487039	7.99562e-13	RASSF2	FENDRR	1.8546e-07	2.89314e-05	1.2275e-18	0.483484	6.9239e-16	-0.00355453	Loss	hsa-miR-15a-5p,hsa-miR-16-5p,hsa-miR-15b-5p,hsa-miR-195-5p,hsa-miR-424-5p,hsa-miR-497-5p
RASSF2_LINC00342	RASSF2	LINC00342	0.00058383	0.0416258	0.000639744	0.213883	0.00548927	RASSF2	LINC00342	0.00058383	0.0416258	1.57095e-07	0.295406	5.92425e-06	0.0815231	Gain	hsa-miR-19b-3p,hsa-miR-19a-3p
RASSF2_MEG8	RASSF2	MEG8	5.53634e-12	2.84559e-09	0.00757438	0.162113	0.039544	RASSF2	MEG8	5.53634e-12	2.84559e-09	5.03983e-06	0.256486	0.000116653	0.0943732	Gain	hsa-miR-15a-5p,hsa-miR-16-5p,hsa-miR-15b-5p,hsa-miR-195-5p,hsa-miR-424-5p,hsa-miR-497-5p
RASSF2_MIR497HG	RASSF2	MIR497HG	1.51822e-10	5.02396e-08	6.14637e-14	0.468758	8.35623e-12	RASSF2	MIR497HG	1.51822e-10	5.02396e-08	9.77446e-05	0.21742	0.00139618	-0.251338	Loss	hsa-miR-15a-5p,hsa-miR-16-5p,hsa-miR-15b-5p,hsa-miR-195-5p,hsa-miR-424-5p,hsa-miR-497-5p
RASSF2_RP11-16E12.2						0		RASSF2	RP11-16E12.2	1.31183e-07	2.10727e-05	0.000414818	0.195576	0.00451076	0.195576	Gain	hsa-miR-15a-5p,hsa-miR-16-5p,hsa-miR-15b-5p,hsa-miR-195-5p,hsa-miR-424-5p,hsa-miR-497-5p
RASSF2_RP11-379K17.4	RASSF2	RP11-379K17.4	1.06885e-05	0.00116204	2.08076e-05	0.270231	0.000318862	RASSF2	RP11-379K17.4	1.06885e-05	0.00116204	0.00217928	0.167246	0.0173134	-0.102984	Loss	hsa-miR-429,hsa-miR-200c-3p,hsa-miR-124-3p,hsa-miR-200b-3p
RASSF2_RP11-588K22.2	RASSF2	RP11-588K22.2	2.72126e-09	6.51647e-07	2.64382e-09	0.377632	1.26874e-07	RASSF2	RP11-588K22.2	2.72126e-09	6.51647e-07	4.81504e-19	0.488553	2.96864e-16	0.110921	Gain	hsa-miR-19b-3p,hsa-miR-15a-5p,hsa-miR-16-5p,hsa-miR-15b-5p,hsa-miR-195-5p,hsa-miR-424-5p,hsa-miR-497-5p,hsa-miR-19a-3p
RASSF2_RP11-677M14.3	RASSF2	RP11-677M14.3	1.51822e-10	5.02396e-08	0.000975491	0.205897	0.00771189	RASSF2	RP11-677M14.3	1.51822e-10	5.02396e-08	0.00684124	0.144891	0.0425447	-0.0610057	Loss	hsa-miR-15a-5p,hsa-miR-16-5p,hsa-miR-15b-5p,hsa-miR-195-5p,hsa-miR-424-5p,hsa-miR-497-5p
RASSF2_RP11-690D19.3	RASSF2	RP11-690D19.3	5.27057e-07	7.5359e-05	2.39972e-06	0.300174	4.98654e-05	RASSF2	RP11-690D19.3	5.27057e-07	7.5359e-05	1.16533e-06	0.273654	3.41748e-05	-0.0265201	Loss	hsa-miR-429,hsa-miR-200c-3p,hsa-miR-200b-3p,hsa-miR-19b-3p,hsa-miR-19a-3p
RASSF2_RP5-1028K7.2	RASSF2	RP5-1028K7.2	1.51822e-10	5.02396e-08	5.8573e-18	0.530474	1.72537e-15	RASSF2	RP5-1028K7.2	1.51822e-10	5.02396e-08	5.47172e-10	0.348724	4.43611e-08	-0.18175	Loss	hsa-miR-15a-5p,hsa-miR-16-5p,hsa-miR-15b-5p,hsa-miR-195-5p,hsa-miR-424-5p,hsa-miR-497-5p
RASSF2_SNHG23	RASSF2	SNHG23	4.45121e-10	1.30206e-07	0.00796402	0.160912	0.0410847	RASSF2	SNHG23	4.45121e-10	1.30206e-07	0.0024786	0.164864	0.0191129	0.00395283	Gain	hsa-miR-15a-5p,hsa-miR-15b-5p,hsa-miR-195-5p,hsa-miR-424-5p,hsa-miR-497-5p
RASSF8_MEG3	RASSF8	MEG3	0.000563998	0.040446	0.00149552	0.197499	0.0109675						0		-0.197499	Loss	hsa-miR-219a-5p,hsa-miR-4782-3p
RASSF8_RP11-690D19.3	RASSF8	RP11-690D19.3	0.000234988	0.0187884	1.90357e-05	0.271535	0.000293917	RASSF8	RP11-690D19.3	0.000234988	0.0187884	0.00254562	0.164367	0.0195105	-0.107168	Loss	hsa-miR-200b-3p,hsa-miR-200c-3p,hsa-miR-429
RBMS2_RP11-449D8.1						0		RBMS2	RP11-449D8.1	7.05396e-07	9.78715e-05	0.00832647	0.140748	0.049594	0.140748	Gain	hsa-miR-25-3p,hsa-miR-32-5p,hsa-miR-363-3p,hsa-miR-367-3p,hsa-miR-92a-3p,hsa-miR-92b-3p
RBMS2_TBX5-AS1	RBMS2	TBX5-AS1	9.44352e-09	1.98161e-06	5.20884e-10	0.393405	3.05512e-08	RBMS2	TBX5-AS1	9.44352e-09	1.98161e-06	5.30616e-08	0.306472	2.33286e-06	-0.0869328	Loss	hsa-miR-25-3p,hsa-miR-32-5p,hsa-miR-363-3p,hsa-miR-367-3p,hsa-miR-92a-3p,hsa-miR-92b-3p
RCAN1_KCNQ1OT1						0		RCAN1	KCNQ1OT1	0.000593863	0.0422502	0.00626888	0.146701	0.039655	0.146701	Gain	hsa-let-7b-5p,hsa-miR-335-5p,hsa-miR-124-3p,hsa-miR-339-5p,hsa-miR-3118,hsa-miR-134-5p,hsa-miR-34a-5p
RCAN1_RAMP2-AS1	RCAN1	RAMP2-AS1	0.000272157	0.0213665	3.67415e-09	0.374332	1.67363e-07	RCAN1	RAMP2-AS1	0.000272157	0.0213665	0.00587066	0.148049	0.0377075	-0.226283	Loss	hsa-miR-3118,hsa-miR-134-5p
RCC1_DLX6-AS1	RCC1	DLX6-AS1	2.42641e-08	4.58979e-06	0.00460356	0.173652	0.026694	RCC1	DLX6-AS1	2.42641e-08	4.58979e-06	1.15318e-05	0.246221	0.00023373	0.0725684	Gain	hsa-miR-149-5p,hsa-miR-107,hsa-miR-103a-3p,hsa-miR-199b-5p,hsa-miR-199a-5p
RCC1_RP5-1061H20.4	RCC1	RP5-1061H20.4	9.03348e-05	0.00801819	0.00445785	0.174375	0.0260256	RCC1	RP5-1061H20.4	9.03348e-05	0.00801819	0.000524613	0.191802	0.00547991	0.0174273	Gain	hsa-miR-107,hsa-miR-103a-3p
RCCD1_CTD-2377D24.6						0		RCCD1	CTD-2377D24.6	1.00965e-17	3.14453e-14	7.74067e-05	0.220748	0.00114965	0.220748	Gain	hsa-miR-106b-5p,hsa-miR-17-5p,hsa-miR-20a-5p,hsa-miR-93-5p,hsa-miR-20b-5p,hsa-miR-519d-3p
RCCD1_PVT1	RCCD1	PVT1	1.94136e-13	1.61108e-10	0.00381991	0.177808	0.0230893						0		-0.177808	Loss	hsa-miR-106b-5p,hsa-miR-17-5p,hsa-miR-20a-5p,hsa-miR-93-5p,hsa-miR-20b-5p,hsa-miR-519d-3p
RECK_AC011893.3	RECK	AC011893.3	1.41738e-09	3.6589e-07	1.35254e-05	0.276483	0.000219444	RECK	AC011893.3	1.41738e-09	3.6589e-07	0.0063381	0.146475	0.0400165	-0.130008	Loss	hsa-miR-15b-5p,hsa-miR-15a-5p,hsa-miR-16-5p,hsa-miR-195-5p,hsa-miR-424-5p,hsa-miR-497-5p
RECK_AC084219.4	RECK	AC084219.4	7.45826e-05	0.00676286	0.000130511	0.241682	0.00147826						0		-0.241682	Loss	hsa-miR-15b-5p,hsa-miR-15a-5p,hsa-miR-103a-3p,hsa-miR-16-5p,hsa-miR-195-5p,hsa-miR-424-5p,hsa-miR-497-5p
RECK_AC091878.1	RECK	AC091878.1	4.7733e-12	2.52222e-09	0.00566966	0.168908	0.03136						0		-0.168908	Loss	hsa-miR-15b-5p,hsa-miR-15a-5p,hsa-miR-16-5p,hsa-miR-195-5p,hsa-miR-424-5p,hsa-miR-497-5p,hsa-miR-503-5p
RECK_DLX6-AS1	RECK	DLX6-AS1	1.21754e-07	1.97862e-05	0.00590928	0.167952	0.0324081						0		-0.167952	Loss	hsa-miR-15b-5p,hsa-miR-15a-5p,hsa-miR-103a-3p,hsa-miR-16-5p,hsa-miR-195-5p,hsa-miR-424-5p,hsa-miR-497-5p
RECK_FENDRR	RECK	FENDRR	6.05233e-06	0.000692406	8.71448e-11	0.409856	6.07973e-09	RECK	FENDRR	6.05233e-06	0.000692406	2.75076e-05	0.234938	0.000483269	-0.174918	Loss	hsa-miR-15b-5p,hsa-miR-15a-5p,hsa-miR-16-5p,hsa-miR-195-5p,hsa-miR-424-5p,hsa-miR-497-5p
RECK_KB-1615E4.2	RECK	KB-1615E4.2	0.000625634	0.044308	0.00526202	0.170621	0.0295804						0		-0.170621	Loss	hsa-miR-21-5p,hsa-miR-590-5p
RECK_MEG8	RECK	MEG8	2.06574e-10	6.53748e-08	7.75119e-07	0.314596	1.88352e-05	RECK	MEG8	2.06574e-10	6.53748e-08	2.9218e-09	0.333987	1.98107e-07	0.019391	Gain	hsa-miR-15b-5p,hsa-miR-15a-5p,hsa-miR-16-5p,hsa-miR-195-5p,hsa-miR-424-5p,hsa-miR-497-5p
RECK_MIR497HG	RECK	MIR497HG	5.55723e-09	1.22648e-06	2.81179e-14	0.474479	4.11843e-12	RECK	MIR497HG	5.55723e-09	1.22648e-06	1.62577e-07	0.295048	6.10494e-06	-0.179431	Loss	hsa-miR-15b-5p,hsa-miR-15a-5p,hsa-miR-16-5p,hsa-miR-195-5p,hsa-miR-424-5p,hsa-miR-497-5p
RECK_RP11-588K22.2	RECK	RP11-588K22.2	4.78632e-06	0.000558922	1.78067e-16	0.509136	3.87587e-14	RECK	RP11-588K22.2	4.78632e-06	0.000558922	1.96679e-12	0.393341	2.99664e-10	-0.115795	Loss	hsa-miR-15b-5p,hsa-miR-15a-5p,hsa-miR-103a-3p,hsa-miR-16-5p,hsa-miR-195-5p,hsa-miR-424-5p,hsa-miR-497-5p
RECK_RP11-834C11.4	RECK	RP11-834C11.4	0.00046118	0.033918	0.00791964	0.161046	0.0409274						0		-0.161046	Loss	hsa-miR-21-5p,hsa-miR-96-5p,hsa-miR-1271-5p,hsa-miR-503-5p,hsa-miR-590-5p
RECK_RP5-1028K7.2	RECK	RP5-1028K7.2	5.55723e-09	1.22648e-06	2.98087e-07	0.326227	8.02293e-06	RECK	RP5-1028K7.2	5.55723e-09	1.22648e-06	0.00331146	0.159388	0.0239189	-0.166839	Loss	hsa-miR-15b-5p,hsa-miR-15a-5p,hsa-miR-16-5p,hsa-miR-195-5p,hsa-miR-424-5p,hsa-miR-497-5p
RECK_SNHG23	RECK	SNHG23	8.80755e-09	1.8586e-06	8.19418e-06	0.283571	0.000143201	RECK	SNHG23	8.80755e-09	1.8586e-06	2.39895e-08	0.314286	1.21332e-06	0.0307143	Gain	hsa-miR-15b-5p,hsa-miR-15a-5p,hsa-miR-195-5p,hsa-miR-424-5p,hsa-miR-497-5p
RECQL4_CTD-2020K17.1	RECQL4	CTD-2020K17.1	1.3847e-05	0.00147336	6.4819e-07	0.31681	1.603e-05						0		-0.31681	Loss	hsa-miR-193b-3p,hsa-miR-615-3p
REEP1_RP11-276H19.1	REEP1	RP11-276H19.1	2.04479e-06	0.000257585	7.13331e-15	0.484263	1.14613e-12						0		-0.484263	Loss	hsa-miR-129-5p,hsa-miR-33b-5p,hsa-miR-33a-5p
REEP1_RP11-276H19.2	REEP1	RP11-276H19.2	0.000246896	0.0195836	0.0056829	0.168855	0.031407	REEP1	RP11-276H19.2	0.000246896	0.0195836	0.000737329	0.186205	0.00721837	0.0173507	Gain	hsa-miR-215-5p,hsa-miR-192-5p
REEP1_RP5-1028K7.2	REEP1	RP5-1028K7.2	0.000458693	0.0337538	0.000606308	0.214878	0.0052546						0		-0.214878	Loss	hsa-miR-215-5p,hsa-miR-192-5p
RET_LINC00473	RET	LINC00473	0.000502151	0.0364502	5.29345e-08	0.34611	1.74329e-06	RET	LINC00473	0.000502151	0.0364502	1.27635e-11	0.379259	1.58861e-09	0.0331483	Gain	hsa-miR-195-5p,hsa-miR-15a-5p
RET_RP11-16E12.2						0		RET	RP11-16E12.2	3.02587e-05	0.00299677	0.000670662	0.187779	0.00668697	0.187779	Gain	hsa-miR-195-5p,hsa-miR-15a-5p,hsa-miR-218-5p
RFC4_RP11-276H19.2						0		RFC4	RP11-276H19.2	1.13187e-05	0.00122043	6.07392e-05	0.224154	0.000941671	0.224154	Gain	hsa-miR-215-5p,hsa-miR-192-5p
RFC4_RP5-1028K7.2	RFC4	RP5-1028K7.2	2.11182e-05	0.00215728	0.000741391	0.211124	0.0061925						0		-0.211124	Loss	hsa-miR-215-5p,hsa-miR-192-5p
RGS16_CECR7	RGS16	CECR7	0.000448257	0.0330916	0.00195097	0.192103	0.013579						0		-0.192103	Loss	hsa-miR-335-5p,hsa-miR-197-3p
RGS16_ZNF883						0		RGS16	ZNF883	9.76036e-07	0.000131327	0.000720055	0.1866	0.0070779	0.1866	Gain	hsa-miR-181d-5p,hsa-miR-181c-5p,hsa-miR-181b-5p,hsa-miR-181a-5p
RGS17_WASIR2	RGS17	WASIR2	5.78679e-06	0.000664756	0.00139839	0.198841	0.0103913						0		-0.198841	Loss	hsa-miR-4465,hsa-miR-26b-5p,hsa-miR-26a-5p,hsa-miR-1297
RHCG_DLX6-AS1						0		RHCG	DLX6-AS1	0.000101801	0.00894741	0.000754183	0.185828	0.00735891	0.185828	Gain	hsa-miR-4465,hsa-miR-26b-5p,hsa-miR-26a-5p,hsa-miR-1297
RHCG_RP11-276H19.2						0		RHCG	RP11-276H19.2	6.48542e-12	3.21513e-09	5.76542e-06	0.254848	0.000130304	0.254848	Gain	hsa-miR-215-5p,hsa-miR-192-5p,hsa-miR-4465,hsa-miR-26b-5p,hsa-miR-26a-5p,hsa-miR-1297
RHOV_AC091878.1	RHOV	AC091878.1	4.37263e-09	9.98328e-07	0.00163183	0.195744	0.0117943	RHOV	AC091878.1	4.37263e-09	9.98328e-07	7.73954e-09	0.325046	4.54951e-07	0.129302	Gain	hsa-miR-16-5p,hsa-miR-195-5p,hsa-miR-15b-5p,hsa-miR-15a-5p
RHOV_LINC00473						0		RHOV	LINC00473	2.60794e-08	4.90165e-06	5.83036e-07	0.281381	1.89888e-05	0.281381	Gain	hsa-miR-16-5p,hsa-miR-195-5p,hsa-miR-15b-5p,hsa-miR-15a-5p
RHOV_LINC00511	RHOV	LINC00511	4.09002e-08	7.35313e-06	4.35351e-10	0.395097	2.61009e-08						0		-0.395097	Loss	hsa-miR-16-5p,hsa-miR-195-5p,hsa-miR-15b-5p,hsa-miR-15a-5p
RHOV_LINC00707						0		RHOV	LINC00707	1.79822e-06	0.000228393	5.48666e-16	0.448194	1.77386e-13	0.448194	Gain	hsa-miR-16-5p,hsa-miR-195-5p,hsa-miR-15b-5p,hsa-miR-15a-5p
RHOV_RP5-1028K7.2						0		RHOV	RP5-1028K7.2	8.72785e-09	1.8462e-06	0.00179148	0.170816	0.0147818	0.170816	Gain	hsa-miR-16-5p,hsa-miR-195-5p,hsa-miR-15b-5p,hsa-miR-15a-5p
RHOV_SNHG1	RHOV	SNHG1	2.10673e-06	0.000264647	0.00389027	0.177405	0.0234238						0		-0.177405	Loss	hsa-miR-16-5p,hsa-miR-195-5p,hsa-miR-15b-5p,hsa-miR-15a-5p
RNF122_RP11-16E12.2	RNF122	RP11-16E12.2	8.62912e-08	1.44216e-05	0.00903301	0.15786	0.0454265	RNF122	RP11-16E12.2	8.62912e-08	1.44216e-05	0.00792104	0.14181	0.0476502	-0.0160499	Loss	hsa-miR-30e-5p,hsa-miR-30d-5p,hsa-miR-30c-5p,hsa-miR-30b-5p,hsa-miR-30a-5p
RNF122_SLC26A4-AS1	RNF122	SLC26A4-AS1	1.51693e-08	3.02391e-06	8.61116e-05	0.248443	0.00103957						0		-0.248443	Loss	hsa-miR-30e-5p,hsa-miR-30d-5p,hsa-miR-30c-5p,hsa-miR-30b-5p,hsa-miR-30a-5p
RNF144B_KCNQ1OT1	RNF144B	KCNQ1OT1	1.04705e-11	4.95367e-09	0.00371217	0.178437	0.0226082	RNF144B	KCNQ1OT1	1.04705e-11	4.95367e-09	0.00022762	0.204919	0.00275797	0.0264814	Gain	hsa-miR-128-3p,hsa-miR-124-3p,hsa-miR-103a-3p,hsa-miR-98-5p,hsa-miR-4458,hsa-miR-4500,hsa-let-7i-5p,hsa-let-7g-5p,hsa-let-7f-5p,hsa-let-7e-5p,hsa-let-7d-5p,hsa-let-7c-5p,hsa-let-7b-5p,hsa-let-7a-5p
RNF144B_RP11-277P12.20	RNF144B	RP11-277P12.20	6.88557e-19	2.82829e-15	0.00180151	0.193736	0.0127427	RNF144B	RP11-277P12.20	6.88557e-19	2.82829e-15	9.66742e-06	0.248445	0.000201203	0.0547094	Gain	hsa-miR-98-5p,hsa-miR-4458,hsa-miR-4500,hsa-let-7i-5p,hsa-let-7g-5p,hsa-let-7f-5p,hsa-let-7e-5p,hsa-let-7d-5p,hsa-let-7c-5p,hsa-let-7b-5p,hsa-let-7a-5p
RNF182_AC084219.4						0		RNF182	AC084219.4	1.30944e-05	0.00139777	8.5182e-06	0.250029	0.000179941	0.250029	Gain	hsa-miR-128-3p,hsa-miR-27a-3p,hsa-miR-106a-5p
ROR1_KCNQ1OT1	ROR1	KCNQ1OT1	3.38307e-06	0.000409416	1.4128e-05	0.275857	0.00022755	ROR1	KCNQ1OT1	3.38307e-06	0.000409416	0.00262199	0.163814	0.0199861	-0.112043	Loss	hsa-miR-124-3p,hsa-miR-7-5p,hsa-miR-98-5p,hsa-miR-19b-3p,hsa-miR-27b-3p
RORA_CASC2	RORA	CASC2	6.97459e-05	0.00635586	8.35524e-09	0.365928	3.4828e-07						0		-0.365928	Loss	hsa-miR-18a-5p,hsa-miR-4735-3p,hsa-miR-18b-5p
RORA_RP11-175K6.1	RORA	RP11-175K6.1	1.78007e-10	5.79628e-08	0.00752875	0.162258	0.0393368						0		-0.162258	Loss	hsa-miR-106b-5p,hsa-miR-17-5p,hsa-miR-20a-5p,hsa-miR-20b-5p,hsa-miR-519d-3p,hsa-miR-93-5p,hsa-miR-106a-5p
RORA_RP11-690D19.3	RORA	RP11-690D19.3	7.52053e-09	1.61141e-06	1.74303e-06	0.304333	3.81267e-05	RORA	RP11-690D19.3	7.52053e-09	1.61141e-06	1.01144e-05	0.247877	0.000208833	-0.0564558	Loss	hsa-miR-19a-3p,hsa-miR-19b-3p,hsa-miR-218-5p,hsa-miR-381-3p,hsa-miR-300,hsa-miR-18a-5p,hsa-miR-4735-3p,hsa-miR-18b-5p
RPP40_RP11-435O5.2	RPP40	RP11-435O5.2	0.000229373	0.0183782	8.9188e-05	0.247879	0.00106989	RPP40	RP11-435O5.2	0.000229373	0.0183782	6.17724e-05	0.223919	0.000953784	-0.0239605	Loss	hsa-miR-211-5p,hsa-miR-204-5p
RRAD_RP11-277P12.20	RRAD	RP11-277P12.20	8.01516e-17	1.91157e-13	2.01585e-06	0.302449	4.30639e-05						0		-0.302449	Loss	hsa-miR-98-5p,hsa-miR-4500,hsa-miR-4458,hsa-let-7i-5p,hsa-let-7g-5p,hsa-let-7f-5p,hsa-let-7e-5p,hsa-let-7d-5p,hsa-let-7c-5p,hsa-let-7b-5p,hsa-let-7a-5p
RRM2_CTD-2377D24.6	RRM2	CTD-2377D24.6	6.62824e-11	2.46099e-08	2.59414e-06	0.299151	5.2984e-05	RRM2	CTD-2377D24.6	6.62824e-11	2.46099e-08	0.000484351	0.193093	0.00511767	-0.106058	Loss	hsa-miR-17-5p,hsa-miR-20a-5p,hsa-miR-93-5p,hsa-miR-106a-5p,hsa-miR-106b-5p,hsa-miR-20b-5p,hsa-miR-519d-3p
RRM2_RP11-277P12.20	RRM2	RP11-277P12.20	2.69893e-14	3.15446e-11	0.00153869	0.196928	0.0112253						0		-0.196928	Loss	hsa-let-7b-5p,hsa-let-7g-5p,hsa-let-7a-5p,hsa-let-7c-5p,hsa-let-7d-5p,hsa-let-7e-5p,hsa-let-7f-5p,hsa-miR-98-5p,hsa-let-7i-5p,hsa-miR-4458,hsa-miR-4500
RRM2_RP11-834C11.4	RRM2	RP11-834C11.4	6.52931e-10	1.84177e-07	0.00936522	0.156976	0.0467046						0		-0.156976	Loss	hsa-let-7b-5p,hsa-let-7g-5p,hsa-let-7a-5p,hsa-let-7c-5p,hsa-let-7d-5p,hsa-let-7e-5p,hsa-let-7f-5p,hsa-miR-98-5p,hsa-let-7i-5p,hsa-miR-4458,hsa-miR-4500
RRM2_SLC26A4-AS1	RRM2	SLC26A4-AS1	8.68257e-05	0.00773785	0.00556999	0.169317	0.0309819						0		-0.169317	Loss	hsa-miR-30a-5p,hsa-miR-30c-5p,hsa-miR-30d-5p,hsa-miR-30b-5p,hsa-miR-30e-5p
RS1_FENDRR	RS1	FENDRR	9.57465e-08	1.58616e-05	5.84042e-12	0.43314	5.28449e-10	RS1	FENDRR	9.57465e-08	1.58616e-05	1.33976e-19	0.495348	8.8796e-17	0.0622083	Gain	hsa-miR-16-5p,hsa-miR-15a-5p,hsa-miR-195-5p,hsa-miR-497-5p,hsa-miR-15b-5p,hsa-miR-424-5p
RS1_LINC00707	RS1	LINC00707	4.11209e-10	1.21494e-07	0.00672857	0.16492	0.0359005						0		-0.16492	Loss	hsa-miR-107,hsa-miR-103a-3p,hsa-miR-16-5p,hsa-miR-15a-5p,hsa-miR-195-5p,hsa-miR-497-5p,hsa-miR-15b-5p,hsa-miR-424-5p
RS1_RP11-54O7.1						0		RS1	RP11-54O7.1	9.57465e-08	1.58616e-05	0.00777002	0.142218	0.0469121	0.142218	Gain	hsa-miR-16-5p,hsa-miR-15a-5p,hsa-miR-195-5p,hsa-miR-497-5p,hsa-miR-15b-5p,hsa-miR-424-5p
RS1_RP11-588K22.2						0		RS1	RP11-588K22.2	5.04312e-13	3.74491e-10	0.000195386	0.207231	0.00244912	0.207231	Gain	hsa-miR-376b-3p,hsa-miR-376a-3p,hsa-miR-107,hsa-miR-103a-3p,hsa-miR-16-5p,hsa-miR-15a-5p,hsa-miR-195-5p,hsa-miR-497-5p,hsa-miR-15b-5p,hsa-miR-424-5p
RS1_RP11-677M14.3	RS1	RP11-677M14.3	3.08995e-16	6.24427e-13	0.00133836	0.199713	0.0100229	RS1	RP11-677M14.3	3.08995e-16	6.24427e-13	2.51674e-06	0.264776	6.51576e-05	0.065063	Gain	hsa-miR-107,hsa-miR-103a-3p,hsa-miR-16-5p,hsa-miR-15a-5p,hsa-miR-195-5p,hsa-miR-497-5p,hsa-miR-15b-5p,hsa-miR-424-5p
RTKN2_RP5-1028K7.2	RTKN2	RP5-1028K7.2	0.000313636	0.0242136	0.000223032	0.232677	0.00233154						0		-0.232677	Loss	hsa-miR-215-5p,hsa-miR-192-5p
RUNX1T1_AC011893.3	RUNX1T1	AC011893.3	3.22824e-10	9.72252e-08	0.00343745	0.18012	0.021312						0		-0.18012	Loss	hsa-miR-16-5p,hsa-miR-195-5p,hsa-miR-15a-5p,hsa-miR-497-5p,hsa-miR-15b-5p,hsa-miR-424-5p
RUNX1T1_FENDRR	RUNX1T1	FENDRR	1.46415e-06	0.000190421	5.54753e-14	0.469514	7.62023e-12	RUNX1T1	FENDRR	1.46415e-06	0.000190421	1.10356e-06	0.274271	3.25795e-05	-0.195243	Loss	hsa-miR-16-5p,hsa-miR-195-5p,hsa-miR-15a-5p,hsa-miR-497-5p,hsa-miR-15b-5p,hsa-miR-424-5p
RUNX1T1_MEG8	RUNX1T1	MEG8	4.68313e-11	1.82452e-08	0.00357206	0.179281	0.0219515	RUNX1T1	MEG8	4.68313e-11	1.82452e-08	7.0507e-09	0.325914	4.19894e-07	0.146633	Gain	hsa-miR-16-5p,hsa-miR-195-5p,hsa-miR-15a-5p,hsa-miR-497-5p,hsa-miR-15b-5p,hsa-miR-424-5p
RUNX1T1_MIR497HG	RUNX1T1	MIR497HG	1.27162e-09	3.31498e-07	7.96273e-11	0.410662	5.65952e-09						0		-0.410662	Loss	hsa-miR-16-5p,hsa-miR-195-5p,hsa-miR-15a-5p,hsa-miR-497-5p,hsa-miR-15b-5p,hsa-miR-424-5p
RUNX1T1_RP11-282K24.3						0		RUNX1T1	RP11-282K24.3	3.75675e-09	8.69164e-07	0.00710376	0.144105	0.0438277	0.144105	Gain	hsa-miR-16-5p,hsa-miR-195-5p,hsa-miR-15a-5p,hsa-miR-497-5p,hsa-miR-15b-5p,hsa-miR-424-5p
RUNX1T1_RP11-588K22.2	RUNX1T1	RP11-588K22.2	4.51364e-08	8.03558e-06	3.64425e-10	0.396764	2.21589e-08	RUNX1T1	RP11-588K22.2	4.51364e-08	8.03558e-06	1.38245e-12	0.395922	2.15589e-10	-0.000842211	Loss	hsa-miR-103a-3p,hsa-miR-16-5p,hsa-miR-195-5p,hsa-miR-15a-5p,hsa-miR-497-5p,hsa-miR-15b-5p,hsa-miR-424-5p,hsa-miR-107
RUNX1T1_RP11-677M14.3						0		RUNX1T1	RP11-677M14.3	1.4505e-14	1.83727e-11	0.00369218	0.157288	0.0260953	0.157288	Gain	hsa-miR-103a-3p,hsa-miR-16-5p,hsa-miR-195-5p,hsa-miR-15a-5p,hsa-miR-497-5p,hsa-miR-15b-5p,hsa-miR-424-5p,hsa-miR-107
RUNX1T1_RP5-1028K7.2	RUNX1T1	RP5-1028K7.2	1.27162e-09	3.31498e-07	4.00578e-05	0.260419	0.000552247						0		-0.260419	Loss	hsa-miR-16-5p,hsa-miR-195-5p,hsa-miR-15a-5p,hsa-miR-497-5p,hsa-miR-15b-5p,hsa-miR-424-5p
RUNX1T1_SNHG23						0		RUNX1T1	SNHG23	2.58398e-09	6.21022e-07	7.32308e-07	0.278863	2.30573e-05	0.278863	Gain	hsa-miR-195-5p,hsa-miR-15a-5p,hsa-miR-497-5p,hsa-miR-15b-5p,hsa-miR-424-5p
RUNX2_APCDD1L-AS1	RUNX2	APCDD1L-AS1	9.51669e-05	0.00842449	6.03712e-11	0.413125	4.36104e-09	RUNX2	APCDD1L-AS1	9.51669e-05	0.00842449	1.76946e-05	0.240732	0.000332933	-0.172393	Loss	hsa-miR-135b-5p,hsa-miR-135a-5p
RUNX2_DLX6-AS1	RUNX2	DLX6-AS1	0.000648475	0.045657	0.0046803	0.17328	0.0270384						0		-0.17328	Loss	hsa-miR-497-5p,hsa-miR-195-5p,hsa-miR-103a-3p
RUNX2_KCNQ1OT1	RUNX2	KCNQ1OT1	1.8341e-05	0.00190217	3.98769e-05	0.260488	0.000550326	RUNX2	KCNQ1OT1	1.8341e-05	0.00190217	7.44251e-10	0.346075	5.84477e-08	0.0855866	Gain	hsa-miR-335-5p,hsa-miR-204-5p,hsa-miR-338-3p,hsa-miR-124-3p,hsa-miR-34c-5p,hsa-miR-103a-3p,hsa-miR-376c-3p
RUNX2_RP11-588K22.2	RUNX2	RP11-588K22.2	0.000156081	0.0130736	3.39135e-08	0.351016	1.19559e-06	RUNX2	RP11-588K22.2	0.000156081	0.0130736	9.46343e-08	0.300631	3.81284e-06	-0.0503848	Loss	hsa-miR-497-5p,hsa-miR-195-5p,hsa-miR-320a,hsa-miR-103a-3p
RUNX2_SLC26A4-AS1	RUNX2	SLC26A4-AS1	7.28936e-06	0.000819756	0.000353959	0.224628	0.00341						0		-0.224628	Loss	hsa-miR-30d-5p,hsa-miR-30a-5p,hsa-miR-30b-5p,hsa-miR-30c-5p
S100B_MIAT	S100B	MIAT	4.52961e-06	0.000530936	0.0018299	0.193416	0.012892						0		-0.193416	Loss	hsa-miR-29a-3p,hsa-miR-29b-3p
SALL1_AC084219.4						0		SALL1	AC084219.4	2.73722e-06	0.000335862	0.00839334	0.140577	0.0498915	0.140577	Gain	hsa-miR-103a-3p,hsa-miR-16-5p,hsa-miR-195-5p,hsa-miR-15b-5p,hsa-miR-497-5p,hsa-miR-424-5p,hsa-miR-15a-5p,hsa-miR-107
SALL1_DLX6-AS1	SALL1	DLX6-AS1	2.76391e-11	1.14955e-08	0.0041699	0.175866	0.0247201	SALL1	DLX6-AS1	2.76391e-11	1.14955e-08	1.3084e-06	0.272339	3.77034e-05	0.0964724	Gain	hsa-miR-103a-3p,hsa-miR-26b-5p,hsa-miR-16-5p,hsa-miR-195-5p,hsa-miR-15b-5p,hsa-miR-497-5p,hsa-miR-424-5p,hsa-miR-15a-5p,hsa-miR-107
SALL1_LINC00511	SALL1	LINC00511	3.75874e-08	6.81306e-06	0.00957425	0.156434	0.0473727						0		-0.156434	Loss	hsa-miR-16-5p,hsa-miR-195-5p,hsa-miR-15b-5p,hsa-miR-497-5p,hsa-miR-424-5p,hsa-miR-15a-5p
SALL1_MEG8						0		SALL1	MEG8	8.86685e-11	3.15499e-08	0.000234257	0.204481	0.00282224	0.204481	Gain	hsa-miR-16-5p,hsa-miR-195-5p,hsa-miR-15b-5p,hsa-miR-497-5p,hsa-miR-424-5p,hsa-miR-15a-5p
SALL1_RP11-588K22.2	SALL1	RP11-588K22.2	4.71414e-09	1.06255e-06	0.00793825	0.160989	0.0410076						0		-0.160989	Loss	hsa-miR-103a-3p,hsa-miR-16-5p,hsa-miR-320a,hsa-miR-195-5p,hsa-miR-15b-5p,hsa-miR-497-5p,hsa-miR-424-5p,hsa-miR-15a-5p,hsa-miR-107
SALL1_SNHG23						0		SALL1	SNHG23	4.37743e-09	9.98993e-07	0.000347215	0.198389	0.00389054	0.198389	Gain	hsa-miR-195-5p,hsa-miR-15b-5p,hsa-miR-497-5p,hsa-miR-424-5p,hsa-miR-15a-5p
SASH1_RP11-449D8.1	SASH1	RP11-449D8.1	1.30558e-12	8.64064e-10	0.00410757	0.176201	0.0244325	SASH1	RP11-449D8.1	1.30558e-12	8.64064e-10	0.00199013	0.168909	0.0161199	-0.00729266	Loss	hsa-miR-186-5p,hsa-miR-25-3p,hsa-miR-32-5p,hsa-miR-363-3p,hsa-miR-367-3p,hsa-miR-92a-3p,hsa-miR-92b-3p
SASH1_TBX5-AS1	SASH1	TBX5-AS1	3.35318e-12	1.88468e-09	2.53676e-16	0.506836	5.29544e-14	SASH1	TBX5-AS1	3.35318e-12	1.88468e-09	0.00105898	0.180075	0.00970098	-0.326761	Loss	hsa-miR-25-3p,hsa-miR-32-5p,hsa-miR-363-3p,hsa-miR-367-3p,hsa-miR-92a-3p,hsa-miR-92b-3p
SASS6_DLX6-AS1						0		SASS6	DLX6-AS1	0.000229373	0.0183782	0.00224359	0.166711	0.0177128	0.166711	Gain	hsa-miR-26b-5p,hsa-miR-26a-5p
SASS6_RP11-276H19.2	SASS6	RP11-276H19.2	2.14324e-08	4.1174e-06	0.0028917	0.183852	0.0185937						0		-0.183852	Loss	hsa-miR-192-5p,hsa-miR-26b-5p,hsa-miR-26a-5p
SATB2_KCNQ1OT1	SATB2	KCNQ1OT1	6.04161e-07	8.50739e-05	0.000133238	0.24134	0.00150501	SATB2	KCNQ1OT1	6.04161e-07	8.50739e-05	0.00094246	0.18207	0.00881635	-0.0592704	Loss	hsa-miR-34a-5p,hsa-miR-149-5p,hsa-miR-449b-5p,hsa-miR-34c-5p,hsa-miR-449a,hsa-miR-454-3p,hsa-miR-130b-3p,hsa-miR-4295,hsa-miR-3666,hsa-miR-301b-3p,hsa-miR-301a-3p,hsa-miR-130a-3p,hsa-miR-211-5p
SATB2_LINC00472						0		SATB2	LINC00472	1.23963e-17	3.79384e-14	0.00764393	0.142564	0.0463154	0.142564	Gain	hsa-miR-520e,hsa-miR-520d-3p,hsa-miR-520c-3p,hsa-miR-520b,hsa-miR-520a-3p,hsa-miR-373-3p,hsa-miR-372-3p,hsa-miR-302e,hsa-miR-302d-3p,hsa-miR-302c-3p,hsa-miR-302b-3p,hsa-miR-302a-3p,hsa-miR-599,hsa-miR-211-5p
SATB2_RP11-588K22.2	SATB2	RP11-588K22.2	3.81749e-08	6.91008e-06	0.00256933	0.186365	0.0169231						0		-0.186365	Loss	hsa-miR-320b,hsa-miR-320a,hsa-miR-454-3p,hsa-miR-130b-3p,hsa-miR-4295,hsa-miR-3666,hsa-miR-301a-3p,hsa-miR-130a-3p,hsa-miR-33a-5p
SBK1_LINC00638	SBK1	LINC00638	6.54602e-05	0.00600875	0.000736504	0.211248	0.00615945						0		-0.211248	Loss	hsa-miR-4644,hsa-miR-4306,hsa-miR-185-5p
SCAMP5_AC005537.2						0		SCAMP5	AC005537.2	2.40128e-08	4.54714e-06	0.00175289	0.171208	0.0145312	0.171208	Gain	hsa-miR-15a-5p,hsa-miR-16-5p,hsa-miR-15b-5p,hsa-miR-195-5p
SCAMP5_AC011893.3	SCAMP5	AC011893.3	2.40128e-08	4.54714e-06	0.00231432	0.188562	0.0155842						0		-0.188562	Loss	hsa-miR-15a-5p,hsa-miR-16-5p,hsa-miR-15b-5p,hsa-miR-195-5p
SCAMP5_CTD-2377D24.6	SCAMP5	CTD-2377D24.6	8.06067e-14	7.60207e-11	5.18858e-05	0.256435	0.000686058	SCAMP5	CTD-2377D24.6	8.06067e-14	7.60207e-11	9.05292e-05	0.218519	0.00131077	-0.0379156	Loss	hsa-miR-17-5p,hsa-miR-20a-5p,hsa-miR-93-5p,hsa-miR-106b-5p,hsa-miR-20b-5p,hsa-miR-519d-3p
SCAMP5_DLX6-AS1						0		SCAMP5	DLX6-AS1	2.02189e-06	0.000255064	0.000142977	0.211885	0.00188862	0.211885	Gain	hsa-miR-15a-5p,hsa-miR-16-5p,hsa-miR-15b-5p,hsa-miR-195-5p
SCAMP5_H19	SCAMP5	H19	3.99485e-08	7.19668e-06	0.000408816	0.222059	0.00383243	SCAMP5	H19	3.99485e-08	7.19668e-06	0.00134044	0.175979	0.0117865	-0.0460794	Loss	hsa-miR-17-5p,hsa-miR-20a-5p,hsa-miR-93-5p,hsa-miR-106b-5p,hsa-miR-20b-5p,hsa-miR-519d-3p
SCAMP5_LINC00087	SCAMP5	LINC00087	8.06067e-14	7.60207e-11	0.000404809	0.222235	0.00380442	SCAMP5	LINC00087	8.06067e-14	7.60207e-11	0.00014899	0.211277	0.0019612	-0.0109585	Loss	hsa-miR-17-5p,hsa-miR-20a-5p,hsa-miR-93-5p,hsa-miR-106b-5p,hsa-miR-20b-5p,hsa-miR-519d-3p
SCAMP5_LINC00511	SCAMP5	LINC00511	2.23332e-07	3.43436e-05	1.58222e-06	0.305579	3.53083e-05						0		-0.305579	Loss	hsa-miR-15a-5p,hsa-miR-16-5p,hsa-miR-15b-5p,hsa-miR-195-5p
SCAMP5_MIR497HG	SCAMP5	MIR497HG	4.78618e-08	8.46104e-06	0.00218204	0.189789	0.0148063						0		-0.189789	Loss	hsa-miR-15a-5p,hsa-miR-16-5p,hsa-miR-15b-5p,hsa-miR-195-5p
SCAMP5_RP11-16E12.2	SCAMP5	RP11-16E12.2	2.55231e-06	0.000314998	0.000202719	0.234307	0.00214628	SCAMP5	RP11-16E12.2	2.55231e-06	0.000314998	6.93274e-07	0.279471	2.19849e-05	0.0451639	Gain	hsa-miR-15a-5p,hsa-miR-16-5p,hsa-miR-15b-5p,hsa-miR-195-5p
SCAMP5_RP11-175K6.1						0		SCAMP5	RP11-175K6.1	8.06067e-14	7.60207e-11	0.00704187	0.144288	0.0435777	0.144288	Gain	hsa-miR-17-5p,hsa-miR-20a-5p,hsa-miR-93-5p,hsa-miR-106b-5p,hsa-miR-20b-5p,hsa-miR-519d-3p
SCAMP5_RP11-588K22.2	SCAMP5	RP11-588K22.2	1.5113e-05	0.0015946	0.0075094	0.162319	0.0392511						0		-0.162319	Loss	hsa-miR-15a-5p,hsa-miR-16-5p,hsa-miR-15b-5p,hsa-miR-195-5p
SCAMP5_RP5-1028K7.2	SCAMP5	RP5-1028K7.2	4.78618e-08	8.46104e-06	9.62895e-07	0.311886	2.27314e-05						0		-0.311886	Loss	hsa-miR-15a-5p,hsa-miR-16-5p,hsa-miR-15b-5p,hsa-miR-195-5p
SCN4B_CTD-2353F22.1	SCN4B	CTD-2353F22.1	1.21994e-07	1.98132e-05	1.59332e-07	0.333595	4.64181e-06	SCN4B	CTD-2353F22.1	1.21994e-07	1.98132e-05	5.49236e-06	0.25544	0.0001252	-0.0781553	Loss	hsa-miR-214-3p,hsa-miR-3619-5p,hsa-miR-761
SCN4B_FENDRR	SCN4B	FENDRR	0.000131704	0.0112506	1.43162e-28	0.649892	3.7457e-25	SCN4B	FENDRR	0.000131704	0.0112506	4.45114e-26	0.565038	1.31116e-22	-0.0848537	Loss	hsa-miR-214-3p,hsa-miR-3619-5p,hsa-miR-761
SCN4B_RP11-276H19.1	SCN4B	RP11-276H19.1	4.21547e-06	0.000498418	3.12462e-18	0.534242	9.74551e-16	SCN4B	RP11-276H19.1	4.21547e-06	0.000498418	3.82108e-09	0.331553	2.49509e-07	-0.202689	Loss	hsa-miR-214-3p,hsa-miR-3619-5p,hsa-miR-761
SCN4B_RP11-379K17.4	SCN4B	RP11-379K17.4	1.962e-05	0.00202455	0.00276403	0.184816	0.0179469						0		-0.184816	Loss	hsa-miR-214-3p,hsa-miR-3619-5p,hsa-miR-761
SCN8A_ALMS1-IT1						0		SCN8A	ALMS1-IT1	6.78165e-10	1.89477e-07	0.00193898	0.169383	0.0157585	0.169383	Gain	hsa-miR-4262,hsa-miR-181d-5p,hsa-miR-181c-5p,hsa-miR-181b-5p,hsa-miR-181a-5p
SCN8A_RP11-415J8.7	SCN8A	RP11-415J8.7	1.81964e-11	7.97534e-09	0.000866063	0.208178	0.00699154	SCN8A	RP11-415J8.7	1.81964e-11	7.97534e-09	2.77678e-08	0.312863	1.36324e-06	0.104685	Gain	hsa-miR-4262,hsa-miR-181d-5p,hsa-miR-181c-5p,hsa-miR-181b-5p,hsa-miR-181a-5p
SEC14L1_AC092535.3						0		SEC14L1	AC092535.3	1.49109e-06	0.000193545	0.000951982	0.181899	0.00888661	0.181899	Gain	hsa-miR-320c,hsa-miR-708-5p,hsa-miR-320a
SEC14L1_ALMS1-IT1						0		SEC14L1	ALMS1-IT1	0.000164987	0.0137219	0.000512597	0.192178	0.00537983	0.192178	Gain	hsa-miR-320c,hsa-miR-320a
SEC14L1_RP1-228H13.5						0		SEC14L1	RP1-228H13.5	9.01854e-05	0.00801164	0.000209158	0.206203	0.0025707	0.206203	Gain	hsa-miR-320c,hsa-miR-320a
SEC14L1_RP11-69E11.4	SEC14L1	RP11-69E11.4	2.51228e-05	0.00252592	0.00402281	0.176664	0.0240216						0		-0.176664	Loss	hsa-miR-320c,hsa-miR-320a
SECISBP2L_KCNQ1OT1						0		SECISBP2L	KCNQ1OT1	3.898e-08	7.03658e-06	3.46313e-08	0.3107	1.63948e-06	0.3107	Gain	hsa-miR-130b-3p,hsa-miR-148a-3p,hsa-miR-19b-3p,hsa-miR-152-3p,hsa-miR-148b-3p,hsa-miR-454-3p,hsa-miR-130a-3p,hsa-miR-301a-3p,hsa-miR-301b-3p,hsa-miR-4295,hsa-miR-3666,hsa-miR-19a-3p,hsa-miR-376c-3p,hsa-miR-491-5p,hsa-miR-7-5p
SECISBP2L_RP11-588K22.2						0		SECISBP2L	RP11-588K22.2	5.13859e-09	1.14555e-06	0.00188444	0.169901	0.0153766	0.169901	Gain	hsa-miR-130b-3p,hsa-miR-19b-3p,hsa-miR-454-3p,hsa-miR-130a-3p,hsa-miR-301a-3p,hsa-miR-4295,hsa-miR-3666,hsa-miR-19a-3p,hsa-miR-33b-5p,hsa-miR-33a-5p
SECISBP2L_RP11-690D19.3	SECISBP2L	RP11-690D19.3	2.49746e-05	0.00251411	5.44466e-09	0.370339	2.38584e-07	SECISBP2L	RP11-690D19.3	2.49746e-05	0.00251411	8.76406e-11	0.364008	8.7677e-09	-0.00633126	Loss	hsa-miR-19b-3p,hsa-miR-19a-3p,hsa-miR-200b-3p,hsa-miR-200c-3p,hsa-miR-429
SEMA4B_CTD-2377D24.6						0		SEMA4B	CTD-2377D24.6	7.4966e-13	5.22943e-10	0.000157925	0.210414	0.00205939	0.210414	Gain	hsa-miR-17-5p,hsa-miR-20a-5p,hsa-miR-93-5p,hsa-miR-106b-5p,hsa-miR-20b-5p,hsa-miR-519d-3p
SEMA4B_H19	SEMA4B	H19	3.49642e-07	5.17386e-05	0.00859172	0.15908	0.0436276						0		-0.15908	Loss	hsa-miR-17-5p,hsa-miR-20a-5p,hsa-miR-93-5p,hsa-miR-106b-5p,hsa-miR-20b-5p,hsa-miR-519d-3p
SEMA4B_PVT1						0		SEMA4B	PVT1	1.32632e-08	2.67668e-06	0.00242523	0.165269	0.0188108	0.165269	Gain	hsa-miR-17-5p,hsa-miR-20a-5p,hsa-miR-93-5p,hsa-miR-106b-5p,hsa-miR-20b-5p,hsa-miR-519d-3p
SEMA6A_LINC00707	SEMA6A	LINC00707	5.26343e-10	1.51208e-07	0.00163406	0.195716	0.0118039	SEMA6A	LINC00707	5.26343e-10	1.51208e-07	7.35753e-05	0.221465	0.00110201	0.0257486	Gain	hsa-miR-30c-5p,hsa-miR-107,hsa-miR-103a-3p,hsa-miR-30e-5p,hsa-miR-30d-5p,hsa-miR-30b-5p,hsa-miR-30a-5p
SEMA6D_RP11-115D19.1	SEMA6D	RP11-115D19.1	9.60491e-05	0.00849548	0.00842992	0.15954	0.0430194	SEMA6D	RP11-115D19.1	9.60491e-05	0.00849548	0.00376255	0.156921	0.0264797	-0.00261979	Loss	hsa-miR-23a-3p,hsa-miR-23b-3p,hsa-miR-23c
SEMA6D_RP11-78O7.2	SEMA6D	RP11-78O7.2	0.000152126	0.0127625	0.000196315	0.234852	0.00209521	SEMA6D	RP11-78O7.2	0.000152126	0.0127625	0.000200194	0.206865	0.00248938	-0.0279871	Loss	hsa-miR-23a-3p,hsa-miR-23b-3p,hsa-miR-23c
SEPT10_RP11-276H19.2						0		SEPT10	RP11-276H19.2	1.13187e-05	0.00122043	0.00549129	0.14941	0.0357664	0.14941	Gain	hsa-miR-192-5p,hsa-miR-215-5p
SEPT10_RP5-1028K7.2						0		SEPT10	RP5-1028K7.2	2.11182e-05	0.00215728	0.00382955	0.156577	0.026823	0.156577	Gain	hsa-miR-192-5p,hsa-miR-215-5p
SERINC1_LINC00087	SERINC1	LINC00087	1.98582e-12	1.2355e-09	2.50009e-06	0.299637	5.13797e-05	SERINC1	LINC00087	1.98582e-12	1.2355e-09	0.00514648	0.150721	0.0340119	-0.148916	Loss	hsa-miR-93-5p,hsa-miR-519d-3p,hsa-miR-20b-5p,hsa-miR-20a-5p,hsa-miR-17-5p,hsa-miR-106b-5p,hsa-miR-106a-5p
SERINC1_LINC00472	SERINC1	LINC00472	2.83641e-15	4.42997e-12	1.14231e-17	0.526416	3.29172e-15	SERINC1	LINC00472	2.83641e-15	4.42997e-12	9.15624e-13	0.398911	1.47116e-10	-0.127505	Loss	hsa-miR-520e,hsa-miR-520d-3p,hsa-miR-520c-3p,hsa-miR-520b,hsa-miR-520a-3p,hsa-miR-373-3p,hsa-miR-372-3p,hsa-miR-302e,hsa-miR-302d-3p,hsa-miR-302c-3p,hsa-miR-302b-3p,hsa-miR-302a-3p
SERINC1_RP11-175K6.1	SERINC1	RP11-175K6.1	1.98582e-12	1.2355e-09	0.000437091	0.220856	0.00401933						0		-0.220856	Loss	hsa-miR-93-5p,hsa-miR-519d-3p,hsa-miR-20b-5p,hsa-miR-20a-5p,hsa-miR-17-5p,hsa-miR-106b-5p,hsa-miR-106a-5p
SERPINB5_LINC00707	SERPINB5	LINC00707	1.81469e-07	2.8443e-05	1.9389e-06	0.302955	4.1655e-05	SERPINB5	LINC00707	1.81469e-07	2.8443e-05	2.2611e-12	0.392314	3.4059e-10	0.0893592	Gain	hsa-miR-30a-5p,hsa-miR-16-5p,hsa-miR-103a-3p,hsa-miR-107,hsa-miR-1
SERPINB5_TINCR						0		SERPINB5	TINCR	0.000180071	0.0147906	0.00246217	0.164988	0.0190249	0.164988	Gain	hsa-miR-335-5p,hsa-miR-7-5p
SERPINE2_LINC00707						0		SERPINE2	LINC00707	0.000244076	0.0194065	5.18476e-09	0.328758	3.24654e-07	0.328758	Gain	hsa-miR-16-5p,hsa-miR-30a-5p
SESN1_LINC00087						0		SESN1	LINC00087	2.79526e-12	1.62635e-09	0.00660995	0.145606	0.0413456	0.145606	Gain	hsa-miR-106a-5p,hsa-miR-106b-5p,hsa-miR-17-5p,hsa-miR-20a-5p,hsa-miR-20b-5p,hsa-miR-519d-3p,hsa-miR-93-5p
SESN1_RP11-175K6.1	SESN1	RP11-175K6.1	2.79526e-12	1.62635e-09	0.00148706	0.197613	0.0109176	SESN1	RP11-175K6.1	2.79526e-12	1.62635e-09	0.00601389	0.147555	0.038455	-0.0500578	Loss	hsa-miR-106a-5p,hsa-miR-106b-5p,hsa-miR-17-5p,hsa-miR-20a-5p,hsa-miR-20b-5p,hsa-miR-519d-3p,hsa-miR-93-5p
SFRP4_DLX6-AS1	SFRP4	DLX6-AS1	0.000229373	0.0183782	3.57428e-05	0.262154	0.000504567						0		-0.262154	Loss	hsa-miR-26b-5p,hsa-miR-103a-3p
SFTPA1_RP11-588K22.2	SFTPA1	RP11-588K22.2	3.07824e-12	1.75815e-09	1.35116e-05	0.276498	0.000219355	SFTPA1	RP11-588K22.2	3.07824e-12	1.75815e-09	6.51492e-07	0.280158	2.08344e-05	0.00366021	Gain	hsa-miR-4295,hsa-miR-130b-3p,hsa-miR-130a-3p,hsa-miR-3666,hsa-miR-454-3p,hsa-miR-301a-3p,hsa-miR-19a-3p,hsa-miR-19b-3p
SFTPA1_SLC26A4-AS1						0		SFTPA1	SLC26A4-AS1	2.26968e-15	3.61958e-12	1.00918e-05	0.247905	0.00020853	0.247905	Gain	hsa-miR-4295,hsa-miR-130b-3p,hsa-miR-130a-3p,hsa-miR-3666,hsa-miR-454-3p,hsa-miR-301a-3p,hsa-miR-19a-3p,hsa-miR-19b-3p
SFXN4_RP11-120D5.1						0		SFXN4	RP11-120D5.1	0.000635449	0.0448532	8.05043e-05	0.220191	0.00118626	0.220191	Gain	hsa-miR-27a-3p,hsa-miR-27b-3p
SGK1_MIAT						0		SGK1	MIAT	3.09294e-05	0.00306033	0.0025659	0.164219	0.0196489	0.164219	Gain	hsa-miR-29c-3p,hsa-miR-29b-3p,hsa-miR-29a-3p
SH3BP5_AC084219.4	SH3BP5	AC084219.4	5.97644e-08	1.03849e-05	0.000910258	0.207227	0.00729059						0		-0.207227	Loss	hsa-miR-130b-3p,hsa-miR-103a-3p,hsa-miR-519d-3p,hsa-miR-20b-5p,hsa-miR-106b-5p,hsa-miR-20a-5p,hsa-miR-17-5p,hsa-miR-93-5p,hsa-miR-106a-5p
SH3BP5_LINC00087	SH3BP5	LINC00087	6.35657e-13	4.51144e-10	0.000317396	0.226553	0.00313138	SH3BP5	LINC00087	6.35657e-13	4.51144e-10	0.000300081	0.200668	0.00345438	-0.0258853	Loss	hsa-miR-519d-3p,hsa-miR-20b-5p,hsa-miR-106b-5p,hsa-miR-20a-5p,hsa-miR-17-5p,hsa-miR-93-5p,hsa-miR-106a-5p
SH3BP5_LINC00472	SH3BP5	LINC00472	3.75732e-16	7.45073e-13	1.94233e-07	0.331286	5.525e-06	SH3BP5	LINC00472	3.75732e-16	7.45073e-13	0.00211223	0.16782	0.0168972	-0.163466	Loss	hsa-miR-520e,hsa-miR-520d-3p,hsa-miR-520c-3p,hsa-miR-520b,hsa-miR-520a-3p,hsa-miR-373-3p,hsa-miR-372-3p,hsa-miR-302e,hsa-miR-302d-3p,hsa-miR-302c-3p,hsa-miR-302b-3p,hsa-miR-302a-3p
SH3BP5_RP11-175K6.1	SH3BP5	RP11-175K6.1	6.35657e-13	4.51144e-10	3.52435e-09	0.374751	1.61651e-07	SH3BP5	RP11-175K6.1	6.35657e-13	4.51144e-10	0.00164606	0.172337	0.0138404	-0.202414	Loss	hsa-miR-519d-3p,hsa-miR-20b-5p,hsa-miR-106b-5p,hsa-miR-20a-5p,hsa-miR-17-5p,hsa-miR-93-5p,hsa-miR-106a-5p
SH3GL2_DLX6-AS1						0		SH3GL2	DLX6-AS1	0.000115122	0.00995628	2.51699e-10	0.355303	2.23171e-08	0.355303	Gain	hsa-miR-26b-5p,hsa-miR-107
SHCBP1_CTB-92J24.2	SHCBP1	CTB-92J24.2	2.87428e-08	5.35284e-06	0.00133495	0.199763	0.0100057						0		-0.199763	Loss	hsa-miR-340-5p,hsa-miR-19b-3p,hsa-miR-200b-3p,hsa-miR-200c-3p,hsa-miR-429,hsa-miR-19a-3p
SIDT2_AC084219.4	SIDT2	AC084219.4	1.39377e-08	2.80055e-06	0.00203408	0.191244	0.0140175						0		-0.191244	Loss	hsa-miR-16-5p,hsa-miR-15a-5p,hsa-miR-497-5p,hsa-miR-424-5p,hsa-miR-15b-5p,hsa-miR-195-5p
SIDT2_FENDRR	SIDT2	FENDRR	9.31045e-11	3.27779e-08	7.0483e-08	0.342911	2.24588e-06	SIDT2	FENDRR	9.31045e-11	3.27779e-08	1.46554e-07	0.296128	5.55834e-06	-0.0467832	Loss	hsa-miR-16-5p,hsa-miR-15a-5p,hsa-miR-497-5p,hsa-miR-424-5p,hsa-miR-15b-5p,hsa-miR-195-5p
SIDT2_MIR497HG	SIDT2	MIR497HG	6.90073e-14	6.82924e-11	0.00806115	0.16062	0.0414808						0		-0.16062	Loss	hsa-miR-16-5p,hsa-miR-15a-5p,hsa-miR-497-5p,hsa-miR-424-5p,hsa-miR-15b-5p,hsa-miR-195-5p
SIDT2_RP11-218M22.1	SIDT2	RP11-218M22.1	2.25786e-12	1.37092e-09	2.61795e-05	0.266834	0.000389694	SIDT2	RP11-218M22.1	2.25786e-12	1.37092e-09	0.00229596	0.166285	0.0180297	-0.100549	Loss	hsa-miR-16-5p,hsa-miR-15a-5p,hsa-miR-497-5p,hsa-miR-424-5p,hsa-miR-15b-5p,hsa-miR-195-5p
SIDT2_RP11-54O7.1						0		SIDT2	RP11-54O7.1	9.31045e-11	3.27779e-08	0.00379883	0.156734	0.0266501	0.156734	Gain	hsa-miR-16-5p,hsa-miR-15a-5p,hsa-miR-497-5p,hsa-miR-424-5p,hsa-miR-15b-5p,hsa-miR-195-5p
SIDT2_RP11-588K22.2	SIDT2	RP11-588K22.2	1.11921e-09	2.95697e-07	6.56347e-05	0.252759	0.000830172	SIDT2	RP11-588K22.2	1.11921e-09	2.95697e-07	3.43801e-06	0.261087	8.47072e-05	0.00832791	Gain	hsa-miR-16-5p,hsa-miR-15a-5p,hsa-miR-497-5p,hsa-miR-424-5p,hsa-miR-15b-5p,hsa-miR-195-5p
SIDT2_RP11-677M14.3	SIDT2	RP11-677M14.3	6.90073e-14	6.82924e-11	0.000156702	0.238646	0.00173458	SIDT2	RP11-677M14.3	6.90073e-14	6.82924e-11	2.52678e-07	0.29041	9.01583e-06	0.0517635	Gain	hsa-miR-16-5p,hsa-miR-15a-5p,hsa-miR-497-5p,hsa-miR-424-5p,hsa-miR-15b-5p,hsa-miR-195-5p
SIRPA_CTD-2377D24.6	SIRPA	CTD-2377D24.6	0.000110957	0.00965754	8.59921e-08	0.340668	2.67889e-06						0		-0.340668	Loss	hsa-miR-17-5p,hsa-miR-20a-5p,hsa-miR-106a-5p
SIRPA_LINC00087	SIRPA	LINC00087	0.000110957	0.00965754	6.6285e-06	0.286514	0.0001193	SIRPA	LINC00087	0.000110957	0.00965754	9.24876e-05	0.218213	0.00133342	-0.0683006	Loss	hsa-miR-17-5p,hsa-miR-20a-5p,hsa-miR-106a-5p
SIRPA_RP11-175K6.1	SIRPA	RP11-175K6.1	0.000110957	0.00965754	1.59915e-07	0.333553	4.64858e-06	SIRPA	RP11-175K6.1	0.000110957	0.00965754	8.95015e-09	0.323687	5.15821e-07	-0.00986576	Loss	hsa-miR-17-5p,hsa-miR-20a-5p,hsa-miR-106a-5p
SIX1_RP11-133N21.10						0		SIX1	RP11-133N21.10	0.000556651	0.0400004	0.00433373	0.15415	0.02968	0.15415	Gain	hsa-miR-33b-5p,hsa-miR-33a-5p
SKA1_RP5-1028K7.2	SKA1	RP5-1028K7.2	0.000458693	0.0337538	0.00184374	0.193262	0.0129654						0		-0.193262	Loss	hsa-miR-215-5p,hsa-miR-192-5p
SLC12A4_RP11-449D8.1	SLC12A4	RP11-449D8.1	0.000135054	0.011496	6.63932e-05	0.252578	0.000838566	SLC12A4	RP11-449D8.1	0.000135054	0.011496	0.000175433	0.208848	0.00224328	-0.04373	Loss	hsa-miR-92a-3p,hsa-miR-25-3p
SLC12A4_TBX5-AS1	SLC12A4	TBX5-AS1	5.64327e-05	0.00525071	4.71592e-13	0.45333	5.43581e-11	SLC12A4	TBX5-AS1	5.64327e-05	0.00525071	1.37403e-08	0.319639	7.43406e-07	-0.13369	Loss	hsa-miR-92a-3p,hsa-miR-25-3p
SLC12A7_AC074117.10	SLC12A7	AC074117.10	4.58285e-11	1.79072e-08	5.48209e-05	0.255579	0.00071689						0		-0.255579	Loss	hsa-miR-98-5p,hsa-miR-4500,hsa-miR-4458,hsa-let-7i-5p,hsa-let-7g-5p,hsa-let-7f-5p,hsa-let-7e-5p,hsa-let-7d-5p,hsa-let-7c-5p,hsa-let-7b-5p,hsa-let-7a-5p
SLC12A7_KCNQ1OT1	SLC12A7	KCNQ1OT1	1.05918e-16	2.44886e-13	3.04479e-06	0.297035	6.14312e-05	SLC12A7	KCNQ1OT1	1.05918e-16	2.44886e-13	0.00597411	0.147691	0.0382559	-0.149344	Loss	hsa-miR-335-5p,hsa-miR-148b-3p,hsa-miR-98-5p,hsa-miR-4500,hsa-miR-4458,hsa-let-7i-5p,hsa-let-7g-5p,hsa-let-7f-5p,hsa-let-7e-5p,hsa-let-7d-5p,hsa-let-7c-5p,hsa-let-7b-5p,hsa-let-7a-5p,hsa-miR-152-3p,hsa-miR-148a-3p,hsa-miR-301a-3p,hsa-miR-454-3p,hsa-miR-4295,hsa-miR-3666,hsa-miR-301b-3p,hsa-miR-130b-3p,hsa-miR-130a-3p,hsa-miR-19b-3p,hsa-miR-19a-3p,hsa-miR-339-5p
SLC12A7_RP11-197N18.2						0		SLC12A7	RP11-197N18.2	2.35717e-10	7.38912e-08	1.89648e-07	0.293438	6.9429e-06	0.293438	Gain	hsa-miR-98-5p,hsa-miR-4500,hsa-miR-4458,hsa-let-7i-5p,hsa-let-7g-5p,hsa-let-7f-5p,hsa-let-7e-5p,hsa-let-7d-5p,hsa-let-7c-5p,hsa-let-7b-5p,hsa-let-7a-5p,hsa-miR-302c-3p
SLC12A7_RP11-834C11.4	SLC12A7	RP11-834C11.4	7.27078e-10	2.01232e-07	0.000975658	0.205893	0.00771189						0		-0.205893	Loss	hsa-miR-98-5p,hsa-miR-4500,hsa-miR-4458,hsa-let-7i-5p,hsa-let-7g-5p,hsa-let-7f-5p,hsa-let-7e-5p,hsa-let-7d-5p,hsa-let-7c-5p,hsa-let-7b-5p,hsa-let-7a-5p
SLC16A1_MIAT	SLC16A1	MIAT	0.000379296	0.0285379	5.54669e-09	0.370149	2.42654e-07						0		-0.370149	Loss	hsa-miR-29a-3p,hsa-miR-29c-3p,hsa-miR-29b-3p
SLC16A9_AC074117.10	SLC16A9	AC074117.10	5.61405e-13	4.05512e-10	0.00202682	0.191318	0.0139821						0		-0.191318	Loss	hsa-miR-98-5p,hsa-miR-4500,hsa-miR-4458,hsa-let-7i-5p,hsa-let-7g-5p,hsa-let-7f-5p,hsa-let-7e-5p,hsa-let-7d-5p,hsa-let-7c-5p,hsa-let-7b-5p,hsa-let-7a-5p
SLC19A3_RP11-197N18.2	SLC19A3	RP11-197N18.2	2.62885e-11	1.09855e-08	0.00170716	0.19483	0.0122023						0		-0.19483	Loss	hsa-miR-98-5p,hsa-miR-4500,hsa-miR-4458,hsa-let-7i-5p,hsa-let-7g-5p,hsa-let-7f-5p,hsa-let-7e-5p,hsa-let-7d-5p,hsa-let-7c-5p,hsa-let-7b-5p,hsa-let-7a-5p,hsa-miR-485-5p
SLC1A4_KCNQ1OT1	SLC1A4	KCNQ1OT1	0.000235378	0.0188034	9.16587e-05	0.24744	0.00109557	SLC1A4	KCNQ1OT1	0.000235378	0.0188034	4.2841e-05	0.22897	0.00070282	-0.01847	Loss	hsa-let-7b-5p,hsa-miR-335-5p,hsa-miR-124-3p,hsa-miR-128-3p,hsa-miR-362-3p,hsa-miR-329-3p
SLC1A4_SBF2-AS1	SLC1A4	SBF2-AS1	0.000605487	0.0430251	0.00202957	0.19129	0.0139974						0		-0.19129	Loss	hsa-miR-362-3p,hsa-miR-329-3p
SLC22A4_LINC00163	SLC22A4	LINC00163	2.11182e-05	0.00215728	0.000567564	0.216097	0.00499473						0		-0.216097	Loss	hsa-miR-362-3p,hsa-miR-329-3p
SLC25A25_AC084219.4	SLC25A25	AC084219.4	5.67038e-07	8.04671e-05	0.00737952	0.162735	0.0387083	SLC25A25	AC084219.4	5.67038e-07	8.04671e-05	0.00455811	0.15315	0.0308817	-0.00958484	Loss	hsa-miR-181c-5p,hsa-miR-181d-5p,hsa-miR-4262,hsa-miR-181a-5p,hsa-miR-181b-5p,hsa-miR-27b-3p,hsa-miR-27a-3p
SLC25A25_ALMS1-IT1						0		SLC25A25	ALMS1-IT1	1.63392e-07	2.58236e-05	0.00499975	0.151303	0.0332451	0.151303	Gain	hsa-miR-181c-5p,hsa-miR-181d-5p,hsa-miR-4262,hsa-miR-181a-5p,hsa-miR-181b-5p
SLC25A25_CCAT1	SLC25A25	CCAT1	4.96875e-06	0.000579076	2.53143e-05	0.267334	0.000379371						0		-0.267334	Loss	hsa-miR-181c-5p,hsa-miR-181d-5p,hsa-miR-4262,hsa-miR-181a-5p,hsa-miR-181b-5p
SLC25A25_RP11-415J8.7						0		SLC25A25	RP11-415J8.7	4.53009e-09	1.03105e-06	6.15696e-05	0.223965	0.000952318	0.223965	Gain	hsa-miR-181c-5p,hsa-miR-181d-5p,hsa-miR-4262,hsa-miR-181a-5p,hsa-miR-181b-5p
SLC25A25_RP11-834C11.4	SLC25A25	RP11-834C11.4	0.000285577	0.0222714	0.00959026	0.156393	0.0474253						0		-0.156393	Loss	hsa-miR-96-5p,hsa-miR-1271-5p,hsa-miR-27b-3p,hsa-miR-27a-3p
SLC25A39_DLX6-AS1	SLC25A39	DLX6-AS1	0.0005691	0.0407677	0.00683291	0.164558	0.0362875						0		-0.164558	Loss	hsa-miR-103a-3p,hsa-miR-16-5p
SLC28A1_AC005083.1	SLC28A1	AC005083.1	5.08043e-28	7.68535e-24	0.000312725	0.226814	0.00309237	SLC28A1	AC005083.1	5.08043e-28	7.68535e-24	0.000470847	0.193548	0.00500707	-0.0332655	Loss	hsa-miR-520e,hsa-miR-520d-3p,hsa-miR-520c-3p,hsa-miR-520b,hsa-miR-520a-3p,hsa-miR-373-3p,hsa-miR-372-3p,hsa-miR-302e,hsa-miR-302d-3p,hsa-miR-302c-3p,hsa-miR-302b-3p,hsa-miR-302a-3p,hsa-miR-93-5p,hsa-miR-519d-3p,hsa-miR-20b-5p,hsa-miR-20a-5p,hsa-miR-17-5p,hsa-miR-106b-5p,hsa-miR-106a-5p
SLC28A1_H19	SLC28A1	H19	2.09165e-06	0.000263175	0.00635308	0.166267	0.0343447						0		-0.166267	Loss	hsa-miR-93-5p,hsa-miR-519d-3p,hsa-miR-20b-5p,hsa-miR-20a-5p,hsa-miR-17-5p,hsa-miR-106b-5p,hsa-miR-106a-5p,hsa-miR-107,hsa-miR-103a-3p
SLC2A14_KCNQ1OT1	SLC2A14	KCNQ1OT1	0.000286739	0.0223588	0.00078709	0.209995	0.00648634						0		-0.209995	Loss	hsa-miR-335-5p,hsa-miR-34a-5p,hsa-miR-98-5p,hsa-miR-29c-3p,hsa-miR-29b-3p,hsa-miR-29a-3p
SLC2A14_MIAT	SLC2A14	MIAT	4.32295e-06	0.000509935	0.000239537	0.23145	0.00247096						0		-0.23145	Loss	hsa-miR-29c-3p,hsa-miR-29b-3p,hsa-miR-29a-3p
SLC2A3_AC011893.3	SLC2A3	AC011893.3	1.22314e-10	4.17538e-08	0.000117978	0.243341	0.00135693						0		-0.243341	Loss	hsa-miR-195-5p,hsa-miR-497-5p,hsa-miR-16-5p,hsa-miR-15b-5p,hsa-miR-15a-5p,hsa-miR-424-5p
SLC2A3_FENDRR	SLC2A3	FENDRR	1.73351e-08	3.41451e-06	5.42112e-05	0.255753	0.000710778						0		-0.255753	Loss	hsa-miR-195-5p,hsa-miR-24-3p,hsa-miR-497-5p,hsa-miR-16-5p,hsa-miR-15b-5p,hsa-miR-15a-5p,hsa-miR-424-5p
SLC2A3_LINC00511	SLC2A3	LINC00511	8.28432e-11	2.97168e-08	1.25248e-05	0.277583	0.000205983						0		-0.277583	Loss	hsa-miR-195-5p,hsa-miR-183-5p,hsa-miR-497-5p,hsa-miR-16-5p,hsa-miR-15b-5p,hsa-miR-15a-5p,hsa-miR-424-5p
SLC2A3_MEG8	SLC2A3	MEG8	1.77e-11	7.79002e-09	8.25566e-05	0.249118	0.00100582	SLC2A3	MEG8	1.77e-11	7.79002e-09	0.00463812	0.152804	0.0312958	-0.0963144	Loss	hsa-miR-195-5p,hsa-miR-497-5p,hsa-miR-16-5p,hsa-miR-15b-5p,hsa-miR-15a-5p,hsa-miR-424-5p
SLC2A3_MIR497HG	SLC2A3	MIR497HG	4.82995e-10	1.39664e-07	4.86672e-05	0.257427	0.000649329						0		-0.257427	Loss	hsa-miR-195-5p,hsa-miR-497-5p,hsa-miR-16-5p,hsa-miR-15b-5p,hsa-miR-15a-5p,hsa-miR-424-5p
SLC2A3_RP11-588K22.2	SLC2A3	RP11-588K22.2	1.26537e-08	2.57182e-06	3.7517e-05	0.261418	0.000524862						0		-0.261418	Loss	hsa-miR-195-5p,hsa-miR-497-5p,hsa-miR-16-5p,hsa-miR-15b-5p,hsa-miR-15a-5p,hsa-miR-424-5p,hsa-miR-103a-3p,hsa-miR-107
SLC2A3_RP5-1028K7.2	SLC2A3	RP5-1028K7.2	4.82995e-10	1.39664e-07	5.62099e-11	0.413757	4.0939e-09	SLC2A3	RP5-1028K7.2	4.82995e-10	1.39664e-07	1.14589e-05	0.246301	0.000232609	-0.167455	Loss	hsa-miR-195-5p,hsa-miR-497-5p,hsa-miR-16-5p,hsa-miR-15b-5p,hsa-miR-15a-5p,hsa-miR-424-5p
SLC2A3_SNHG23	SLC2A3	SNHG23	1.15832e-09	3.05267e-07	0.000514728	0.217889	0.00459305						0		-0.217889	Loss	hsa-miR-195-5p,hsa-miR-497-5p,hsa-miR-15b-5p,hsa-miR-15a-5p,hsa-miR-424-5p
SLC39A11_KCNQ1OT1	SLC39A11	KCNQ1OT1	4.37781e-05	0.00416433	0.00836347	0.159732	0.0427378						0		-0.159732	Loss	hsa-miR-148b-3p,hsa-miR-128-3p,hsa-miR-124-3p,hsa-miR-7-5p,hsa-miR-211-5p,hsa-miR-204-5p,hsa-miR-761,hsa-miR-3619-5p,hsa-miR-214-3p
SLC39A8_RP5-1028K7.2						0		SLC39A8	RP5-1028K7.2	0.000105142	0.00919221	0.00205789	0.168297	0.0165373	0.168297	Gain	hsa-miR-215-5p,hsa-miR-192-5p
SLC5A3_LINC00087	SLC5A3	LINC00087	3.87242e-12	2.08787e-09	0.00211098	0.190477	0.0144161						0		-0.190477	Loss	hsa-miR-93-5p,hsa-miR-17-5p,hsa-miR-20a-5p,hsa-miR-106a-5p,hsa-miR-106b-5p,hsa-miR-20b-5p,hsa-miR-519d-3p
SLC5A6_AC074117.10	SLC5A6	AC074117.10	2.18775e-15	3.51007e-12	3.49983e-15	0.489222	6.26919e-13	SLC5A6	AC074117.10	2.18775e-15	3.51007e-12	1.97045e-21	0.516745	1.84086e-18	0.0275227	Gain	hsa-miR-98-5p,hsa-miR-4458,hsa-miR-4500,hsa-let-7i-5p,hsa-let-7d-5p,hsa-let-7g-5p,hsa-let-7a-5p,hsa-let-7b-5p,hsa-let-7f-5p,hsa-let-7e-5p,hsa-let-7c-5p
SLC5A6_KCNQ1OT1	SLC5A6	KCNQ1OT1	3.44819e-10	1.03555e-07	6.10427e-05	0.253899	0.000783682						0		-0.253899	Loss	hsa-miR-98-5p,hsa-miR-24-3p,hsa-miR-27b-3p,hsa-miR-4458,hsa-miR-4500,hsa-let-7i-5p,hsa-let-7d-5p,hsa-let-7g-5p,hsa-let-7a-5p,hsa-let-7b-5p,hsa-let-7f-5p,hsa-let-7e-5p,hsa-let-7c-5p
SLC6A15_LINC00472	SLC6A15	LINC00472	4.12904e-07	6.01749e-05	0.00291459	0.183683	0.0187091	SLC6A15	LINC00472	4.12904e-07	6.01749e-05	0.0052127	0.150463	0.0343595	-0.0332199	Loss	hsa-miR-196b-5p,hsa-miR-23b-3p,hsa-miR-23a-3p
SLC6A15_RP4-785G19.5						0		SLC6A15	RP4-785G19.5	2.71455e-05	0.00271177	0.00291948	0.16179	0.0216681	0.16179	Gain	hsa-miR-23b-3p,hsa-miR-23a-3p
SLC6A17_AC084219.4						0		SLC6A17	AC084219.4	5.92803e-05	0.0054881	0.00373853	0.157045	0.0263456	0.157045	Gain	hsa-miR-27b-3p,hsa-miR-27a-3p,hsa-miR-128-3p,hsa-miR-185-5p,hsa-miR-4306,hsa-miR-4644
SLC6A4_AC084219.4						0		SLC6A4	AC084219.4	1.43907e-05	0.00152203	0.00762175	0.142625	0.0462486	0.142625	Gain	hsa-miR-16-5p,hsa-miR-93-5p,hsa-miR-519d-3p,hsa-miR-20b-5p,hsa-miR-20a-5p,hsa-miR-17-5p,hsa-miR-106b-5p,hsa-miR-106a-5p
SLC6A4_LINC00087						0		SLC6A4	LINC00087	8.63144e-12	4.17732e-09	0.00742783	0.143169	0.0453731	0.143169	Gain	hsa-miR-93-5p,hsa-miR-519d-3p,hsa-miR-20b-5p,hsa-miR-20a-5p,hsa-miR-17-5p,hsa-miR-106b-5p,hsa-miR-106a-5p
SLC6A4_LINC00472	SLC6A4	LINC00472	3.7271e-14	3.98896e-11	9.197e-14	0.465767	1.1952e-11	SLC6A4	LINC00472	3.7271e-14	3.98896e-11	1.15046e-06	0.2738	3.38136e-05	-0.191967	Loss	hsa-miR-520e,hsa-miR-520d-3p,hsa-miR-520c-3p,hsa-miR-520b,hsa-miR-520a-3p,hsa-miR-373-3p,hsa-miR-372-3p,hsa-miR-302e,hsa-miR-302d-3p,hsa-miR-302c-3p,hsa-miR-302b-3p,hsa-miR-302a-3p
SLC6A4_RP11-175K6.1	SLC6A4	RP11-175K6.1	8.63144e-12	4.17732e-09	0.00185052	0.193187	0.0129993						0		-0.193187	Loss	hsa-miR-93-5p,hsa-miR-519d-3p,hsa-miR-20b-5p,hsa-miR-20a-5p,hsa-miR-17-5p,hsa-miR-106b-5p,hsa-miR-106a-5p
SLC7A11_CTD-2377D24.6						0		SLC7A11	CTD-2377D24.6	7.62475e-11	2.76128e-08	6.13457e-05	0.224016	0.000949962	0.224016	Gain	hsa-miR-93-5p,hsa-miR-519d-3p,hsa-miR-20b-5p,hsa-miR-20a-5p,hsa-miR-17-5p,hsa-miR-106b-5p,hsa-miR-106a-5p
SLC7A11_RP3-523K23.2	SLC7A11	RP3-523K23.2	1.11281e-10	3.82587e-08	0.000643555	0.213772	0.00551483						0		-0.213772	Loss	hsa-miR-32-5p,hsa-miR-19a-3p,hsa-miR-19b-3p,hsa-miR-25-3p,hsa-miR-367-3p,hsa-miR-92a-3p,hsa-miR-363-3p,hsa-miR-92b-3p
SLC7A5_LINC00176	SLC7A5	LINC00176	3.64609e-05	0.00354146	0.00159959	0.196147	0.0115929						0		-0.196147	Loss	hsa-miR-16-5p,hsa-miR-184,hsa-miR-195-5p,hsa-miR-15b-5p,hsa-miR-15a-5p,hsa-miR-214-3p,hsa-miR-22-3p,hsa-miR-3619-5p,hsa-miR-761
SLC7A5_LINC00707						0		SLC7A5	LINC00707	9.89026e-06	0.00108393	2.05573e-05	0.238779	0.000376898	0.238779	Gain	hsa-miR-16-5p,hsa-miR-30e-5p,hsa-miR-30d-5p,hsa-miR-30c-5p,hsa-miR-30b-5p,hsa-miR-30a-5p,hsa-miR-195-5p,hsa-miR-15b-5p,hsa-miR-15a-5p,hsa-miR-338-3p,hsa-miR-485-5p
SLC7A5_RP11-16E12.2	SLC7A5	RP11-16E12.2	6.33851e-10	1.78985e-07	0.00657932	0.165447	0.0352657	SLC7A5	RP11-16E12.2	6.33851e-10	1.78985e-07	0.00578577	0.148347	0.037275	-0.0171008	Loss	hsa-miR-16-5p,hsa-miR-30e-5p,hsa-miR-30d-5p,hsa-miR-30c-5p,hsa-miR-30b-5p,hsa-miR-30a-5p,hsa-miR-195-5p,hsa-miR-15b-5p,hsa-miR-15a-5p,hsa-miR-214-3p,hsa-miR-3619-5p,hsa-miR-542-3p,hsa-miR-761
SLCO5A1_AC005083.1						0		SLCO5A1	AC005083.1	3.0683e-09	7.22015e-07	0.00319465	0.160076	0.0232482	0.160076	Gain	hsa-miR-93-5p,hsa-miR-519d-3p,hsa-miR-20b-5p,hsa-miR-20a-5p,hsa-miR-17-5p,hsa-miR-106b-5p,hsa-miR-106a-5p
SLCO5A1_CTD-2377D24.6	SLCO5A1	CTD-2377D24.6	2.99618e-14	3.37848e-11	0.00230037	0.188689	0.0154981						0		-0.188689	Loss	hsa-miR-93-5p,hsa-miR-519d-3p,hsa-miR-20b-5p,hsa-miR-20a-5p,hsa-miR-17-5p,hsa-miR-106b-5p,hsa-miR-106a-5p
SLCO5A1_PVT1	SLCO5A1	PVT1	8.88707e-09	1.87389e-06	0.00363458	0.178901	0.0222481						0		-0.178901	Loss	hsa-miR-93-5p,hsa-miR-519d-3p,hsa-miR-20b-5p,hsa-miR-20a-5p,hsa-miR-17-5p,hsa-miR-106b-5p,hsa-miR-106a-5p
SLFN13_RP11-78O7.2						0		SLFN13	RP11-78O7.2	3.29265e-07	4.90661e-05	0.00337317	0.159033	0.0242602	0.159033	Gain	hsa-miR-4465,hsa-miR-26b-5p,hsa-miR-26a-5p,hsa-miR-1297
SLIT3_CTD-2353F22.1	SLIT3	CTD-2353F22.1	3.05656e-07	4.58188e-05	1.0511e-09	0.386691	5.66195e-08	SLIT3	CTD-2353F22.1	3.05656e-07	4.58188e-05	3.75693e-06	0.260028	9.12923e-05	-0.126663	Loss	hsa-miR-214-3p,hsa-miR-3619-5p,hsa-miR-761
SLIT3_FENDRR	SLIT3	FENDRR	8.31094e-06	0.000925014	1.82232e-18	0.537439	6.11539e-16	SLIT3	FENDRR	8.31094e-06	0.000925014	9.23002e-24	0.541929	1.35943e-20	0.00449043	Gain	hsa-miR-214-3p,hsa-miR-24-3p,hsa-miR-3619-5p,hsa-miR-761
SLIT3_KCNQ1OT1	SLIT3	KCNQ1OT1	0.000314848	0.0242541	0.00662678	0.165279	0.0354771	SLIT3	KCNQ1OT1	0.000314848	0.0242541	8.29517e-05	0.219766	0.00121365	0.0544873	Gain	hsa-miR-214-3p,hsa-miR-24-3p,hsa-miR-3619-5p,hsa-miR-7-5p,hsa-miR-761
SLIT3_RP11-16E12.2						0		SLIT3	RP11-16E12.2	6.67917e-06	0.000758708	0.00534417	0.14996	0.0349638	0.14996	Gain	hsa-miR-218-5p,hsa-miR-214-3p,hsa-miR-3619-5p,hsa-miR-761
SLIT3_RP11-276H19.1	SLIT3	RP11-276H19.1	1.05055e-05	0.00114532	4.87276e-38	0.724505	6.45909e-34	SLIT3	RP11-276H19.1	1.05055e-05	0.00114532	1.90523e-17	0.468128	8.70853e-15	-0.256377	Loss	hsa-miR-214-3p,hsa-miR-3619-5p,hsa-miR-761
SLPI_TINCR	SLPI	TINCR	0.00048538	0.0354467	7.64344e-06	0.28454	0.00013509	SLPI	TINCR	0.00048538	0.0354467	8.02686e-07	0.277843	2.49543e-05	-0.0066977	Loss	hsa-miR-335-5p,hsa-miR-7-5p
SMAD6_AC074117.10	SMAD6	AC074117.10	6.68087e-05	0.00612721	0.00845427	0.159471	0.0431021						0		-0.159471	Loss	hsa-miR-32-5p,hsa-miR-92a-3p,hsa-miR-92b-3p,hsa-let-7c-5p
SMAD6_H19						0		SMAD6	H19	2.55969e-06	0.000315835	6.05738e-05	0.224192	0.0009399	0.224192	Gain	hsa-miR-17-5p,hsa-miR-20a-5p,hsa-miR-93-5p,hsa-miR-106b-5p,hsa-miR-20b-5p,hsa-miR-519d-3p
SMAD6_LINC00087						0		SMAD6	LINC00087	5.95123e-12	3.02123e-09	0.00178963	0.170834	0.0147712	0.170834	Gain	hsa-miR-17-5p,hsa-miR-20a-5p,hsa-miR-93-5p,hsa-miR-106b-5p,hsa-miR-20b-5p,hsa-miR-519d-3p
SMAD6_RAMP2-AS1	SMAD6	RAMP2-AS1	0.000109517	0.00954169	1.32764e-11	0.426252	1.12093e-09						0		-0.426252	Loss	hsa-miR-3118,hsa-miR-134-5p
SMAD6_TBX5-AS1	SMAD6	TBX5-AS1	2.13051e-05	0.00217428	1.15098e-05	0.278787	0.00019071	SMAD6	TBX5-AS1	2.13051e-05	0.00217428	0.00127164	0.176902	0.0112978	-0.101884	Loss	hsa-miR-32-5p,hsa-miR-92a-3p,hsa-miR-92b-3p
SMAD7_AC011893.3						0		SMAD7	AC011893.3	2.02669e-10	6.4293e-08	0.00500472	0.151283	0.0332699	0.151283	Gain	hsa-miR-16-5p,hsa-miR-15b-5p,hsa-miR-195-5p,hsa-miR-497-5p,hsa-miR-424-5p,hsa-miR-15a-5p
SMAD7_AC084219.4	SMAD7	AC084219.4	1.41634e-13	1.23745e-10	0.0056198	0.169112	0.0311591						0		-0.169112	Loss	hsa-miR-103a-3p,hsa-miR-16-5p,hsa-miR-15b-5p,hsa-miR-20a-5p,hsa-miR-106b-5p,hsa-miR-93-5p,hsa-miR-376a-3p,hsa-miR-195-5p,hsa-miR-497-5p,hsa-miR-424-5p,hsa-miR-15a-5p,hsa-miR-185-5p,hsa-miR-519d-3p
SMAD7_FENDRR	SMAD7	FENDRR	9.34057e-07	0.000126063	1.77411e-06	0.304104	3.86143e-05	SMAD7	FENDRR	9.34057e-07	0.000126063	1.79285e-05	0.240562	0.000337015	-0.0635429	Loss	hsa-miR-16-5p,hsa-miR-15b-5p,hsa-miR-195-5p,hsa-miR-497-5p,hsa-miR-424-5p,hsa-miR-15a-5p
SMAD7_H19	SMAD7	H19	0.000709015	0.0490898	0.000434053	0.220982	0.00399694						0		-0.220982	Loss	hsa-miR-103a-3p,hsa-miR-20a-5p,hsa-miR-106b-5p,hsa-miR-93-5p,hsa-miR-519d-3p
SMAD7_LINC00087	SMAD7	LINC00087	3.46308e-06	0.000418142	0.000191076	0.235311	0.0020492	SMAD7	LINC00087	3.46308e-06	0.000418142	8.34355e-06	0.250287	0.000176957	0.0149761	Gain	hsa-miR-20a-5p,hsa-miR-106b-5p,hsa-miR-93-5p,hsa-miR-519d-3p
SMAD7_LINC00176						0		SMAD7	LINC00176	3.0986e-08	5.73029e-06	0.00718286	0.143873	0.0442493	0.143873	Gain	hsa-miR-16-5p,hsa-miR-15b-5p,hsa-miR-503-5p,hsa-miR-195-5p,hsa-miR-497-5p,hsa-miR-424-5p,hsa-miR-15a-5p
SMAD7_MEG8						0		SMAD7	MEG8	2.93644e-11	1.20148e-08	6.87052e-06	0.252695	0.00015016	0.252695	Gain	hsa-miR-16-5p,hsa-miR-15b-5p,hsa-miR-195-5p,hsa-miR-497-5p,hsa-miR-424-5p,hsa-miR-15a-5p
SMAD7_MIR497HG	SMAD7	MIR497HG	7.99315e-10	2.18371e-07	0.00299888	0.183072	0.019116	SMAD7	MIR497HG	7.99315e-10	2.18371e-07	1.76674e-06	0.268895	4.80391e-05	0.085823	Gain	hsa-miR-16-5p,hsa-miR-15b-5p,hsa-miR-195-5p,hsa-miR-497-5p,hsa-miR-424-5p,hsa-miR-15a-5p
[truncated: 387 more rows]
